# Supplementary material for: In vitro maturation of Toxoplasma gondii bradyzoites in human myotubes and their metabolomic characterization
Source: Nat Commun. 2022 Mar 4;13:1168. doi: 10.1038/s41467-022-28730-w (PMC8897399; doi:10.1038/s41467-022-28730-w)
Supplement: Supplementary file 4 — Supplementary Data 1 [file 41467_2022_28730_MOESM4_ESM.xlsx]

## Sheet: data manipulation
The following data sheet contains the untargeted metabolomics dataset and explains the manipulation.
sheet	explanation
1 raw data	Peak intensities were extracted from Compound Discoverer 3.1.
2 grouped	Misaligned peaks were grouped.
3 PPNP	Intensities measured in positive and negative mode were combined.
4 -blank	Blank values were substracted.
5 gap filling	Missing values were replaced with the mean value of each sample group or with the lowest value of the whole dataset (4645).
6 without background	Metabolites prominent in host cell and magnetic bead background were removed.
7 norm IS	Intensities were normalized to the internal standard.
8 relAbu	Intensities were divided by the total ion count per sample.
9 statistics	Mann-Whitney-U significance tests and log2 values
10 for heatmap	shortlist for the heatmap

## Sheet: 1 raw data
Name	PredComp	mzVault	Metabolika	CS	AMRT	MW	RT	0424_NP_Cysten_T1_1	0424_NP_Cysten_T1_2	0424_NP_Cysten_T1_3	0424_NP_Cysten_T1_4	0424_PP_Cysten_T1_1	0424_PP_Cysten_T1_2	0424_PP_Cysten_T1_3	0424_PP_Cysten_T1_4	0424_Blank_1	0424_Blank_2	0424_Blank_3	0424_Blank_4	0424_NP_T1	0424_PP_T1	0424_NP_Tachy_HFF_1	0424_NP_Tachy_HFF_2	0424_NP_Tachy_HFF_3	0424_NP_Tachy_HFF_4	0424_PP_Tachy_HFF_1	0424_PP_Tachy_HFF_2	0424_PP_Tachy_HFF_3	0424_PP_Tachy_HFF_4	0424_NP_Tachy_HFF_T1_1	0424_NP_Tachy_HFF_T1_2	0424_NP_Tachy_HFF_T1_3	0424_NP_Tachy_HFF_T1_4	0424_PP_Tachy_HFF_T1_1	0424_PP_Tachy_HFF_T1_2	0424_PP_Tachy_HFF_T1_3	0424_PP_Tachy_HFF_T1_4	0424_NP_Tachy_Tubes_1	0424_NP_Tachy_Tubes_2	0424_NP_Tachy_Tubes_3	0424_NP_Tachy_Tubes_4	0424_PP_Tachy_Tubes_1	0424_PP_Tachy_Tubes_2	0424_PP_Tachy_Tubes_3	0424_PP_Tachy_Tubes_4	0424_NP_Tachy_Tubes_T1_1	0424_NP_Tachy_Tubes_T1_2	0424_NP_Tachy_Tubes_T1_3	0424_NP_Tachy_Tubes_T1_4
(−)-(alpha)-Kainic Acid	Full match	No results	No results	Full match	No results	213.1	11.239
(+)-Lacosamide	Full match	No results	No results	Full match	No results	250.131	13.318																				2.86275e+06	2.85759e+06	3.28824e+06					3.14569e+06	2.64111e+06	2.43696e+06	3.16921e+06					7.26713e+06	7.91908e+06	6.73049e+06	7.07234e+06
(1Z)-2-Hydroxy-N-[(2S,3S,4R)-1,3,4-trihydroxy-2-octadecanyl]pentadecanimidic acid	Full match	No results	No results	Full match	No results	557.501	1.977																				5.04384e+06	4.36529e+06	5.00184e+06					3.8702e+06	4.13743e+06	3.96699e+06	3.20645e+06					3.84497e+06	4.2987e+06	4.42218e+06	4.41483e+06
(2E)-3-(4-Hydroxyphenyl)-N-[2-(1H-indol-3-yl)ethyl]acrylamide	Full match	No results	No results	Full match	No results	306.136	2.185					3.55955e+07	5.49651e+07	4.54035e+07	3.01274e+07						4.13357e+07													4.58486e+07	4.40132e+07	5.0844e+07	5.00368e+07
(2S)-2-Piperazinecarboxylic acid	Full match	No results	No results	Full match	No results	130.074	16.031																				2.8039e+07	2.52139e+07	2.48363e+07					2.61023e+07	2.26658e+07	2.04404e+07	1.83594e+07					2.90475e+07	3.2053e+07	3.03911e+07	3.01673e+07
(2S,4S)-4-Amino-2-hydroxy-2-methylpentanedioic acid	Full match	No results	No results	Full match	No results	177.064	4.331															2.48943e+06	1.50684e+06	1.61812e+06	1.62802e+06						1.27687e+06	1.4213e+06	1.14203e+06
(9E)-9-Octadecenal	Full match	No results	No results	Not the top hit	No results	266.261	2.087															8.44927e+06	7.11418e+06	4.37908e+06	8.17736e+06					7.17752e+06	6.82308e+06	7.45222e+06	6.35309e+06					1.25408e+07	1.00498e+07	9.71449e+06	1.12126e+07					1.02195e+07	9.86531e+06	9.91521e+06	9.81765e+06
(R)-?-glycerophosphorylethanolamine	Full match	No results	No results	Full match	No results	215.056	16.402	2.57354e+08	1.29665e+07	2.41557e+07	8.8623e+07	4.23765e+08	1.62251e+07	4.6557e+07	1.79709e+08							1.17781e+07	1.40993e+07		8.3413e+06		1.60224e+07	7.49095e+06	4.5079e+06	1.40741e+07	1.40657e+07	1.03517e+07	4.82024e+06	1.17699e+07	4.34453e+06	2.89004e+06	6.34036e+06											2.87826e+06
(R)-3-hydroxybutyrylcarnitine	Full match	No results	No results	Full match	No results	247.142	14.151					8.77021e+06	3.02416e+06	4.03223e+06	1.05356e+07												3.08844e+06															4.06083e+06	4.19625e+06	4.25579e+06	4.70961e+06
(R)-Pantothenate	Full match	No results	Full match	Full match	No results	219.11	3.704
1-(sn-glycero-3-phospho)-1D-myo-inositol	Full match	No results	No results	Full match	No results	334.066	12.69	7.21736e+07	1.73839e+07	3.73731e+07	9.57948e+07	4.24303e+07	5.95102e+06	2.58959e+07	3.8817e+07							7.85848e+06	8.4078e+06		9.62065e+06		3.64678e+06	3.55695e+06	4.44172e+06	8.24626e+06	6.14426e+06	5.6245e+06	7.23646e+06	3.1593e+06	3.40405e+06	2.44181e+06	2.9821e+06											2.59899e+06
1,2-Cyclohexanediol	Full match	No results	No results	Full match	No results	116.084	2.039													1.12199e+07		6.01096e+07	4.53346e+07	1.84911e+07	5.1927e+07					3.67823e+07	3.77469e+07	6.64214e+07	4.62327e+07					7.67952e+07	6.2651e+07	5.93629e+07	5.58867e+07					6.48175e+07	6.15921e+07	5.20886e+07	6.96622e+07
1,3,5-Heptatriene	Full match	No results	No results	Full match	No results	94.0786	2.174						2.55922e+07								1.88733e+07													1.3496e+07	1.40848e+07	1.51541e+07	1.38572e+07					6.48967e+06	8.36649e+06	5.53631e+06	7.06755e+06
1,3,5-Heptatriene	Full match	No results	No results	Full match	No results	94.0786	2.481									7.36565e+06	9.27517e+06	9.56943e+06	6.28224e+06
11,12-Epoxy-(5Z,8Z,11Z)-icosatrienoic acid	Full match	Full match	No results	Not the top hit	No results	320.234	2.069								1.49477e+07																						1.09475e+07					3.4726e+06	2.48169e+06	1.1734e+07	1.17299e+07
11,12-Epoxy-(5Z,8Z,11Z)-icosatrienoic acid	Full match	Full match	No results	Not the top hit	No results	320.235	1.67	2.78888e+09	3.30949e+09	7.24151e+07	1.24834e+08			1.55293e+07	8.03905e+06							3.75663e+07	3.22562e+07	1.28135e+07	3.87906e+07					3.48148e+07	3.78381e+07	3.59406e+07	3.17591e+07
11-Aminoundecanoic acid	Full match	No results	No results	Full match	No results	201.172	6.623					5.42072e+08			7.53017e+07
11-Aminoundecanoic acid	Full match	No results	No results	Full match	No results	201.172	10.3					1.12234e+07	6.57e+06
11-Aminoundecanoic acid	Full match	No results	No results	Full match	No results	201.172	7.589						4.67611e+08															2.29479e+07						2.62324e+07			2.56064e+07					1.79389e+07		1.78504e+07
11H-Benzo[a]fluoren-11-ylacetic acid	Full match	No results	No results	Full match	No results	274.099	2.102															2.82226e+07	2.94707e+07	1.33937e+07	3.1979e+07					1.89332e+07	1.96574e+07	1.82494e+07	1.8689e+07					6.28204e+07	5.81512e+07	5.25435e+07	5.83003e+07					3.3311e+07	3.21459e+07	3.38957e+07	3.36223e+07
13S-hydroxyoctadecadienoic acid	Full match	No results	No results	Full match	No results	296.235	1.67				5.0198e+06									6.10052e+06		1.11396e+08	1.23966e+08	5.34551e+07								1.29019e+08	1.14742e+08	8.65837e+06	9.18691e+06	8.03986e+06	8.30775e+06				4.88087e+06							2.11468e+07	3.53828e+06
13S-hydroxyoctadecadienoic acid	Full match	No results	No results	Full match	No results	296.235	1.75			1.98919e+08	1.10603e+07	3.59402e+07	1.77015e+07	2.74849e+07	4.51593e+07										1.35342e+08													1.7107e+07	1.46297e+07		1.68019e+07					2.67159e+07	2.49672e+07		1.92347e+07
1792886	Full match	No results	No results	Full match	No results	339.349	1.998					7.2615e+06	5.41525e+06	7.63132e+06	8.65382e+06
1794967	Full match	No results	No results	Full match	No results	285.23	2.232
1794967	Full match	No results	No results	Full match	No results	285.23	1.423															2.24713e+07	1.60724e+07	7.77722e+06	1.9814e+07					1.29386e+07	2.00337e+07	1.89227e+07	1.66334e+07					1.1752e+07	1.48456e+07	1.43076e+07	1.55262e+07					1.40365e+07	1.44555e+07	1.4005e+07	1.34373e+07
1794967	Full match	No results	No results	Full match	No results	285.23	1.534																							6.00589e+06			1.49178e+06					3.62932e+06
1-hexadecanal	Full match	No results	No results	Full match	No results	240.245	2.097															2.07103e+07	1.87147e+07	1.32053e+07	2.02729e+07					1.80375e+07	1.96304e+07	2.03798e+07	1.71459e+07					3.35401e+07	3.11613e+07	2.9648e+07	3.24529e+07					3.10125e+07	2.90112e+07	2.91122e+07	2.97304e+07
2-(2-Ethoxyethoxy)ethanol	Full match	No results	No results	Full match	No results	134.094	2.239					2.97153e+06	3.18273e+06	3.47721e+06																				2.71988e+06	2.88949e+06	2.68648e+06	3.20177e+06
2-(3-Hydroxy-3,7,11,15-tetramethylhexadecyl)-3,5,6-trimethyl-1,4-benzoquinone	Full match	No results	No results	Full match	No results	446.375	1.996	1.19204e+07	6.37419e+06	8.99714e+06	1.39164e+07	6.91897e+06	5.72408e+06	6.19713e+06	8.27338e+06												3.21864e+06	3.03817e+06	3.0014e+06					3.1541e+06	3.16526e+06	3.17523e+06	3.02556e+06
2,4-dimethyl-4,5-dihydro-1h-imidazole	Full match	No results	No results	Full match	No results	98.0847	24.903								6.18099e+06
2,4-dimethyl-4,5-dihydro-1h-imidazole	Full match	No results	No results	Full match	No results	98.0847	25.57					1.67364e+09	5.14581e+08	5.79684e+08	8.59619e+08												1.9196e+08	1.63753e+08	2.32661e+08					2.50396e+08	1.85374e+08	8.53894e+07	1.98556e+08					1.2571e+08	1.00821e+08	8.81969e+07	8.31066e+07
2'-Deoxycytidine	Full match	No results	Full match	Full match	No results	227.09	4.031																				1.03472e+07	1.02438e+07	1.09953e+07
2'-Deoxycytidine	Full match	No results	Full match	Full match	No results	227.09	4.345																												9.70484e+06		1.1001e+07
2'-Deoxycytidine	Full match	No results	Full match	Full match	No results	227.09	4.288																											1.05795e+07		1.04822e+07
2'-Deoxycytidine	Full match	No results	Full match	Full match	No results	227.09	4.44															2.62574e+06	2.63484e+06		2.50391e+06
2'-Deoxycytidine	Full match	No results	Full match	Full match	No results	227.09	4.61																									2.02329e+06
2'-Deoxycytidine	Full match	No results	Full match	Full match	No results	227.091	4.657																							2.24389e+06	2.10452e+06		3.31406e+06
2'-Deoxyinosine	Full match	Full match	Full match	Partial match	No results	252.086	6.881															1.08362e+07	9.56112e+06	5.04432e+06	1.06359e+07					9.27745e+06	8.65873e+06	1.01458e+07	9.09471e+06					1.97462e+07	2.01496e+07		1.78496e+07		6.1415e+06	5.78495e+06		1.81741e+07		1.70527e+07	1.78945e+07
2-Desoxyadenosine	Full match	Partial match	Partial match	Partial match	Full match	251.101	5.042																				1.4791e+07	1.61745e+07	1.72175e+07					1.14393e+07	7.79528e+06	1.44772e+07	1.12234e+07					2.34131e+07	2.33432e+07	2.16067e+07	2.38516e+07
2-Dodecylbenzenesulfonic acid	Full match	No results	No results	Full match	No results	326.191	1.384
2-Dodecylbenzenesulfonic acid	Full match	No results	No results	Full match	No results	326.191	1.327	1.67648e+08	1.53234e+08	1.606e+08	1.98191e+08									4.49678e+07		6.80353e+07	4.8717e+07	3.8135e+07	4.89414e+07					1.38396e+08	9.37525e+07	6.03005e+07	6.87858e+07					9.77035e+07	8.91371e+07	8.34618e+07	8.6973e+07					1.6147e+08	1.65114e+08	1.27165e+08	1.36689e+08
2-Hydroxyhippuric acid	Full match	Full match	Partial match	Partial match	No results	195.053	6.713	3.36632e+06	3.97247e+06	4.57573e+06	4.27401e+06
2-Hydroxyhippuric acid	Full match	Full match	Partial match	Partial match	No results	195.053	4.003
2-Hydroxyhippuric acid	Full match	Full match	Partial match	Partial match	No results	195.053	1.392													1.19062e+07										4.84389e+06	6.00126e+06	5.14041e+06	4.61949e+06													5.75458e+06	4.90739e+06	5.14354e+06	5.19696e+06
2-Hydroxyhippuric acid	Full match	Full match	Partial match	Partial match	No results	195.053	1.479	9.9405e+06	1.09565e+07	9.87108e+06	1.05113e+07																					2.84933e+06
2-Hydroxypropyl stearate	Full match	No results	No results	Full match	No results	342.313	2.122															2.76933e+07	2.25284e+07	1.66471e+07	2.71484e+07					2.29141e+07	2.30849e+07	2.46759e+07	2.18059e+07					3.36445e+07	3.08289e+07	2.80747e+07	3.04342e+07					2.57968e+07	2.6579e+07	2.49355e+07	2.66108e+07
2-Mercaptobenzothiazole	Full match	No results	No results	Full match	No results	166.986	1.726	7.97427e+08	6.65767e+08	7.7482e+08	9.74269e+08	7.07418e+06			7.81147e+06															1.18232e+08	1.44016e+08	1.53362e+08	1.69119e+08													1.14413e+08	1.213e+08	1.36363e+08	1.32829e+08
2-Mercaptobenzothiazole	Full match	No results	No results	Full match	No results	166.986	1.625													9.84429e+07											5.7934e+07
2-methylbutyrylcarnitine	Full match	No results	No results	Full match	No results	245.162	11.219
2-methylbutyrylcarnitine	Full match	No results	No results	Full match	No results	245.162	10.746								1.2603e+07
2-methylbutyrylcarnitine	Full match	No results	No results	Full match	No results	245.162	10.829							4.22406e+06	3.21919e+07													5.99064e+06	6.31126e+06					6.06832e+06	6.10831e+06	5.21723e+06	6.11923e+06					2.86185e+06	3.24671e+06	3.11153e+06	3.25718e+06
2-methylbutyrylcarnitine	Full match	No results	No results	Full match	No results	245.162	10.977						2.98006e+07	4.83869e+07	8.41646e+07												1.81063e+07	1.18597e+07	1.23045e+07					1.12364e+07	1.15658e+07	1.01095e+07	1.13001e+07					1.074e+07	1.2067e+07	1.15298e+07	1.17756e+07
2-methylbutyrylcarnitine	Full match	No results	No results	Full match	No results	245.162	11.129
2-Methylthiazolidine	Full match	No results	No results	Full match	No results	103.046	11.545					1.35273e+08	4.57929e+07															4.06709e+07	4.42708e+07					3.39748e+07	4.45733e+07	3.65621e+07	3.7145e+07
2'-O-Methylguanosine	Full match	Full match	No results	Partial match	No results	297.107	8.261																				9.37613e+06	9.33263e+06	1.02312e+07					8.9211e+06	9.22646e+06	8.30399e+06	9.00641e+06
2-Oxo-4-phosphonobutanoate	Full match	No results	No results	Full match	No results	181.998	12.752	1.31394e+07	4.45112e+07	3.05013e+07	1.29019e+07											3.43891e+07	3.938e+07	2.65679e+07	3.27363e+07					3.3112e+07	2.7948e+07	3.273e+07	3.03418e+07					2.1367e+07	2.75883e+07	2.83826e+07	2.83576e+07					2.20522e+07	2.35755e+07	2.98309e+07	2.8357e+07
2-Oxoglutaric acid	Full match	Full match	Full match	Full match	No results	146.022	4.317																2.11043e+08		2.14902e+08																					5.10488e+07	3.66638e+07
2-Oxoglutaric acid	Full match	Full match	Full match	Full match	No results	146.022	3.976																															6.82851e+07		3.72758e+07
2-Oxoglutaric acid	Full match	Full match	Full match	Full match	No results	146.022	6.515				7.3058e+07
2-Oxoglutaric acid	Full match	Full match	Full match	Full match	No results	146.022	4.525															5.45594e+06	1.96619e+07		9.70608e+06					2.11772e+08	2.19781e+08	2.11891e+08	2.09289e+08
2-Oxoglutaric acid	Full match	Full match	Full match	Full match	No results	146.022	4.12
2-Oxoglutaric acid	Full match	Full match	Full match	Full match	No results	146.022	4.037																	7.31317e+07
2-Oxoglutaric acid	Full match	Full match	Full match	Full match	No results	146.022	3.759
2-Oxoglutaric acid	Full match	Full match	Full match	Full match	No results	146.022	6.955	1.07746e+08
2-Oxoglutaric acid	Full match	Full match	Full match	Full match	No results	146.022	6.892			6.31685e+07
2-Phenylethylamine	Full match	No results	Full match	Full match	No results	121.089	2.354					6.39386e+06	5.66536e+06	6.56748e+06	5.54602e+06	2.13877e+06	2.8151e+06	2.71181e+06	3.11376e+06		1.03842e+07						3.88167e+06	3.66654e+06	6.927e+06					3.24989e+06	3.43364e+06	3.33689e+06	3.48695e+06					3.48509e+06	4.31889e+06	3.33244e+06	3.98341e+06
3-(2-Thienyl)-DL-alanine	Full match	No results	No results	Not the top hit	No results	171.035	2.243	2.95863e+07	2.35951e+07	2.09169e+07	2.60759e+07									2.93905e+07										1.39034e+07	1.54553e+07	1.87573e+07	1.83891e+07													1.99985e+07	1.9467e+07	1.60807e+07	1.8648e+07
3256	Full match	No results	No results	Full match	No results	135.014	1.388	4.64427e+07	3.94982e+07	3.06966e+07	6.14755e+07									2.44911e+07										1.97122e+07	2.02729e+07	2.53523e+07														2.98349e+07	2.10154e+07	2.47847e+07	2.76881e+07
3-Hydroxy-3-[(3-methylbutanoyl)oxy]-4-(trimethylammonio)butanoate	Full match	No results	No results	Full match	No results	261.157	13.501					1.09707e+08	4.52613e+07	7.87891e+07	1.26564e+08													5.82421e+06	5.4029e+06						5.01354e+06	4.62012e+06	5.46201e+06					9.61488e+06	1.04062e+07	9.21586e+06	1.08757e+07
3-Hydroxy-3-[(3-methylbutanoyl)oxy]-4-(trimethylammonio)butanoate	Full match	No results	No results	Full match	No results	261.157	13.616
3-Hydroxy-3-methyl-2,3-dihydro[1,3]thiazolo[3,2-a]indole-9-carbaldehyde	Full match	No results	No results	Full match	No results	233.051	2.119	4.31851e+07		4.2956e+07	4.81645e+07									6.49903e+06										3.56962e+06	3.3535e+06	4.45295e+06	3.71418e+06													3.8956e+06	3.85919e+06	3.20437e+06	3.82298e+06
3-Hydroxybutyric acid	Full match	Full match	No results	Not the top hit	No results	104.047	6.686	6.17393e+06	1.89037e+07	9.03391e+06	1.45129e+07
3-Hydroxybutyric acid	Full match	Full match	No results	Not the top hit	No results	104.047	3.971																	3.10309e+07														1.93738e+07		1.88805e+07
3-Hydroxybutyric acid	Full match	Full match	No results	Not the top hit	No results	104.047	5.637
3-Hydroxybutyric acid	Full match	Full match	No results	Not the top hit	No results	104.047	4.096
3-Hydroxybutyric acid	Full match	Full match	No results	Not the top hit	No results	104.047	6.037
3-Hydroxyindolin-2-one	Full match	No results	Full match	Partial match	No results	149.048	2.318	5.41216e+06	5.84804e+06	6.06607e+06	6.13666e+06	3.44311e+06	3.91399e+06	3.07316e+06	2.9595e+06					4.86443e+06										2.50084e+06	3.10157e+06	3.85937e+06	3.02474e+06		2.6049e+06	2.77165e+06	2.72212e+06									3.75691e+06	3.87605e+06	3.17415e+06	3.34707e+06
3-Hydroxypicolinic acid	Full match	Full match	Partial match	Not the top hit	No results	139.027	2.097	3.78556e+07	3.11782e+07	3.86169e+07	4.48621e+07							4.38024e+06		4.94786e+07										1.69882e+07	1.80346e+07	2.60956e+07	1.88487e+07													2.14987e+07	2.37341e+07	2.06751e+07	2.2129e+07
3-Methyl-2-oxobutanoate	Full match	No results	Full match	Partial match	No results	116.047	1.443															6.52277e+07	6.77863e+07	2.83395e+07	7.32002e+07					6.06332e+07	6.13427e+07	6.51366e+07	6.84843e+07					2.68681e+07	2.22422e+07	2.01293e+07	2.01812e+07					1.80268e+07	1.87381e+07	2.36606e+07	2.2184e+07
3-Methylsulfolene	Full match	No results	No results	Full match	No results	132.024	11.517					2.88754e+09	1.03967e+09														9.37583e+08	8.31333e+08	9.76916e+08					8.21489e+08	8.39418e+08	7.25328e+08	7.90883e+08					2.18281e+08	2.6521e+08	2.0797e+08	2.84215e+08
3-Thiomorpholinecarboxylic acid	Full match	No results	No results	Full match	No results	147.035	16.041					5.97415e+08	6.78869e+08	7.27949e+08	4.74787e+08												3.05176e+08	2.58617e+08	2.65796e+08					2.58542e+08	2.3317e+08	2.22921e+08	2.48274e+08					1.80877e+08	2.05667e+08	1.72137e+08	2.11225e+08
3β-Androstanediol	Full match	No results	No results	Full match	No results	292.24	1.644	4.11466e+07	8.19449e+07	1.05252e+08	1.73062e+08											1.77473e+07	1.54769e+07	6.67456e+06	1.6423e+07					1.55419e+07	1.36692e+07	1.93969e+07	1.46048e+07					3.79989e+07	2.83636e+07	3.59601e+07	2.95828e+07					2.99936e+07	2.54511e+07	2.71746e+07	4.6161e+07
4-(γ-Glutamylamino)butanal	Full match	No results	Full match	Not the top hit	No results	216.111	10.5
4-(γ-Glutamylamino)butanal	Full match	No results	Full match	Not the top hit	No results	216.111	8.902																				3.25148e+07	3.14414e+07	3.24941e+07					2.86038e+07	3.01703e+07	2.84455e+07	2.78026e+07					2.6981e+07	2.99442e+07	2.6929e+07	2.99175e+07
4,6-Henicosanedione	Full match	No results	No results	Full match	No results	324.302	1.601	7.84396e+06	8.93609e+06	6.16555e+06												5.10677e+06	5.71446e+06	3.00966e+06	7.25045e+06						6.00481e+06	3.54113e+06	6.2262e+06					9.56685e+06	7.22627e+06	6.32818e+06	7.4915e+06					5.70025e+06	7.52056e+06	6.76417e+06	8.66194e+06
4-Acetamidobutanoic acid	Full match	Full match	Partial match	Partial match	No results	145.074	4.149																																							3.39736e+06	1.51356e+06
4-Acetamidobutanoic acid	Full match	Full match	Partial match	Partial match	No results	145.074	4.02																								1.15895e+08										5.81744e+06
4-Acetamidobutanoic acid	Full match	Full match	Partial match	Partial match	No results	145.074	4.073																	3.09123e+06						4.11413e+07
4-Aminopyridine	Full match	No results	No results	Full match	No results	94.0534	2.585					1.71116e+06	1.95876e+06	1.79452e+06	1.83816e+06						1.61296e+06													1.70556e+06	1.89384e+06	2.23404e+06	1.87304e+06
4-Coumaric acid	Full match	Full match	Not the top hit	Full match	No results	164.047	12.511					2.03343e+08			1.01216e+09
4-Guanidinobutyric acid	Full match	Full match	No results	Full match	No results	145.085	18.769						1.18771e+07																													2.31669e+07	2.64649e+07	2.72677e+07	2.28644e+07
4-Guanidinobutyric acid	Full match	Full match	No results	Full match	No results	145.085	19.185					2.34104e+08	2.70994e+08	3.5484e+08	3.14225e+08												6.35546e+07	5.22961e+07	6.43891e+07					7.75221e+07	5.09805e+07	5.64316e+07	4.29917e+07
4-Hydroxybutyric acid (GHB)	Full match	Full match	No results	Partial match	No results	104.047	4.529																							2.65517e+07	2.75318e+07	2.53959e+07	2.36232e+07															1.24492e+07	1.79901e+07
4-Hydroxybutyric acid (GHB)	Full match	Full match	No results	Partial match	No results	104.047	3.706													8.6165e+06
4-Hydroxybutyric acid (GHB)	Full match	Full match	No results	Partial match	No results	104.047	4.292															3.37571e+07	2.80661e+07		3.55861e+07
4-Hydroxybutyric acid (GHB)	Full match	Full match	No results	Partial match	No results	104.047	4.473
4-Hydroxybutyric acid (GHB)	Full match	Full match	No results	Partial match	No results	104.047	7.883
4-Hydroxybutyric acid (GHB)	Full match	Full match	No results	Partial match	No results	104.047	4.249
4-Imidazolemethanol	Full match	No results	No results	Full match	No results	98.0481	6.038															5.62216e+07	5.62707e+07		4.66412e+07		8.02178e+07	8.31588e+07	8.00417e+07	5.89444e+07	3.34309e+07	2.56787e+07	7.39968e+07	6.95842e+07	2.64672e+07	1.95159e+07	5.8531e+07	3.68254e+08	3.51473e+08	3.08212e+08	3.88827e+08		1.5171e+07			3.03243e+08	2.74582e+08	3.93092e+08	2.17172e+08
4-Imidazolemethanol	Full match	No results	No results	Full match	No results	98.0482	4.262							9.05533e+06							4.66788e+06						2.7301e+07	1.548e+07	2.00494e+07						3.67802e+06	2.34668e+07	1.19019e+06
4-Imidazolemethanol	Full match	No results	No results	Full match	No results	98.0482	4.616														4.65132e+06						2.0979e+08	2.03881e+08	1.78439e+08					2.77956e+08	2.20407e+08	1.54357e+08	2.6455e+08					5.45668e+07	6.08629e+07	3.47622e+07	5.51762e+07
4-Imidazolemethanol	Full match	No results	No results	Full match	No results	98.0483	4.022																																			3.00736e+07	4.31004e+07	2.8589e+07	3.18675e+07
4-Methoxy-1H,1'H-2,2'-bipyrrole-5-carbaldehyde	Full match	No results	No results	Full match	No results	190.074	2.488					1.58268e+07	1.15559e+07	1.24758e+07	1.05521e+07						9.39717e+06													6.1735e+06	7.25014e+06	6.97917e+06	7.58912e+06
4-Oxo-4-(3-pyridinebutanal)	Full match	No results	No results	Full match	No results	163.063	2.152					1.51303e+07	1.93656e+07	1.56737e+07	1.09621e+07						1.48567e+07													1.23751e+07	1.80663e+07	1.39793e+07	1.52015e+07
4-phenolsulfonic acid	Full match	No results	No results	Full match	No results	173.999	1.367	3.38768e+07	2.12301e+07	3.95896e+07	4.22696e+07																											1.09881e+07	1.03707e+07	1.00081e+07	9.8486e+06					8.88614e+06	8.60847e+06	8.36929e+06	9.46262e+06
4-Undecylbenzenesulfonic acid	Full match	No results	No results	Full match	No results	312.176	1.335	1.93338e+08	1.65713e+08	1.98537e+08	2.37786e+08									4.0361e+07		6.61773e+07	5.1206e+07	3.86099e+07	5.00178e+07						9.36426e+07	5.84705e+07	7.0481e+07					1.06887e+08	9.35057e+07	8.53309e+07	9.20877e+07					1.45876e+08	1.72815e+08	1.31001e+08	1.40416e+08
4-Undecylbenzenesulfonic acid	Full match	No results	No results	Full match	No results	312.176	1.296
4-Vinylpyridine	Full match	No results	No results	Full match	No results	105.058	2.175					2.13526e+08	3.1223e+08	2.66725e+08	1.7999e+08						1.88258e+08
4-Vinylpyridine	Full match	No results	No results	Full match	No results	105.058	2.124																											2.05721e+08	2.41154e+08	2.43414e+08	2.54974e+08
7-Methyl-2,6,9,12-tetraoxahexadecane	Full match	No results	No results	Full match	No results	248.198	2.137					1.51672e+07	3.2997e+07	4.24982e+07	1.89957e+07	3.52633e+06	4.90221e+06	3.80473e+06	3.41793e+06								3.96834e+07	4.58531e+07	1.0356e+07					5.04251e+07	2.85368e+07	3.98973e+07	3.6922e+07					3.9585e+07	4.64973e+07	4.65547e+07	6.58551e+07
7-Methyladenine	Full match	Full match	No results	Not the top hit	No results	149.07	5.665																											6.33213e+06	7.73535e+06	7.78064e+06	8.00262e+06
8-Methyl-8-azabicyclo[3.2.1]oct-3-yl (2E)-2-methyl-2-butenoate	Full match	No results	No results	Full match	No results	223.157	2.22						3.80157e+06								3.87281e+06													3.1399e+06	3.7295e+06	3.73084e+06	3.81198e+06
9-Oxo-nonanoate	Full match	No results	Full match	Not the top hit	No results	172.11	2.113	3.78025e+07	3.44065e+07	3.29532e+07	7.02488e+07							1.80324e+06		1.46133e+07												2.8765e+07						1.17681e+07	1.16731e+07		1.87171e+07					7.5509e+06	2.20827e+07
9-Oxo-nonanoate	Full match	No results	Full match	Not the top hit	No results	172.11	1.649	8.48818e+07	1.73359e+07	2.09183e+07	6.86474e+07					1.0948e+07		1.02916e+07		1.85207e+07		3.83539e+07	2.4527e+07	1.18698e+07	2.16776e+07					3.33165e+07	1.70274e+07	3.63149e+07	1.88559e+07					3.80505e+07	3.91313e+07	3.49361e+07	3.45688e+07					4.62395e+07	5.10656e+07	3.25311e+07	2.49209e+07
Acetamidobutanoate	Full match	Partial match	Partial match	Partial match	Full match	145.074	3.592
Acetamidobutanoate	Full match	No results	Partial match	Partial match	Full match	145.074	3.91																					3.91539e+06											5.87438e+06		7.94849e+06
Acetamidobutanoate	Full match	Partial match	Partial match	Partial match	Full match	145.074	3.547																										2.8468e+07											1.30916e+07	1.23681e+07
Acetamidobutanoate	Full match	Partial match	Partial match	Partial match	Full match	145.074	3.78
Acetamidobutanoate	Full match	Partial match	Partial match	Partial match	Full match	145.074	3.806																																		4.29091e+06
Acetylasparagine	Full match	No results	No results	Partial match	Full match	174.064	4.277																																							7.77912e+06
Acetylasparagine	Full match	No results	No results	Partial match	Full match	174.064	4.348															4.81827e+06	4.91201e+06		5.57788e+06
Acetylasparagine	Full match	No results	No results	Partial match	Full match	174.064	3.933																																5.88609e+06		6.19832e+06
Acetylasparagine	Full match	No results	No results	Partial match	Full match	174.064	4.55																							3.94076e+06	3.37482e+06		4.33559e+06																4.30138e+06
Acetylasparagine	Full match	Partial match	No results	Partial match	Full match	174.064	4.1																	3.81692e+06
Acetylasparagine	Full match	No results	No results	Partial match	Full match	174.064	4.225																																								4.99303e+06
Acetylasparagine	Full match	No results	No results	Partial match	Full match	174.064	3.803
Acetyl-Carnitine	Full match	Partial match	No results	Partial match	Full match	203.115	13.818					1.49675e+07			5.36751e+06																											4.01107e+06
Acetyl-Carnitine	Full match	Partial match	No results	Partial match	Full match	203.115	13.292
Acetyl-Carnitine	Full match	Partial match	No results	Partial match	Full match	203.115	13.451
Acetyl-Carnitine	Full match	Partial match	No results	Partial match	Full match	203.115	13.591					3.31659e+08	1.18103e+08	1.56286e+08	6.82225e+08												9.59548e+07	9.23207e+07	9.55021e+07					8.5333e+07	8.35024e+07	7.38483e+07	8.34629e+07					2.75326e+08	2.97012e+08	2.71966e+08	2.94494e+08
Acetyl-Carnitine	Full match	Partial match	No results	Partial match	Full match	203.115	13.713																																					1.23286e+07	9.78593e+06
Acetylcholine	Full match	Full match	No results	Partial match	No results	145.11	16.648					3.43356e+07	1.3319e+07	2.32371e+07	3.69902e+07												1.12237e+08	1.05541e+08	1.06239e+08					9.27395e+07	9.18936e+07	8.31707e+07	8.72663e+07					8.13301e+07	9.03239e+07	8.84959e+07	8.95197e+07
Acetylglucosamine	Full match	Partial match	Partial match	Partial match	Full match	221.09	11.085																						6.58602e+07																2.4201e+07
Acetylglutamic acid	Full match	No results	Partial match	Partial match	Full match	189.063	5.158																											2.52244e+06	1.84491e+06		2.55873e+06
Acetylglutamic acid	Full match	No results	Partial match	Partial match	Full match	189.063	5.52
Acetylglutamic acid	Full match	No results	Partial match	Partial match	Full match	189.064	5.601
Acetylglutamic acid	Full match	No results	Partial match	Partial match	Full match	189.064	5.369
Acetylglutamic acid	Full match	Partial match	Partial match	Partial match	Full match	189.064	5.273																	8.74086e+06
Acetylglutamic acid	Full match	No results	Partial match	Partial match	Full match	189.064	5.881
Acetylglutamic acid	Full match	Partial match	Partial match	Partial match	Full match	189.064	5.08																																								1.68355e+07
Acetylglutamic acid	Full match	Partial match	Partial match	Partial match	Full match	189.064	5.449																								2.79165e+07		2.49716e+07
Acetylglutamic acid	Full match	No results	Partial match	Partial match	Full match	189.064	6.75	7.29248e+06	1.0926e+08	4.73156e+07	6.82181e+06
Acetylglutamic acid	Full match	No results	Partial match	Partial match	Full match	189.064	5.971
Acetylglutamic acid	Full match	No results	Partial match	Partial match	Full match	189.064	6.034
Acetyl-glutamic acid	Full match	No results	Partial match	Partial match	Full match	189.064	7.624	9.32276e+06	3.97763e+06	3.29502e+06	7.726e+06
Acetylglycine	Full match	No results	Partial match	Partial match	Full match	117.043	3.621													1.96824e+06
Acetylglycine	Full match	Partial match	Partial match	Partial match	Full match	117.043	3.742
Acetylglycine	Full match	No results	Partial match	Partial match	Full match	117.043	3.709
Acetylglycine	Full match	No results	Partial match	Partial match	Full match	117.043	3.979																	1.48177e+07
Acetylglycine	Full match	Partial match	Partial match	Partial match	Full match	117.043	3.928																															1.50267e+07	1.60992e+07	1.551e+07
Acetylglycine	Full match	No results	Partial match	Partial match	Full match	117.043	3.879																																		1.65548e+07
Acetylglycine	Full match	Partial match	Partial match	Partial match	Full match	117.043	4.025																																		2.94478e+06
Acetylglycine	Full match	No results	Partial match	Partial match	Full match	117.043	4.099																															8.27074e+06
Acetylglycine	Full match	No results	Partial match	Partial match	Full match	117.043	4.118
Aconitic acid	Full match	Full match	Not the top hit	Not the top hit	Full match	174.016	6.583				4.10424e+07
Aconitic acid	Full match	Full match	Not the top hit	Not the top hit	Full match	174.016	6.064
Acridine	Full match	No results	No results	Full match	No results	179.073	2.247														7.70302e+07
Acridine	Full match	No results	No results	Full match	No results	179.073	2.156
Acridine	Full match	No results	No results	Full match	No results	179.073	2.215					6.37474e+07	7.23683e+07	7.79727e+07	5.21225e+07																			6.0047e+07	6.44767e+07	6.50665e+07	6.92768e+07
Adenine	Full match	Full match	Full match	Partial match	Full match	135.054	10.825						9.31605e+07	9.05152e+06	3.1938e+07							1.26416e+08	1.33515e+08		1.34096e+08		1.80823e+09	1.7365e+09	2.21891e+09	2.10021e+08	1.27521e+08	1.20718e+08	2.00898e+08	2.09963e+09	1.93224e+09	1.49102e+09	1.63873e+09		3.07527e+07	6.95827e+07	4.3421e+07	3.70262e+08	1.19252e+09	7.4634e+08	8.32289e+08	3.06162e+07			7.36741e+07
Adenine	Full match	Full match	Full match	Partial match	Full match	135.054	10.473						7.68496e+07	7.0621e+06		3.05304e+07		4.40235e+07										7.63785e+07								5.57711e+07						5.61492e+07
Adenosine	Full match	Full match	Full match	Not the top hit	Full match	267.096	6.828						3.25281e+08	3.73425e+07		5.5382e+07	8.72315e+07	6.77607e+07				3.14945e+06		1.2543e+08			5.46704e+08																	4.25294e+08		2.0511e+07
Adenosine	Full match	Full match	Full match	Not the top hit	Full match	267.096	6.586					1.62309e+08	1.18416e+07	7.59181e+07	2.17891e+08				4.36169e+07		1.53748e+07	3.00982e+08	2.89015e+08		3.35421e+08	1.65527e+07	4.43135e+09	4.66672e+09	5.06984e+09	2.39457e+08	2.82019e+08	2.97567e+08	2.68773e+08	4.26637e+09	4.45024e+09	4.42645e+09	4.76832e+09	4.33463e+08	4.39608e+08	4.09863e+08	4.53608e+08	6.68157e+09	6.46794e+09	5.72215e+09	6.95492e+09	3.94607e+08	3.76305e+08	4.14386e+08	4.48599e+08
Adenosine 5'-monophosphate	Full match	Full match	Full match	Full match	No results	347.063	11.704
Adenosine diphosphate (ADP)	Full match	Full match	Full match	Full match	No results	427.029	14.551
Adenosine diphosphate (ADP)	Full match	Full match	Full match	Full match	No results	427.029	14.211
Adenosine triphosphate (ATP)	Full match	Full match	Full match	Full match	No results	506.995	15.106
Alanine	Full match	Partial match	Partial match	Partial match	Full match	89.0479	14.849	5.08066e+08	9.60644e+07	1.90317e+08	7.29936e+08	2.16801e+09	3.50573e+08	5.92566e+08	2.00517e+09							1.00644e+08	1.00337e+08	5.90551e+06	1.08808e+08		1.00044e+09	9.70953e+08	1.09892e+09	7.33064e+07	6.61799e+07	9.56067e+07	5.13591e+07	9.24779e+08	9.94546e+08	7.87096e+08	7.5702e+08	6.18986e+06	4.60107e+06			4.53952e+07	7.66174e+07	4.9406e+07	7.21522e+07			3.21814e+07	6.26838e+06
Allopurinol	Full match	Partial match	Partial match	Not the top hit	No results	136.038	9.465			1.11648e+07		6.48964e+07	1.75552e+09	1.9971e+09								4.14523e+07	6.63477e+07	2.11896e+07			1.02419e+09			3.28841e+07	9.7908e+07	6.59417e+07		9.92402e+08		4.48924e+08	3.46062e+08		4.43963e+07		5.57057e+07	7.35196e+08				7.87434e+07		3.53262e+07	5.59779e+07
Aminoadipate	Full match	Partial match	Partial match	Partial match	Full match	161.069	11.786																				1.07293e+07	9.50221e+06	1.30445e+07					4.79625e+06	1.04753e+07	5.68354e+06	9.82841e+06
Aminoadipate	Full match	Partial match	Partial match	Partial match	Full match	161.069	11.699															7.39936e+06	5.5812e+06		7.94725e+06						5.64732e+06		4.68278e+06
Aminolevulinic acid	Full match	Not the top hit	Not the top hit	Full match	Full match	131.058	3.568
Aminolevulinic acid	Full match	Not the top hit	Not the top hit	Full match	Full match	131.058	4.084																2.42767e+07	5.11982e+06
Aminolevulinic acid	Full match	Not the top hit	Not the top hit	Full match	Full match	131.058	3.871																																3.09025e+07		2.9575e+07
Aminolevulinic acid	Full match	Not the top hit	Not the top hit	Full match	Full match	131.058	4.27															2.76184e+07	2.94563e+07		2.87904e+07
Aminolevulinic acid	Full match	Not the top hit	Not the top hit	Full match	Full match	131.058	4.16																																							5.09598e+07	3.2055e+07	1.31196e+08
Aminolevulinic acid	Full match	Not the top hit	Not the top hit	Full match	Full match	131.058	4.458
Aminolevulinic acid	Full match	Not the top hit	Not the top hit	Full match	Full match	131.058	4.518																							2.79799e+07		2.54738e+07	3.83911e+07															3.58458e+07	3.09521e+07
Aminolevulinic acid	Full match	Not the top hit	Not the top hit	Full match	Full match	131.058	3.71
Aminolevulinic acid	Full match	Not the top hit	Not the top hit	Full match	Full match	131.058	3.779																																		6.24043e+07
Aminolevulinic acid	Full match	Not the top hit	Not the top hit	Full match	Full match	131.058	4.015																																	7.36233e+06
Aminolevulinic acid	Full match	Not the top hit	Not the top hit	Full match	Full match	131.058	3.954																	2.61281e+07														3.27322e+07	5.79388e+06	2.97592e+07						5.79866e+07
Aminolevulinic acid	Full match	Not the top hit	Not the top hit	Full match	Full match	131.058	4.415																9.70683e+06							1.63061e+08			1.62469e+08
Aminolevulinic acid	Full match	No results	Not the top hit	Full match	Full match	131.058	4.33															4.69303e+06			1.13438e+07
Ampalex	Full match	No results	No results	Full match	No results	241.121	2.412														3.43096e+07													3.86242e+07	4.57649e+07		4.52345e+07
Ampalex	Full match	No results	No results	Full match	No results	241.121	2.495	9.55875e+06	1.05347e+07	1.0879e+07	1.16163e+07	2.99715e+08	2.56696e+08	2.73862e+08	2.7234e+08					6.97465e+06										3.52937e+06	6.42389e+06	6.46773e+06	5.99082e+06	1.15777e+08	1.31245e+08	2.13583e+08	1.36024e+08									4.21104e+06	4.3586e+06	5.14776e+06	3.71228e+06
Ampalex	Full match	No results	No results	Full match	No results	241.121	2.447														1.13937e+08																										1.1989e+06		1.78463e+06
APM	Full match	No results	No results	Full match	No results	175.084	4.131
APM	Full match	No results	No results	Full match	No results	175.084	4.179
APM	Full match	No results	No results	Full match	No results	175.084	3.622																																				2.09743e+07
APM	Full match	No results	No results	Full match	No results	175.084	3.939																					1.88647e+07
APM	Full match	No results	No results	Full match	No results	175.084	4.278																											1.42957e+07			1.42214e+07
APM	Full match	No results	No results	Full match	No results	175.084	3.974																				1.88089e+07												5.39083e+06		5.27541e+06
APM	Full match	No results	No results	Full match	No results	175.084	4.213																	4.58162e+06												1.49045e+07
APM	Full match	No results	No results	Full match	No results	175.084	3.706																															4.94359e+06		4.17384e+06		1.05183e+07		1.43019e+07	2.04618e+07
APM	Full match	No results	No results	Full match	No results	175.084	4.325																												1.49833e+07											6.95601e+06
APM	Full match	No results	No results	Full match	No results	175.084	4.096
APM	Full match	No results	No results	Full match	No results	175.084	4.378															5.43976e+06	6.29157e+06		5.98814e+06
APM	Full match	No results	No results	Full match	No results	175.084	4.59																							5.25654e+06	4.85031e+06	4.69369e+06	4.99492e+06															3.97961e+06	3.72518e+06
APM	Full match	No results	No results	Full match	No results	175.084	4.548
APM	Full match	No results	No results	Full match	No results	175.084	3.878
APM	Full match	No results	No results	Full match	No results	175.084	3.842
Arachidic acid	Full match	Full match	No results	Full match	No results	312.303	1.624	6.59679e+07	8.52449e+07	6.76872e+07	7.14305e+07					7.08624e+06	7.96155e+06	8.62792e+06	8.13076e+06	1.4749e+07		3.33092e+07	3.07705e+07	1.84868e+07	3.39985e+07					4.21562e+07	3.26966e+07	3.39564e+07	3.46077e+07					5.52249e+07	5.3664e+07							5.74187e+07	6.25243e+07	5.82799e+07	6.17255e+07
Arachidonic acid	Full match	Full match	Partial match	Full match	No results	304.24	1.694	7.7513e+09	6.16056e+09	9.18716e+09	1.32848e+10							1.88121e+06									7.4749e+06	6.52365e+06	7.57329e+06					6.42168e+06	6.82473e+06		6.23347e+06
Arachidonic acid	Full match	Full match	Partial match	Full match	No results	304.24	1.581													3.62366e+07		4.06594e+08		1.61456e+08	4.0739e+08					3.66936e+08		4.15388e+08						2.19415e+09	1.91711e+09	2.06873e+09	2.26108e+09					1.88366e+09	1.85666e+09	1.83879e+09	1.99116e+09
Arachidonic acid	Full match	Full match	Partial match	Full match	No results	304.24	1.849															6.5757e+07		1.46546e+08	3.60681e+07					4.99655e+08		2.39728e+07						2.39267e+07			9.6235e+07					2.03128e+08	2.8273e+08	2.79657e+08	6.18415e+07
arg-ala	Full match	No results	No results	Full match	No results	245.148	20.404					7.81798e+07	1.04735e+07	1.39123e+07	2.27454e+07
arg-ala	Full match	No results	No results	Full match	No results	245.148	19.43					7.28345e+07	1.03172e+07	1.61899e+07	5.13805e+07
Arginine	Full match	Partial match	Partial match	Partial match	Full match	174.111	25.975								3.29461e+07
Arginyl-4-hydroxyproline	Full match	No results	No results	Full match	No results	287.159	16.442																				7.5834e+06	5.86114e+06	5.73223e+06					6.20192e+06	5.24379e+06	4.69113e+06	5.09503e+06						2.87354e+06		2.98343e+06
Asparagine	Full match	Full match	Full match	Full match	Full match	132.053	15.31	1.24002e+08			2.1083e+08	3.36934e+08			2.24632e+08
Aspartate	Full match	Partial match	Partial match	Partial match	Full match	133.037	11.246	6.25098e+08		3.78202e+07	1.00579e+09	1.29769e+08			6.1821e+07									1.70103e+07	2.12856e+08		1.7884e+08	1.49189e+08	2.3307e+08	1.02131e+08		3.02256e+08		1.34333e+08	2.19561e+08	9.21209e+07	1.2117e+08	2.95421e+07	3.24976e+07	1.4747e+07	1.62348e+07								4.37568e+07
Aspartyl-L-proline	Full match	No results	No results	Full match	No results	230.09	12.724
Benzaldehyde	Full match	No results	Full match	Full match	No results	106.042	10.388
Benzaldehyde	Full match	No results	Full match	Full match	No results	106.042	10.113																					1.63373e+07	1.55139e+07					1.48556e+07	2.21965e+07	2.01759e+07	2.35116e+07					1.32947e+07
Benzisothiazolone	Full match	No results	No results	Full match	No results	151.009	2.293	7.41837e+07	7.65774e+07	7.74713e+07	8.57453e+07									2.70567e+07										1.48223e+07	1.5994e+07	2.16998e+07	1.74466e+07													1.88741e+07	2.08695e+07	1.71224e+07	1.70494e+07
Benzoxazolone	Full match	No results	No results	Full match	No results	135.032	2.288	4.14151e+06	3.92782e+06	4.43384e+06	4.91181e+06									2.50887e+06												2.13084e+06																	2.04785e+06
Betaine	Full match	Partial match	Partial match	Partial match	Full match	117.079	12.072									5.35239e+08											1.09992e+09
Caprylic acid	Full match	Full match	No results	Partial match	No results	144.115	1.977	1.01697e+09	8.49975e+10	5.7611e+10	1.09228e+11																			1.35131e+08										7.92936e+06						1.3394e+08
Caprylic acid	Full match	Full match	No results	Partial match	No results	144.115	1.821	1.1547e+11												3.85743e+10		7.20007e+07	5.50659e+07	2.6242e+07	4.5858e+07					6.48009e+09	7.32152e+09	9.40412e+09	7.45668e+09					5.97528e+07	7.97405e+07	6.23973e+07	4.82646e+07					8.91993e+09	8.76803e+09	8.19594e+09	9.05943e+09
capuride	Full match	No results	No results	Full match	No results	186.136	2.28					1.19988e+07	1.09815e+07	1.18936e+07	8.96365e+06						3.93693e+06													4.14765e+06	5.22506e+06	4.50743e+06	5.03795e+06
Ceramide (d18:1/16:0)	Full match	No results	No results	Full match	No results	537.511	2.054	3.68416e+06	1.6127e+07	1.24626e+07	8.61712e+06	1.0986e+08	4.2894e+08	2.92656e+08	3.82841e+08						2.41284e+06	2.17214e+06	3.01129e+06		2.46695e+06		1.03838e+08	1.24323e+08	1.19571e+08	2.89076e+06	2.89531e+06		2.20506e+06	1.02993e+08	8.60447e+07	1.0597e+08	9.45773e+07	4.86186e+06	4.27408e+06	4.61163e+06	5.91093e+06	1.4269e+08	1.62877e+08	1.79267e+08	1.64136e+08	3.41087e+06	2.96202e+06	2.9777e+06	4.19171e+06
Ceramide (d18:1/9Z-18:1)	Full match	No results	No results	Full match	No results	563.527	2.01																											7.31199e+06	6.36121e+06	6.87797e+06
Ceramide (d18:1/9Z-18:1)	Full match	No results	No results	Full match	No results	563.527	2.057					1.03174e+07	1.68926e+07	1.41379e+07	1.74996e+07												8.80979e+06	9.11381e+06	8.60359e+06								7.03293e+06					1.96673e+07	2.13823e+07	2.29751e+07	2.21538e+07
Cholest-4-en-3-one	Full match	Full match	Not the top hit	Full match	No results	384.338	2.029					9.10276e+06	1.04624e+07	1.11644e+07	1.17892e+07												4.49288e+06	4.51475e+06	3.97987e+06					3.35306e+06	3.32375e+06	2.91064e+06	3.20703e+06					2.39998e+06	2.91267e+06	2.65893e+06	2.73933e+06
Choline O-Sulfate	Full match	No results	No results	Full match	No results	183.056	5.989																				6.49402e+06		5.69419e+06					4.87638e+06	5.14141e+06		5.47637e+06
cis-5,8,11,14,17-Eicosapentaenoic acid	Full match	Full match	Partial match	Full match	No results	302.224	1.582													6.32552e+06				6.96779e+06	2.53064e+07							2.47487e+07	2.45495e+07						1.11296e+08									6.53886e+08
cis-5,8,11,14,17-Eicosapentaenoic acid	Full match	Full match	Partial match	Full match	No results	302.224	1.858																	1.44618e+07	6.17761e+06						2.13654e+07	8.04528e+06	1.43665e+07
cis-5,8,11,14,17-Eicosapentaenoic acid	Full match	Full match	Partial match	Full match	No results	302.224	2.02	4.21204e+07		1.34173e+07	1.85869e+07																							8.04896e+06	7.75367e+06	6.75028e+06			8.97438e+06
cis-5,8,11,14,17-Eicosapentaenoic acid	Full match	Full match	Partial match	Full match	No results	302.224	2.216		1.14336e+07
cis-Aconitic acid	Full match	Full match	Not the top hit	Not the top hit	No results	174.016	6.819		6.65471e+06
cis-Aconitic acid	Full match	Full match	Not the top hit	Not the top hit	No results	174.016	8.391	1.22114e+07
cis-Aconitic acid	Full match	Full match	Not the top hit	Not the top hit	No results	174.016	7.932	6.89421e+07
cis-Aconitic acid	Full match	Full match	Not the top hit	Not the top hit	No results	174.016	4.583																																									1.27309e+07	5.41204e+06
cis-Aconitic acid	Full match	Full match	Not the top hit	Not the top hit	No results	174.016	4.145
Creatine	Full match	Full match	No results	Full match	Full match	131.069	15.306														1.27437e+07
Creatine	Full match	Full match	No results	Full match	No results	131.069	15.407	6.80201e+06	2.61969e+06	3.70529e+06	9.08029e+06	2.60625e+09	1.0322e+09	1.28837e+09	2.85021e+09	8.97483e+06	1.30165e+07	1.23566e+07	1.59822e+07			1.38121e+07	1.31904e+07	4.06577e+06	1.32626e+07		3.19913e+09	2.94263e+09	2.96116e+09	1.16998e+07	1.17318e+07	1.20186e+07	1.02548e+07	2.89855e+09	2.79672e+09	2.6392e+09	2.58654e+09		4.54103e+07	4.74292e+07	4.15608e+07	5.24674e+09	6.44095e+09	6.47818e+09	6.67307e+09	2.68541e+07		2.9309e+07	3.27256e+07
Creatine	Full match	Full match	No results	Full match	Full match	131.069	15.157																			2.44127e+06
Creatinine	Full match	Full match	No results	Partial match	No results	113.059	6.739									7.16629e+06	8.09571e+06	7.01531e+06					7.41031e+06	3.16835e+06												7.20425e+06
Creatinine	Full match	Full match	No results	Partial match	No results	113.059	6.52						1.64662e+07	2.21404e+07	3.62106e+07						2.79986e+07	9.26537e+06			8.05347e+06		1.94553e+08	1.84932e+08	1.92455e+08	6.65864e+06	6.01957e+06	7.55983e+06	6.59176e+06	1.68142e+08	1.94442e+08	1.56822e+08	1.76002e+08	4.80011e+06	6.24785e+06	5.84682e+06	5.16336e+06	1.56791e+08	1.75993e+08	1.58331e+08	1.6932e+08	5.0801e+06	5.09074e+06		4.65798e+06
Creatinine	Full match	Full match	No results	Partial match	No results	113.059	6.289
Crotonate	Full match	No results	Full match	Not the top hit	No results	86.0369	16.26										3.2402e+07										5.5398e+09	3.65571e+09	3.69714e+09					4.30745e+09	3.37467e+09	3.21234e+09	3.36794e+09					5.23187e+09	5.27094e+09	4.89118e+09	5.23442e+09
cyclic ADP-ribose	Full match	Partial match	No results	Partial match	Full match	541.06	14.082
Cystathionine	Full match	Full match	Full match	Full match	No results	222.067	9.701
Cytidine	Full match	Full match	Full match	Full match	Full match	243.085	10.544					2.6226e+08	1.26675e+08	1.18991e+08													4.87877e+08	4.8594e+08	4.89603e+08					4.55275e+08	4.70132e+08	4.15713e+08	5.18585e+08					3.03618e+08	3.01402e+08	2.80486e+08	3.07443e+08
Cytidine	Full match	Full match	Full match	Full match	No results	243.085	10.742																						1.9674e+07					1.87106e+07		2.25507e+07	1.12024e+07					9.07825e+06		1.51991e+07
Cytidine	Full match	Full match	Full match	Full match	Full match	243.085	10.28		5.75839e+07	5.4734e+07	1.41524e+08	1.27035e+08										1.41762e+08	1.26503e+08	4.44957e+07	1.54393e+08					1.23341e+08	1.25841e+08	1.35942e+08	1.39529e+08					9.18235e+07	9.64642e+07	9.64411e+07	9.94046e+07					8.69584e+07	8.5348e+07	8.98526e+07	9.64136e+07
Cytidine	Full match	Full match	Full match	Full match	Full match	243.085	10.084	3.75583e+07
Cytidine	Full match	Full match	Full match	Full match	Full match	243.085	10.206	7.17052e+07
Cytosine	Full match	Full match	Full match	Partial match	Full match	111.043	7.884																1.06991e+06																					1.25055e+07
Cytosine	Full match	Full match	Full match	Partial match	Full match	111.043	8.217								1.56652e+07	1.94109e+07	2.98305e+07	2.12449e+07	1.64019e+07								2.71788e+07	5.68686e+07	2.79444e+07					3.1987e+07	2.2248e+07	3.16975e+07	3.47117e+07						5.68849e+07	8.62728e+07	8.6685e+06
Cytosine	Full match	Full match	Full match	Partial match	No results	111.043	8.525						5.74069e+07	3.46417e+07															1.71876e+07						8.13723e+06							7.24217e+07	1.2281e+07		6.26933e+07
Cytosine	Full match	Full match	Full match	Partial match	No results	111.043	8.835							1.54806e+07	9.49516e+07												3.62134e+07	4.96283e+07	4.88913e+07					3.13111e+07	3.05318e+07	3.04553e+07	3.12317e+07					3.6666e+07	3.68065e+07	3.69904e+07	3.71779e+07
D-(−)-Erythrose	Full match	No results	No results	Full match	No results	120.042	4.461															3.23512e+06	3.60311e+06		4.00324e+06					5.57192e+06	3.90421e+06	7.92802e+08	4.41368e+06							2.83826e+06						8.14759e+06	2.79291e+06	5.39214e+06	4.54757e+06
D-(-)-Glutamine	Full match	Full match	Full match	Full match	No results	146.069	15.906	2.39409e+07			1.01537e+07	1.09996e+07			1.50965e+08
D-(+)-Arabitol	Full match	Full match	Full match	Full match	No results	152.068	9.95
D-(+)-Arabitol	Full match	Full match	Full match	Full match	No results	152.069	10.286				1.70217e+07													1.72982e+07														1.27415e+07	1.13792e+07	1.15951e+07	1.20674e+07					1.14967e+07	1.07381e+07	1.38999e+07	1.27046e+07
D-(+)-Arabitol	Full match	Full match	Full match	Full match	No results	152.069	10.354
D-(+)-Arabitol	Full match	Full match	Full match	Full match	No results	152.069	9.843	1.28674e+07			1.95004e+07													3.34105e+07														3.33568e+06	3.28862e+06	3.04422e+06
Decanoic acid	Full match	No results	No results	Full match	No results	172.146	1.757	1.73668e+08			2.14576e+08							6.09467e+06				1.02981e+08	7.28398e+07		6.16102e+07					9.00253e+07	8.37982e+07	1.26163e+08	9.51869e+07					1.03699e+08	9.6566e+07	1.00818e+08	9.81849e+07					1.20553e+08	1.03076e+08	8.28081e+07	1.4495e+08
Decanoic acid	Full match	No results	No results	Full match	No results	172.146	1.681										3.1014e+07	3.45152e+07	4.23456e+07	9.43867e+07				4.23201e+07
Deoxycytidine	Full match	No results	Partial match	Partial match	Full match	227.09	8.574
Deoxycytidine	Full match	No results	Partial match	Partial match	Full match	227.09	8.876						1.00658e+07														6.13926e+06	5.92567e+06	5.94588e+06					5.71758e+06	5.79024e+06		5.59681e+06					5.33978e+06	5.5396e+06	5.25301e+06	5.16746e+06
D-Erythritol 4-phosphate	Full match	No results	No results	Full match	No results	202.025	2.229		4.78146e+06		2.4678e+07											4.13113e+06										3.39447e+06						4.33753e+06		2.63059e+06									7.42256e+06
D-Glycerate	Full match	No results	Full match	Full match	No results	106.027	4.446															1.27663e+07	1.02136e+07		1.18998e+07					1.01703e+07	8.46221e+06	1.13708e+07	9.31421e+06													1.24042e+07	7.42719e+06	1.04562e+07	1.01156e+07
D-Glycerate	Full match	No results	Full match	Full match	No results	106.027	3.743
D-Glycerate	Full match	No results	Full match	Full match	No results	106.027	4.007																	4.25228e+06														1.3335e+07		9.04929e+06
D-Glycerate	Full match	No results	Full match	Full match	No results	106.027	4.105
D-Glycerate	Full match	No results	Full match	Full match	No results	106.027	3.91																																1.00384e+07		6.96023e+06
Diaminopimelic acid	Full match	Full match	Full match	Full match	No results	190.095	15.498					9.96274e+06			7.03786e+06
Diethanolamine	Full match	No results	No results	Full match	No results	105.079	22.712					9.021e+08	4.16e+08	6.3325e+08	2.99896e+08												3.94126e+07	3.02494e+07						4.12408e+07	7.64661e+07	2.38634e+07	1.8427e+07					3.68139e+07	3.93973e+07	5.28694e+07	8.86502e+07
Diethylene glycol	Full match	No results	No results	Full match	No results	106.063	2.354	3.97253e+06	4.65125e+06	4.66355e+06	4.95785e+06									3.29715e+06										2.39601e+06	3.58304e+06	3.3145e+06	2.87798e+06													2.40965e+06	2.47788e+06	2.35079e+06	2.71026e+06
Dihydrothymine	Full match	Full match	No results	Full match	No results	128.058	15.888					4.84918e+07	1.41125e+07	1.78891e+07	4.77891e+07												3.83288e+08	2.44481e+08	2.34376e+08					3.33499e+08	2.23909e+08	2.01851e+08	1.87764e+08					2.50759e+08	2.59153e+08	2.32883e+08	2.49902e+08
dinotefuran	Full match	No results	No results	Full match	No results	202.106	16.496					3.12399e+07	8.64392e+06	1.30289e+07	1.0648e+07	6.75103e+06	7.94796e+06	7.26007e+06	7.70814e+06								4.26254e+06	3.22102e+06	3.39715e+06					3.59547e+06	3.62796e+06	2.89518e+06	3.25103e+06
DL-Alanine	Full match	Full match	Full match	Full match	No results	89.0478	11.234	3.73891e+07			6.16482e+07																																					4.90978e+07
DL-Alanine	Full match	Full match	Full match	Full match	No results	89.0478	11.025															3.87582e+07	3.65166e+07		4.71895e+07					1.9141e+07	7.65657e+06	3.43404e+07
DL-Arginine	Full match	Full match	Full match	Full match	No results	174.111	25.284														2.56929e+08
DL-Carnitine	Full match	Full match	No results	Full match	No results	161.105	15.5					1.87566e+09	5.87453e+08	9.62679e+08	2.22645e+09												2.53382e+08	2.47024e+08	2.53448e+08					2.14234e+08	2.23465e+08	1.92215e+08	2.21732e+08					4.61984e+08	5.19057e+08	4.67855e+08	5.09542e+08
DL-Cycloserine	Full match	No results	No results	Full match	No results	102.043	15.121																				4.15057e+07	3.83611e+07	4.03979e+07					4.02534e+07	4.27992e+07	3.85804e+07	2.76303e+07					9.64241e+06	1.51549e+07	1.1438e+07	1.34422e+07
DL-Leucineamide	Full match	Full match	No results	Partial match	No results	130.11	27.141					1.05211e+09	4.37165e+08	6.38725e+08	7.3038e+08												1.40721e+08	1.49596e+08														4.70132e+07	6.74448e+07	6.05415e+07	5.47154e+07
DL-Leucineamide	Full match	Full match	No results	Partial match	No results	130.11	27.574					8.35666e+07	2.73882e+07	2.22831e+07	5.06937e+07		1.72649e+07	2.20481e+07	2.5783e+07								1.2836e+07		1.5068e+08					1.33929e+08	1.3697e+08	1.34103e+08	1.50026e+08						1.19077e+07
D-ribosylnicotinate	Full match	No results	No results	Full match	No results	255.074	14.276																				4.26777e+06		5.20761e+06					4.02506e+06	4.3899e+06
D-Sphingosine	Full match	Full match	Partial match	Full match	No results	299.282	6.039																																			4.72767e+06
D-Sphingosine	Full match	Full match	Partial match	Full match	No results	299.282	5.554																				1.71351e+08	1.76088e+08	1.47169e+08					1.98902e+08	1.87416e+08	1.86289e+08	2.10752e+08					1.86875e+08	1.76315e+08	2.0485e+08	2.25763e+08
D-Sphingosine	Full match	Full match	Partial match	Full match	No results	299.282	5.147
D-α-Hydroxyglutaric acid	Full match	Full match	Partial match	Full match	No results	148.037	5.089																		5.55782e+06
D-α-Hydroxyglutaric acid	Full match	Full match	Partial match	Full match	No results	148.037	5.538																		3.18442e+07							1.34771e+07
D-α-Hydroxyglutaric acid	Full match	Full match	Partial match	Full match	No results	148.037	5.782																		9.82724e+06
D-α-Hydroxyglutaric acid	Full match	Full match	Partial match	Full match	No results	148.037	4.688
Erythritol	Full match	No results	No results	Full match	No results	122.058	7.218															2.08886e+07	1.72643e+07	3.99285e+06	1.97545e+07					1.27199e+07	1.47059e+07	2.05561e+07	1.41301e+07
FAD	Full match	No results	Full match	Full match	Full match	785.157	9.631					1.44996e+07			1.18413e+07
Formylglycine	Full match	No results	No results	Partial match	Full match	103.027	3.875																																2.18482e+06		2.72664e+06
Formylglycine	Full match	No results	No results	Partial match	Full match	103.027	3.805
Formylglycine	Full match	No results	No results	Partial match	Full match	103.027	3.951																															2.72381e+06		2.47693e+06
Formylglycine	Full match	No results	No results	Partial match	Full match	103.027	3.728
Fumaric acid	Full match	Full match	Full match	Full match	No results	116.011	3.934																															3.31707e+06	1.05808e+08	3.61375e+06	1.2824e+08
Fumaric acid	Full match	Full match	Full match	Full match	No results	116.011	4.33															2.88796e+08	2.51394e+08		2.8668e+08																					1.58221e+08
Fumaric acid	Full match	Full match	Full match	Full match	No results	116.011	4.173															6.04595e+06	6.14178e+06	1.06933e+07	5.79978e+06													5.68193e+06	8.28359e+06		7.86154e+06					8.28972e+06	1.49887e+08
Fumaric acid	Full match	Full match	Full match	Full match	No results	116.011	3.859																	2.83096e+06															3.75975e+06
Fumaric acid	Full match	Full match	Full match	Full match	No results	116.011	4.007																															1.24415e+08	1.13843e+07	1.13808e+08
Fumaric acid	Full match	Full match	Full match	Full match	No results	116.011	4.665																		1.41228e+07								1.59959e+07
Fumaric acid	Full match	Full match	Full match	Full match	No results	116.011	4.075																	1.71683e+08
Fumaric acid	Full match	Full match	Full match	Full match	No results	116.011	3.801																																		2.64635e+06
GABA	Full match	Partial match	Partial match	Partial match	Full match	103.064	15.988
Galactitol	Full match	Full match	Full match	Full match	Full match	182.079	12.55	6.22288e+06	6.37537e+06	1.03707e+07	5.28384e+07											1.90602e+09	1.58567e+09	3.28811e+08	1.98938e+09		1.75322e+08	1.49275e+08	1.32643e+08	1.42259e+09	1.48963e+09	1.69457e+09	1.48047e+09	1.77673e+08	1.74497e+08	1.53113e+08	1.74398e+08	1.03124e+07	6.95225e+06	6.62108e+06	6.76289e+06					3.66171e+06	3.51904e+06	1.34766e+07
Glutamate	Full match	Partial match	Partial match	Partial match	Full match	147.053	10.967		3.44292e+07	1.48827e+08												2.37994e+08			2.39978e+08										4.55812e+08			2.72963e+07										2.02265e+08
Glutamate	Full match	Partial match	Partial match	Partial match	Full match	147.053	10.759	5.52187e+08			8.14956e+09	5.39389e+09	4.56469e+08	9.22486e+08	3.43783e+09								3.02118e+08	8.40839e+07			5.16341e+09	4.72234e+09	5.4027e+09	3.80448e+08	4.6709e+08		2.92895e+08	4.57212e+09	4.77211e+09	3.74346e+09	5.04956e+09	6.03628e+07		1.91546e+07		3.61943e+08	6.80222e+08	4.1518e+08	6.88847e+08	1.22616e+07	2.3605e+07		1.12337e+08
Glutamate	Full match	Partial match	Partial match	Partial match	Full match	147.053	10.511	6.53559e+09	5.02537e+08	1.33282e+09												5.14838e+09	4.51336e+09		3.80294e+09					3.63486e+09	3.65148e+09	5.18603e+09	2.69536e+09						1.12124e+08	7.34934e+07	1.27081e+08							4.47027e+09
Glutamate	Full match	Partial match	Partial match	Partial match	Full match	147.053	10.377																	6.2932e+08	1.86268e+09								7.4826e+08					4.73507e+08	2.94913e+08	2.32914e+08	2.86832e+08					1.45387e+08	1.61137e+08		8.86739e+08
Glutamine	Full match	Partial match	Partial match	Partial match	Full match	146.069	15.607	4.59252e+08	1.7378e+07	5.93182e+07	5.42058e+08				3.22459e+09																																	1.3336e+07
Glutamine	Full match	Partial match	Partial match	Partial match	Full match	146.069	15.471			1.27178e+06
Gly-Arg	Full match	No results	No results	Full match	No results	231.133	21.406					5.88492e+07			3.03443e+07
Gly-Arg	Full match	No results	No results	Full match	No results	231.133	20.136					1.16771e+08	9.75948e+06	2.00908e+07	4.22722e+07
Glycerol	Full match	No results	Full match	Full match	Full match	92.0474	4.69
Glycerol	Full match	No results	Full match	Full match	Full match	92.0474	4.551
Glycerol	Full match	No results	Full match	Full match	Full match	92.0474	5.166																																7.05757e+06							1.23696e+08	9.97803e+06
Glycerol	Full match	No results	Full match	Full match	Full match	92.0474	4.825													6.17696e+07		1.26807e+08	1.03173e+08		1.22338e+08							1.11477e+08						1.6196e+08	1.53221e+08	1.24448e+08	1.5255e+08							8.40191e+07
Glycerol	Full match	No results	Full match	Full match	Full match	92.0474	5.024																							8.2761e+07	8.69094e+07		8.16416e+07					7.59928e+06		9.48877e+06							1.20692e+08		1.28939e+08
Glycerol	Full match	No results	Full match	Full match	Full match	92.0475	5.436																	5.35988e+07																						5.06515e+06			1.13459e+07
Glycerol 3-Phosphate	Full match	No results	Partial match	Partial match	Full match	172.013	16.386					5.09056e+06
Glycerol 3-Phosphate	Full match	Partial match	Partial match	Partial match	Full match	172.014	16.766	2.0854e+08	7.15708e+07	3.63744e+07	6.45253e+07											6.97249e+07	8.91199e+07	1.91361e+07	4.01437e+07					5.89758e+07	6.50688e+07	5.86983e+07	2.52608e+07					1.99502e+07	1.52189e+07	2.61332e+07	1.28857e+07					7.80366e+06	1.96669e+07	3.90021e+07	1.34103e+07
Glycerol 3-phosphate	Full match	Full match	Full match	Full match	No results	172.014	17.164
Glycerophosphoglycerol	Full match	No results	No results	Full match	No results	246.05	5.345
Glycerophosphoglycerol	Full match	No results	No results	Full match	No results	246.05	4.546
Glycerophosphoglycerol	Full match	No results	No results	Full match	No results	246.05	5.143																											1.1468e+07	1.05038e+07	1.02565e+07	1.08027e+07
Glycerophosphoglycerol	Full match	No results	No results	Full match	No results	246.05	7.163							1.20405e+07
Glycerophosphoglycerol	Full match	No results	No results	Full match	No results	246.05	4.374																																				8.61527e+06	7.84698e+06	7.51885e+06
Glycerophosphoglycerol	Full match	No results	No results	Full match	No results	246.05	6.844
Glycerophosphoglycerol	Full match	No results	No results	Full match	No results	246.05	4.943																				1.20995e+07	1.15818e+07	1.19064e+07
Glycerophosphoglycerol	Full match	No results	No results	Full match	No results	246.05	5.393																1.26771e+08		1.20406e+08
Glycerophosphoglycerol	Full match	No results	No results	Full match	No results	246.05	5.52
Glycerophosphoglycerol	Full match	No results	No results	Full match	No results	246.05	7.598	2.08433e+08	1.24687e+08	1.40157e+08	2.03455e+08	8.99039e+06
Glycerophosphoglycerol	Full match	No results	No results	Full match	No results	246.05	6.91						1.03257e+07
Glycerophosphoglycerol	Full match	No results	No results	Full match	No results	246.05	5.448																							9.04871e+07	9.07413e+07	1.16743e+08	8.30539e+07
Glycerophosphoglycerol	Full match	No results	No results	Full match	No results	246.05	5.732
Glycerophosphoglycerol	Full match	No results	No results	Full match	No results	246.05	5.584
Glycerophosphoglycerol	Full match	No results	No results	Full match	No results	246.05	5.709
Glycerophosphoglycerol	Full match	No results	No results	Full match	No results	246.05	4.804
Glycerophosphoglycerol	Full match	No results	No results	Full match	No results	246.05	5.276																	4.50483e+07																								8.64427e+07	4.55824e+07
Glycerophosphoglycerol	Full match	No results	No results	Full match	No results	246.05	4.834
Glycerophosphoglycerol	Full match	No results	No results	Full match	No results	246.05	4.89																															5.54556e+07	5.05067e+07
Glycerophosphoglycerol	Full match	No results	No results	Full match	No results	246.05	6.714
Glycerophospho-N-palmitoyl ethanolamine	Full match	Full match	No results	Partial match	No results	453.285	6.144															4.7478e+07	5.05316e+07	1.96721e+07	5.38293e+07					3.6039e+07	3.38066e+07	3.72316e+07	3.39019e+07
Glycine	Full match	Full match	Full match	Full match	No results	75.0319	15.657	1.03439e+08	9.63741e+06	2.65833e+07	1.23527e+08	9.7661e+06			1.03254e+07							3.82374e+06			7.32938e+06
Glycylglycylglycine	Full match	No results	No results	Full match	No results	189.075	11.272	8.74856e+06			9.51304e+06	9.8962e+06			1.5801e+07
Glycylglycylglycine	Full match	No results	No results	Full match	No results	189.075	12.644	1.12121e+07	6.83253e+06	8.63184e+06	3.31304e+07		5.6246e+06	1.36394e+07	3.39978e+07
Glycylglycylglycine	Full match	No results	No results	Full match	No results	189.075	8.391	4.37647e+07			5.03047e+07	3.13577e+07	2.031e+07	2.74645e+07	3.67687e+07
Glycylglycylglycine	Full match	No results	No results	Full match	No results	189.075	9.772
Glycylglycylglycine	Full match	No results	No results	Full match	No results	189.075	9.6
Guanine	Full match	Full match	Full match	Full match	Full match	151.049	10.124					1.48072e+08	3.69296e+07	4.79837e+07													6.57171e+08	6.04064e+08	6.63098e+08					6.00397e+08	5.94263e+08	5.57137e+08	6.10463e+08					5.70573e+08	5.79852e+08	5.1698e+08	5.48362e+08
Guanine	Full match	Full match	Full match	Full match	Full match	151.049	9.933					1.02782e+08																											5.91287e+06
Guanine	Full match	Full match	Full match	Full match	Full match	151.049	9.755		1.14143e+07	1.43628e+07												1.64411e+08	1.68212e+08	2.98623e+07	1.90762e+08					1.51843e+08	1.65673e+08	1.59627e+08	1.80542e+08					1.52774e+08	1.39122e+08	1.42565e+08	1.6434e+08					1.08638e+08	1.06397e+08	9.79905e+07	1.20562e+08
Guanosine	Full match	No results	Full match	Partial match	Full match	283.091	11.603						1.03413e+08	1.72298e+08	2.28394e+08							1.65576e+07	1.76366e+07		8.47274e+06		6.44049e+08	5.58498e+08	6.48199e+08	1.90306e+07	8.05928e+06	1.85664e+07		5.85059e+08	5.89234e+08	5.00411e+08	6.13229e+08					4.95572e+08	5.26918e+08	4.73255e+08	5.34902e+08	8.21734e+06			1.43776e+07
Guanosine	Full match	No results	Full match	Partial match	Full match	283.091	11.526
Guanosine	Full match	Full match	Full match	Partial match	Full match	283.091	11.418	1.33252e+08	8.01429e+07	8.13013e+07												5.0827e+08	4.98858e+08	1.23705e+08	5.1368e+08					4.75943e+08	4.34908e+08	5.24411e+08	5.16841e+08					4.29549e+08	3.9209e+08	4.28356e+08	4.59501e+08					3.41582e+08	3.28658e+08	4.70869e+08	4.38271e+08
Hexadecasphinganine	Full match	No results	No results	Full match	No results	273.266	4.195
Hexadecasphinganine	Full match	No results	No results	Full match	No results	273.266	5.379
Hexadecasphinganine	Full match	No results	No results	Full match	No results	273.266	4.482														1.22175e+07						4.87666e+07								6.50167e+07		6.69331e+07						1.16122e+08		1.11971e+08
Hexadecasphinganine	Full match	No results	No results	Full match	No results	273.266	4.576																											6.29988e+07
Hexanoic acid	Full match	Full match	No results	Partial match	No results	116.084	2.184	2.23413e+08	8.02541e+07	1.27303e+08	5.89331e+08																																				4.06542e+06
Hexylbenzene	Full match	No results	No results	Full match	No results	162.141	2.067					3.2987e+06	3.08647e+06																					4.01035e+06			3.51886e+06
Hippurate	Full match	No results	Partial match	Partial match	Full match	179.058	2.605
Hippurate	Full match	No results	Partial match	Partial match	Full match	179.058	2.207	3.57095e+07	2.4461e+07	2.49199e+07	3.0827e+07									2.2397e+07										1.15534e+07	1.27236e+07	1.56828e+07	1.39016e+07													1.54815e+07	1.47442e+07	1.42525e+07	1.56105e+07
Homocysteine thiolactone	Full match	No results	No results	Full match	No results	117.025	7.209						5.8373e+08			5.56767e+07	8.59379e+07	8.60779e+07	8.72272e+07								2.02508e+08	1.91927e+08	1.66839e+08					1.78351e+08	1.5637e+08	1.74051e+08	1.99038e+08					1.00833e+09	6.12587e+08	1.02126e+09	6.38375e+08
Hypoxanthine	Full match	Full match	Partial match	Partial match	Full match	136.038	5.923					1.71405e+09			1.2345e+09						3.55268e+07		5.99787e+06			6.13639e+07	9.61619e+09	9.63972e+09	1.01632e+10	8.71486e+06				8.8291e+09	9.46817e+09	7.40798e+07	8.64982e+09	4.86434e+06				6.36911e+09	7.30725e+09	6.97301e+09	6.47709e+09	1.72994e+07	4.08115e+06	5.17348e+06	4.07699e+06
Hypoxanthine	Full match	Full match	Partial match	Partial match	Full match	136.038	6.293				5.41066e+08	1.81289e+08	4.80965e+08										3.62747e+09	1.5477e+09			3.40199e+08	7.08427e+07			2.83125e+09			2.19243e+08			3.8784e+08	1.29397e+08	6.03568e+07	1.02101e+08		3.04942e+08	9.09578e+07	1.6877e+08	4.04508e+08	6.49808e+07
Hypoxanthine	Full match	Full match	Partial match	Partial match	Full match	136.038	6.193				4.01271e+07		4.19668e+07	9.30499e+08	1.16737e+09	6.2677e+07	1.07387e+08	1.07861e+08	1.26822e+08			3.77163e+09			3.89895e+09					3.01514e+09		3.84011e+09	2.9204e+09			8.99099e+09		2.15442e+09	2.09694e+09	2.13823e+09	1.96182e+09		3.22127e+08			1.72359e+09	1.64649e+09	1.88832e+09	1.71145e+09
Imidazolelactic acid	Full match	Full match	No results	Not the top hit	No results	156.053	11.325
iminoquinoline	Full match	No results	No results	Full match	No results	144.068	2.68
iminoquinoline	Full match	No results	No results	Full match	No results	144.068	2.564					2.13727e+06	2.86199e+06	2.55689e+06	2.51922e+06						2.21586e+06
iminoquinoline	Full match	No results	No results	Full match	No results	144.068	2.609																											2.81399e+06	3.00857e+06	3.56955e+06	2.74736e+06
Indole	Full match	Full match	Full match	Full match	No results	117.058	10.39																					1.936e+07						1.28694e+07	1.31811e+07		6.24426e+06
Indole	Full match	Full match	Full match	Full match	No results	117.058	10.065																				4.1584e+07	3.02498e+07	4.42158e+07					2.54182e+07	2.86401e+07	3.46912e+07	3.47953e+07					2.21306e+07	2.60764e+07	2.05759e+07	2.3185e+07
Indole-3-Acetaldehyde	Full match	No results	No results	Partial match	Full match	159.068	2.477						3.29366e+06		3.12057e+06																					2.01036e+06
Indole-3-Acetaldehyde	Full match	No results	No results	Partial match	Full match	159.068	2.557																				7.3341e+06	7.3867e+06	8.07304e+06					4.13772e+06	3.90611e+06	4.25452e+06	3.97393e+06
Indole-3-Acetaldehyde	Full match	No results	No results	Partial match	Full match	159.068	2.429				1.08661e+07	2.73137e+06		3.00639e+06
Indole-3-Acetaldehyde	Full match	No results	No results	Partial match	Full match	159.068	2.184	2.92947e+07			2.51921e+07
Indole-3-acetate	Full match	No results	Full match	Full match	No results	175.063	2.346					2.24565e+06
Indole-3-acetic acid	Full match	Full match	Full match	Full match	No results	175.063	1.608																											2.8204e+07											6.87588e+07
Inosine	Full match	Full match	Full match	Partial match	No results	268.08	9.116		4.76202e+07			1.39459e+09			1.26473e+09							2.80761e+08	1.61381e+08	7.9576e+07	2.09364e+08		2.18991e+09	2.16305e+09	2.34068e+09	1.81521e+08	1.56025e+08	1.3581e+08	1.20995e+08	2.13903e+09	2.13898e+09	2.00356e+09	2.13851e+09	1.6417e+08	1.24057e+08	2.05515e+08		2.17259e+09	1.76805e+09	2.14151e+09	2.17066e+09	2.39247e+08		1.4147e+08	1.79157e+08
Inosine	Full match	No results	Full match	Partial match	Full match	268.08	8.758		8.67601e+08		2.03248e+09											2.97506e+09	3.03013e+09	1.70843e+09	3.18138e+09					2.78548e+09	2.64957e+09	3.18336e+09	2.87784e+09					3.21982e+09	3.05751e+09	3.12486e+09	2.91927e+09					2.81534e+09	2.61773e+09	2.92143e+09	2.89097e+09
Inosine	Full match	No results	Full match	Partial match	Full match	268.08	8.924			1.07277e+09																															3.09947e+08						2.99444e+08
Inositol	Full match	Invalid mass	Not the top hit	Not the top hit	Full match	180.063	16.999
Inositol	Full match	Not the top hit	Not the top hit	Not the top hit	Full match	180.063	16.906	7.23441e+07		8.80442e+07	2.30928e+08														3.26768e+06					2.81463e+06								2.77951e+06										1.65067e+07	3.66892e+06
Isoleucine	Full match	Partial match	Partial match	Partial match	Full match	131.094	11.159					1.40916e+10	6.19899e+09	8.6894e+09	1.69366e+10												4.66149e+09	3.8137e+09	4.73117e+09					4.16075e+09	4.27539e+09	4.12329e+09	4.53159e+09					2.50989e+09	2.6896e+09	2.33298e+09	2.45739e+09	2.14901e+06
Isoleucine	Full match	Not the top hit	Full match	Not the top hit	Full match	131.094	11.616	4.07022e+08				5.06959e+09	2.87356e+09	2.77221e+09	5.61103e+09												3.481e+09	3.97506e+09	3.9213e+09					3.73814e+09	3.89809e+09	3.54312e+09	3.73557e+09					2.0076e+09	2.44242e+09	2.02224e+09	2.7614e+09
Isoleucine	Full match	Not the top hit	Full match	Not the top hit	Full match	131.094	11.381	1.62773e+09	1.72373e+08	1.21204e+09	3.0748e+09											2.12098e+07	1.87311e+07	1.17018e+07	4.16793e+07					7.86314e+08	8.29203e+08	3.46082e+07	8.27925e+08					5.25087e+08	7.16582e+07	1.35556e+07	1.35164e+07					3.4847e+08		4.71497e+08	4.1047e+08
Isoleucine	Full match	Partial match	Partial match	Partial match	Full match	131.095	10.942	7.46367e+09	2.32314e+09	3.65603e+09	1.25168e+10											1.40685e+09	1.30684e+09	3.68309e+08	1.41213e+09					1.11699e+09	1.0457e+09	1.18455e+09	1.03011e+09					7.58259e+08	5.81878e+08	6.54478e+08	6.35118e+08					4.20115e+08	4.59334e+08	6.71596e+08	5.87637e+08
Isoleucine	Full match	Partial match	Partial match	Partial match	Full match	131.095	11.46		7.3809e+08													9.76493e+08	9.25625e+08	2.87919e+08	9.70008e+08							9.52385e+08							4.41585e+08	4.44433e+08	4.2009e+08						3.02966e+08
L-(+)-Lactic acid	Full match	Full match	Not the top hit	Full match	No results	90.0318	4.47															2.93363e+09	3.256e+09							1.33669e+10	1.35275e+10	1.41064e+10	1.27455e+10													8.65057e+07		6.48036e+09	7.05579e+09
L-(+)-Lactic acid	Full match	Full match	Not the top hit	Full match	No results	90.0318	4.208															1.84114e+10	1.738e+10	8.73035e+08	1.94047e+10													8.14432e+08		1.12139e+09						1.04395e+10	6.85992e+09
L-(+)-Lactic acid	Full match	Full match	Not the top hit	Full match	No results	90.0318	4.044																																		1.23081e+09
L-(+)-Lactic acid	Full match	Full match	Not the top hit	Full match	No results	90.0318	3.911																	1.17003e+10														8.34138e+09	8.63164e+09	8.25099e+09	8.4773e+09
L-(+)-Lactic acid	Full match	Full match	Not the top hit	Full match	No results	90.0318	4.406																		3.42198e+09																						4.3513e+08
L-(+)-Lactic acid	Full match	Full match	Not the top hit	Full match	No results	90.0318	3.709													5.79458e+06
L-5-Hydroxytryptophan	Full match	Full match	No results	Full match	No results	220.084	11.688					1.00298e+07	4.35385e+06	6.49315e+06	1.22552e+07												1.42244e+07	1.17146e+07	2.32106e+07					1.10408e+07	1.18027e+07	1.09956e+07	1.17975e+07						3.50274e+06		3.3702e+06
L-Alanyl-L-proline	Full match	Full match	No results	Full match	No results	186.1	11.404						1.39662e+07
L-Alanyl-L-proline	Full match	Full match	No results	Full match	No results	186.1	10.524								2.93425e+08
L-Alanyl-L-proline	Full match	Full match	No results	Full match	No results	186.1	11.112						1.61792e+07
L-Alanyl-L-proline	Full match	Full match	No results	Full match	No results	186.1	10.027
L-Alanyl-L-proline	Full match	Full match	No results	Full match	No results	186.1	10.252	1.23523e+07																			6.23524e+07	5.92814e+07	5.87455e+07					5.76416e+07	5.80425e+07	5.42657e+07	5.98723e+07					3.94895e+07	4.36467e+07	4.10753e+07	4.24147e+07
L-Alanyl-L-proline	Full match	Full match	No results	Full match	No results	186.1	11.514						1.18696e+07
L-Alanyl-L-proline	Full match	Full match	No results	Full match	No results	186.1	11.648						4.30141e+06
L-Alanyl-L-proline	Full match	Full match	No results	Full match	No results	186.1	10.953					4.05009e+07	1.16778e+06
L-Alanyl-L-proline	Full match	Full match	No results	Full match	No results	186.1	10.618					3.73111e+08	1.86588e+08	1.76715e+08
L-Alanyl-L-proline	Full match	Full match	No results	Full match	No results	186.1	11.247						3.49108e+07
L-Aspartic acid	Full match	Full match	Full match	Full match	No results	133.037	11.028															7.01857e+08	7.08026e+08		7.62982e+08					2.17662e+08	2.58323e+08	2.65612e+08	2.14057e+08															7.70697e+08	5.37317e+06
Laurate	Full match	No results	Full match	Full match	No results	200.178	1.695			2.6718e+08										6.11742e+07		2.4053e+08	2.26164e+08	1.14372e+08	2.30388e+08					2.3432e+08	2.12585e+08	2.4615e+08	2.17048e+08					2.43836e+08	2.23164e+08	2.15127e+08	2.34502e+08					2.5213e+08	2.36066e+08	2.32883e+08	2.39262e+08
laurilsulfate	Full match	No results	No results	Full match	No results	266.155	1.326	1.42678e+08	1.683e+08	2.2263e+08	2.01962e+08					4.61934e+06	3.79041e+06	4.15218e+06	3.98362e+06	1.64218e+07		6.68274e+07	4.9617e+07	2.28876e+07	6.09708e+07					8.64554e+07		7.13831e+07	7.34787e+07					4.563e+07	4.13628e+07	4.44057e+07	4.20035e+07					8.42787e+07	1.23577e+08	7.67109e+07	7.66936e+07
L-Cystathionine	Full match	No results	Full match	Full match	No results	222.067	9.53
L-Cystathionine	Full match	No results	Full match	Not the top hit	No results	222.067	4.199															4.90803e+06	4.78943e+06
L-Cysteate	Full match	No results	Full match	Full match	No results	169.005	9.655
L-Cysteic acid	Full match	Full match	Full match	Full match	No results	169.004	7.759	7.98633e+07		1.27247e+07	6.59458e+07
L-Cysteinesulfinic acid	Full match	Full match	Full match	Full match	No results	153.01	4.422																		1.76217e+06					2.0965e+06	1.67499e+06	1.8205e+06																3.64204e+06	3.4408e+06
L-Cysteinesulfinic acid	Full match	Full match	Full match	Full match	No results	153.01	3.906															1.77998e+06		2.46319e+06															3.61381e+06	3.93882e+06							4.49703e+06
Leucylproline	Full match	Full match	No results	Full match	No results	228.147	7.181				1.4513e+07			6.58344e+08
Leucylproline	Full match	Full match	No results	Full match	No results	228.147	7.753	1.35309e+08	3.96581e+06					3.38566e+07	4.83531e+08
Leucylproline	Full match	Full match	No results	Full match	No results	228.147	5.24																											8.56912e+07	7.46223e+07	6.51354e+07	8.41245e+07
Leucylproline	Full match	Full match	No results	Full match	No results	228.147	6.67						7.96263e+06
Leucylproline	Full match	Full match	No results	Full match	No results	228.147	5.466															1.99558e+07									2.35542e+07
Leucylproline	Full match	Full match	No results	Full match	No results	228.147	7.995				7.38704e+06	1.96415e+08
Leucylproline	Full match	Full match	No results	Full match	No results	228.147	4.694																																				5.34379e+07	4.59065e+07
Leucylproline	Full match	Full match	No results	Full match	No results	228.147	5.629																													1.85612e+07
Leucylproline	Full match	Full match	No results	Full match	No results	228.147	6.916				9.52719e+06		5.62294e+08	9.24016e+06
Leucylproline	Full match	Full match	No results	Full match	No results	228.147	5.807															1.24144e+07					1.63226e+07										1.04807e+07
Leucylproline	Full match	Full match	No results	Full match	No results	228.147	7.651				3.06698e+08				5.10243e+07
Leucylproline	Full match	Full match	No results	Full match	No results	228.147	7.436	1.31418e+07	2.17225e+08	2.27967e+08	2.86311e+07
Leu-Leu	Full match	No results	No results	Full match	No results	244.178	2.611
Leu-Leu	Full match	No results	No results	Full match	No results	244.178	3.968							1.42452e+06	2.50422e+06							1.11829e+07	1.06651e+07	8.13215e+06	1.26984e+07		1.76816e+07	1.50461e+07	1.74084e+07					1.50503e+07	1.50475e+07	1.35547e+07	1.52158e+07	3.5624e+06	3.46738e+06	2.91742e+06	3.43344e+06	5.0163e+06	5.05363e+06	4.80161e+06	5.23433e+06	4.86048e+06	2.83008e+06
Leu-Leu	Full match	No results	No results	Full match	No results	244.178	2.793	4.51917e+06			6.58888e+06				5.44097e+06
Leu-Leu	Full match	No results	No results	Full match	No results	244.178	4.456																							8.64731e+06	8.68545e+06	7.29503e+06	7.92315e+06															1.85948e+06	2.60294e+06
Leu-Leu	Full match	No results	No results	Full match	No results	244.178	2.687					2.29181e+06
Leu-pro	Full match	No results	No results	Full match	No results	228.147	9.138
Leu-pro	Full match	No results	No results	Full match	No results	228.147	9.652
Leu-Val	Full match	No results	No results	Full match	No results	230.162	6.31							1.17225e+08
Leu-Val	Full match	No results	No results	Full match	No results	230.162	6.115						1.00743e+08		1.23629e+08
Leu-Val	Full match	No results	No results	Full match	No results	230.163	3.995															1.54227e+07	1.36068e+07	1.29527e+07	1.66109e+07		2.9353e+07	2.97209e+07	2.91298e+07					2.9443e+07	2.92892e+07	2.76637e+07	2.94248e+07	7.33236e+06	6.3443e+06	5.88853e+06	7.21636e+06	1.16367e+07	1.13718e+07	1.15345e+07	1.26266e+07	1.05442e+07	6.76342e+06
Leu-Val	Full match	No results	No results	Full match	No results	230.163	4.486																							1.34968e+07	1.52187e+07	1.25319e+07	1.54628e+07															4.30477e+06	7.14237e+06
Leu-Val	Full match	No results	No results	Full match	No results	230.163	6.475				7.01091e+07
Leu-Val	Full match	No results	No results	Full match	No results	230.163	6.636		1.19868e+08		3.44732e+06
Leu-Val	Full match	No results	No results	Full match	No results	230.163	6.866	3.48571e+07	9.59005e+06	6.67431e+07
L-Glutathione (reduced)	Full match	Full match	Full match	Full match	No results	307.083	11.219
L-Homocysteine	Full match	No results	Full match	Full match	No results	135.035	15.247						5.96067e+06	4.50132e+06																												4.37055e+06	4.41946e+06	4.72357e+06	4.26244e+06
LINALYL BUTYRATE	Full match	No results	No results	Full match	No results	224.178	1.627	1.15585e+07	1.16509e+07	1.66687e+07	1.04976e+07											1.19643e+07	7.85037e+06		9.80425e+06					9.22658e+06	6.87643e+06	7.8401e+06	8.20508e+06					3.04764e+07	2.36535e+07		2.41005e+07					2.64876e+07	2.07605e+07	2.06651e+07	2.25072e+07
Linoleamide	Full match	No results	No results	Full match	No results	279.255	2.397						1.92764e+07								2.78952e+07													7.40743e+06	1.11426e+07	7.80728e+06						1.94472e+07	3.02904e+07		1.93441e+07
Linoleamide	Full match	No results	No results	Full match	No results	279.255	2.116		2.33382e+07			1.48944e+07		2.89961e+07	3.95988e+06	4.9186e+06	8.25778e+06	7.66379e+06	8.88905e+06	6.88792e+06										1.96434e+06	2.13925e+06	2.74567e+06	2.12827e+06			5.89841e+06	3.48369e+06	3.46837e+06	3.34819e+06	2.89867e+06	3.27569e+06	4.81031e+06	4.20983e+06	3.61145e+06	3.31314e+06	4.82252e+06	4.6254e+06	4.6065e+06	4.52016e+06
Linoleamide	Full match	No results	No results	Full match	No results	279.255	2.212					3.08173e+07		4.40082e+07	1.13905e+07													4.29856e+06							2.20884e+07	2.81718e+07
Linoleic acid	Full match	Full match	Full match	Full match	No results	280.24	2.404		5.23269e+06	1.72197e+07	3.65884e+07
Linoleic acid	Full match	Full match	Full match	Full match	No results	280.24	2.14		2.18213e+07	3.45081e+07	4.97631e+07																												6.31867e+06	3.94455e+06	4.3737e+06					7.59627e+06		5.98262e+06
Linoleic acid	Full match	Full match	Full match	Full match	No results	280.24	1.698	4.33149e+09	4.15651e+09	5.63148e+09	6.15229e+09													6.23206e+06														1.71618e+09	1.50712e+09	1.5146e+09	1.48162e+09						1.54004e+09		1.98338e+09
Linoleic acid	Full match	Full match	Full match	Full match	No results	280.24	1.614													1.60718e+08		1.17633e+09		5.74496e+08							1.04406e+09	1.15885e+09	1.0671e+09							1.40447e+07						1.89556e+09		1.50316e+09
Linoleic acid	Full match	Full match	Full match	Full match	No results	280.24	1.968		3.90344e+07		4.28164e+07											8.97199e+06	6.14514e+06	8.20069e+06	9.40186e+06					1.05611e+07	1.50305e+07	5.53192e+06	8.76803e+06					6.56232e+06	7.73058e+06	1.18078e+07	1.10419e+07					1.00703e+07	7.55582e+06	7.10807e+06	6.99688e+06
Linoleic acid	Full match	Full match	Full match	Full match	No results	280.24	1.882																							3.50548e+06																2.07066e+06
L-Kynurenine	Full match	Full match	Full match	Full match	No results	208.084	11.044								1.77021e+07												3.64066e+07	3.49074e+07	1.10484e+07					3.26107e+07	3.54895e+07	2.95441e+07	3.27349e+07
L-Methionine sulfoxide	Full match	Full match	Partial match	Full match	No results	165.046	14.307					6.42884e+08	3.70509e+07		8.94624e+07
L-Threonic acid	Full match	Full match	No results	Full match	No results	136.037	8.137
L-Threonine	Full match	Full match	Full match	Full match	No results	119.058	14.886	6.78745e+07		7.41677e+06	8.96122e+07			3.2073e+07	3.7938e+07													1.50264e+07	1.43818e+07					2.11828e+07		1.50099e+07	1.71284e+07
L-Threonine 3-O-phosphate	Full match	No results	Full match	Full match	No results	199.024	12.467		8.24536e+06						4.73874e+07							9.86413e+06								1.04079e+07		9.65801e+06
L-Threonine 3-O-phosphate	Full match	No results	Full match	Full match	No results	199.024	12.372	2.99971e+07	1.24928e+08	8.55438e+07	5.00456e+07	3.67581e+07	1.16596e+08	1.0781e+08								1.04901e+08	1.26643e+08	5.77193e+07	1.17646e+08		8.9671e+07	8.93022e+07	1.1539e+08	1.22917e+08	1.15794e+08	1.05883e+08	1.287e+08	8.94407e+07	1.07799e+08	9.50015e+07	1.04516e+08	2.11147e+07	2.924e+07	2.61487e+07	2.89143e+07	2.13396e+07	2.69145e+07	2.39332e+07	2.60391e+07	2.18874e+07	2.20144e+07	4.22267e+07	3.25309e+07
L-Threonine 3-O-phosphate	Full match	No results	Full match	Full match	No results	199.024	12.584																					7.49568e+06	8.28322e+06					1.19931e+07	7.59611e+06
L-Tryptophan	Full match	Full match	Full match	Full match	No results	204.09	11.419								6.70691e+06
L-Tryptophan	Full match	Full match	Full match	Full match	No results	204.09	11.549
L-Tyrosine	Full match	Full match	Full match	Full match	No results	181.074	12.438	4.39295e+07		1.16395e+07	6.79562e+08																1.23724e+07	1.10504e+07	1.71909e+07					7.38379e+06	9.71873e+06	6.06209e+06	8.55914e+06
L-Valine	Full match	Partial match	Not the top hit	Full match	No results	117.079	13.492			2.02959e+07	1.429e+08		5.56817e+08		5.85406e+08												6.61955e+08	7.18544e+08	4.4834e+08					7.11427e+08	5.53427e+08	2.70251e+08	4.63478e+08					2.49789e+09	1.01196e+09	2.3145e+09	1.45537e+09
Lysine	Full match	Partial match	Partial match	Partial match	Full match	146.105	26.387
Lysine	Full match	Partial match	Partial match	Partial match	Full match	146.105	25.838
Lysophosphatidylinositol	Full match	No results	No results	Full match	No results	620.296	4.216															1.56295e+07	1.46519e+07	1.12248e+07	1.5934e+07					1.46591e+07	1.72033e+07	1.36929e+07	1.58045e+07					2.00713e+07	1.73984e+07	1.56725e+07	1.649e+07					4.09729e+07	2.05827e+07	1.19429e+07	1.94845e+07
Malonic acid	Full match	Full match	Not the top hit	Full match	No results	104.011	6.741		1.64692e+08		5.47392e+07																																					1.7116e+07
Malonic acid	Full match	Full match	Not the top hit	Full match	No results	104.011	6.929	1.55366e+08		1.31304e+08	2.34523e+07
Malonic acid	Full match	Full match	Not the top hit	Full match	No results	104.011	4.538																							3.85191e+07	3.79979e+07	3.87897e+07	5.27984e+07															6.15438e+07	5.51361e+07
Malonic acid	Full match	Full match	Not the top hit	Full match	No results	104.011	3.742
Malonic acid	Full match	Full match	Not the top hit	Full match	No results	104.011	4.046																	1.71268e+07														1.34162e+07	1.82083e+07	8.56553e+06	6.24049e+06
Malonic acid	Full match	Full match	Not the top hit	Full match	No results	104.011	4.306															3.64682e+07	3.80185e+07		3.59593e+07																					3.61781e+07	1.03329e+07
Malonic acid	Full match	Full match	Not the top hit	Full match	No results	104.011	5.976																									7.59503e+07
Malonic acid	Full match	Full match	Not the top hit	Full match	No results	104.011	7.899
Malonic acid	Full match	Full match	Not the top hit	Full match	No results	104.011	3.574
Menthyl Isovalerate	Full match	No results	No results	Partial match	No results	240.209	1.669	6.61985e+07	4.08142e+07	5.78676e+07	6.91337e+07											3.17624e+07	2.92308e+07	1.44938e+07	3.27534e+07					2.80253e+07	3.15465e+07	2.72525e+07	2.68835e+07						5.362e+07							5.34284e+07	4.97134e+07
Methionine	Full match	Full match	Full match	Full match	Full match	149.051	11.541				5.55906e+06			2.03929e+09	5.30569e+09
Methionine	Full match	No results	Partial match	Partial match	Full match	149.051	11.336	7.95837e+08	1.9325e+08	3.56241e+08	1.39765e+09											1.0692e+08	7.00315e+07		1.09258e+08					6.41204e+07	7.97184e+07	8.89618e+07	7.43529e+07					3.24058e+07
methocarbamol	Full match	No results	No results	Full match	No results	241.094	2.567					3.63749e+06	2.60922e+06	3.03067e+06	3.32426e+06																			1.25813e+06	1.53733e+06	1.84557e+06	1.64592e+06
Methyl 1-[(1S)-2,2-dimethyl-2,3-dihydro-1H-inden-1-yl]-1H-imidazole-5-carboxylate	Full match	No results	No results	Full match	No results	270.136	2.105					1.87139e+07	4.08684e+07	2.28061e+07	1.62025e+07						2.2138e+07													2.31205e+07	2.60119e+07	2.43655e+07	2.79545e+07
Methyl 15-cyanopentadecanoate	Full match	No results	No results	Full match	No results	281.235	2.143						5.39817e+06																					9.12261e+06	1.0106e+07	9.89531e+06	1.03179e+07
methyl 3-hydroxypalmitate	Full match	No results	No results	Full match	No results	286.251	1.44	3.27673e+07	1.09277e+07	2.20739e+07	5.0931e+07
Methyl linoleate	Full match	No results	No results	Full match	No results	294.256	1.537			3.728e+06												9.63369e+06								6.68025e+06									2.24144e+06								5.6428e+06
Methyl linoleate	Full match	No results	No results	Full match	No results	294.256	1.637	3.88678e+07	6.47482e+07	8.55012e+07	4.63098e+07											4.24685e+07	5.25974e+07	2.04809e+07	5.37464e+07					4.03845e+07	4.64763e+07	5.5856e+07	4.07952e+07					5.3347e+07	2.51756e+07	5.00032e+07	4.25654e+07					5.15891e+07	3.89647e+07	4.13958e+07	2.72549e+07
Methylmalonic acid	Full match	Full match	Partial match	Partial match	No results	118.027	3.733																																									4.55679e+06
Methylmalonic acid	Full match	Full match	Partial match	Partial match	No results	118.027	4.073																																									3.56684e+06
Methylmalonic acid	Full match	Full match	Partial match	Partial match	No results	118.027	8.163	5.24353e+06														5.77018e+07	9.08669e+07							4.57262e+07	7.9346e+07	4.32307e+07
Methylmalonic acid	Full match	Full match	Partial match	Partial match	No results	118.027	7.185	2.45551e+07		1.24809e+07	4.58485e+06											5.99555e+07		2.83571e+07						9.06416e+07	4.93474e+07	7.75217e+07	7.00978e+07
Methylmalonic acid	Full match	Full match	Partial match	Partial match	No results	118.027	3.99																	1.92391e+09														7.41558e+08		7.68287e+08								6.47816e+06
Methylmalonic acid	Full match	Full match	Partial match	Partial match	No results	118.027	3.896																															5.32917e+06	7.53333e+08	4.73052e+06	7.67993e+08
Methylmalonic acid	Full match	Full match	Partial match	Partial match	No results	118.027	6.758	2.70074e+08	4.25631e+08	1.93671e+08	2.46175e+08													2.10063e+07	7.13138e+07						5.54621e+07								2.56701e+07	3.54843e+07
Methylmalonic acid	Full match	Full match	Partial match	Partial match	No results	118.027	3.569
Methylthioadenosine	Full match	Partial match	Partial match	Partial match	Full match	297.089	3.661
metominostrobin	Full match	No results	No results	Full match	No results	284.115	2.221					3.06077e+07	2.76099e+07	3.08602e+07	2.74488e+07						2.87138e+07													2.63276e+07	2.97828e+07	2.88624e+07	3.02157e+07
Metyrapone	Full match	No results	No results	Full match	No results	226.11	2.259					1.99335e+07	1.73951e+07	1.79837e+07	1.67456e+07						1.26408e+07													1.31575e+07	1.52385e+07	1.46993e+07	1.51715e+07
MFCD00674434	Full match	No results	No results	Full match	No results	323.281	2.096						1.74841e+07																					1.13753e+07	1.20013e+07	1.16889e+07	1.26168e+07
MFCD00674434	Full match	No results	No results	Full match	No results	323.282	2.027
MFCD00674434	Full match	No results	No results	Full match	No results	323.282	2.143																				2.97315e+06	2.93063e+06	2.93612e+06													8.53313e+06	8.78901e+06	8.03028e+06	7.66531e+06
MFCD01320532	Full match	No results	No results	Full match	No results	339.277	1.398															3.66525e+06			5.48067e+06					3.26845e+06	3.26306e+06	3.73371e+06	4.30648e+06					9.29493e+06	9.48293e+06	9.13753e+06	8.65494e+06					9.71349e+06	8.43082e+06	8.07466e+06	9.75076e+06
myristic acid	Full match	No results	No results	Full match	No results	228.209	1.653	1.00611e+09	8.97491e+08	9.55805e+08	1.18149e+09						1.79703e+07	1.97747e+07	2.12668e+07	7.88841e+07		3.31034e+09	2.99775e+09	1.42453e+09	3.30451e+09					2.83758e+09	2.46383e+09	3.14779e+09	2.97012e+09					3.69188e+09	3.32697e+09	3.44921e+09	3.36769e+09					3.38497e+09	3.39899e+09	3.27533e+09	3.64721e+09
myristic acid	Full match	No results	No results	Full match	No results	228.209	1.781																	3.34447e+07	1.36761e+07						3.07921e+07
Myristoleic acid	Full match	No results	No results	Full match	No results	226.193	1.674	9.82555e+07	8.93406e+07		1.15461e+08									7.9836e+06				1.29861e+08																							3.30341e+08
Myristoleic acid	Full match	No results	No results	Full match	No results	226.193	1.78		1.28174e+06
Myristyl sulfate	Full match	No results	No results	Full match	No results	294.186	1.32	7.0298e+07	6.70122e+07	8.50464e+07	7.00875e+07									5.98601e+06		2.93308e+07	2.25732e+07	9.8714e+06	2.6853e+07					3.41647e+07	3.27761e+07	3.01803e+07	2.88458e+07					2.43626e+07	2.21192e+07	2.36019e+07	2.05401e+07					3.23882e+07	7.09739e+07	2.96867e+07	3.24386e+07
N-[(4Z,8Z)-1,3-Dihydroxy-4,8-octadecadien-2-yl]hexadecanamide	Full match	No results	No results	Full match	No results	535.495	2.047		3.62878e+06	3.5796e+06	2.38818e+06	6.35372e+07	9.86833e+07	7.50349e+07	7.81149e+07												2.74486e+07	2.8771e+07	2.84949e+07					3.30099e+07	2.66633e+07	2.94586e+07	2.84667e+07	2.38579e+06		2.29374e+06	2.49302e+06	5.21697e+07	6.25317e+07	6.59896e+07	5.86716e+07				2.11331e+06
N6,N6,N6-Trimethyl-L-lysine	Full match	Full match	Partial match	Not the top hit	No results	188.152	26.301
N6,N6,N6-Trimethyl-L-lysine	Full match	Full match	Partial match	Not the top hit	No results	188.152	29.099
N6,N6,N6-Trimethyl-L-lysine	Full match	Full match	Partial match	Not the top hit	No results	188.152	24.798
N6,N6,N6-Trimethyl-L-lysine	Full match	Full match	Partial match	Not the top hit	No results	188.152	29.669
N6,N6,N6-Trimethyl-L-lysine	Full match	Full match	Partial match	Not the top hit	No results	188.152	26.071
N-Acetyl-1-aspartylglutamic acid	Full match	Full match	No results	Full match	No results	304.091	9.401
N-Acetyl-5-methoxykynurenamine	Full match	No results	Full match	Not the top hit	No results	236.115	3.712
N-Acetyl-5-methoxykynurenamine	Full match	No results	Full match	Not the top hit	No results	236.115	3.812
N-Acetyl-5-methoxykynurenamine	Full match	No results	Full match	Not the top hit	No results	236.115	4.349
N-Acetyl-5-methoxykynurenamine	Full match	No results	Full match	Not the top hit	No results	236.115	4.313
N-Acetyl-5-methoxykynurenamine	Full match	No results	Full match	Not the top hit	No results	236.115	3.859																					3.82192e+06
N-Acetyl-5-methoxykynurenamine	Full match	No results	Full match	Not the top hit	No results	236.115	3.94																	1.70186e+06			1.08549e+07		1.27962e+07									5.07978e+06
N-Acetyl-5-methoxykynurenamine	Full match	No results	Full match	Not the top hit	No results	236.115	3.483																																			7.39369e+06
N-Acetyl-5-methoxykynurenamine	Full match	No results	Full match	Not the top hit	No results	236.115	3.639
N-Acetyl-5-methoxykynurenamine	Full match	No results	Full match	Not the top hit	No results	236.115	3.578																																				7.62488e+06
N-Acetyl-5-methoxykynurenamine	Full match	No results	Full match	Not the top hit	No results	236.115	3.512																																					7.70013e+06	8.11847e+06
N-Acetyl-5-methoxykynurenamine	Full match	No results	Full match	Not the top hit	No results	236.116	3.897																				4.13955e+06	9.84869e+06											4.2843e+06		4.30096e+06
N-Acetyl-5-methoxykynurenamine	Full match	No results	Full match	Not the top hit	No results	236.116	4.216																											1.00647e+07			3.58798e+06									7.32732e+06
N-Acetyl-5-methoxykynurenamine	Full match	No results	Full match	Not the top hit	No results	236.116	3.551
N-Acetyl-5-methoxykynurenamine	Full match	No results	Full match	Not the top hit	No results	236.116	4.25															2.97883e+06	1.35313e+06												3.87944e+06		9.36986e+06
N-Acetyl-5-methoxykynurenamine	Full match	No results	Full match	Not the top hit	No results	236.116	4.117
N-Acetyl-5-methoxykynurenamine	Full match	No results	Full match	Not the top hit	No results	236.116	4.181																											3.4526e+06													5.17176e+06
N-Acetyl-5-methoxykynurenamine	Full match	No results	Full match	Not the top hit	No results	236.116	6.677	1.2704e+07	3.13173e+07	2.00612e+07	2.35816e+07	2.67376e+07		3.12348e+07
N-Acetyl-5-methoxykynurenamine	Full match	No results	Full match	Not the top hit	No results	236.116	5.977
N-Acetyl-5-methoxykynurenamine	Full match	No results	Full match	Not the top hit	No results	236.116	4.295															7.03287e+06	7.0444e+06		8.65995e+06										9.8486e+06
N-Acetyl-5-methoxykynurenamine	Full match	No results	Full match	Not the top hit	No results	236.116	4.525																							7.04017e+06	5.84537e+06	6.69827e+06	7.92217e+06																4.64756e+06
N-Acetyl-5-methoxykynurenamine	Full match	No results	Full match	Not the top hit	No results	236.116	3.996																	6.83531e+06
N-Acetyl-5-methoxykynurenamine	Full match	No results	Full match	Not the top hit	No results	236.116	3.967																																	4.77569e+06
N-Acetyl-5-methoxykynurenamine	Full match	No results	Full match	Not the top hit	No results	236.116	4.556																																									3.01577e+06
N-Acetyl-5-methoxykynurenamine	Full match	No results	Full match	Not the top hit	No results	236.116	4.482																								995893
N-Acetylaspartic acid	Full match	Full match	No results	Full match	No results	175.048	4.833																															1.05903e+08	1.10775e+08		1.01067e+08
N-Acetylaspartic acid	Full match	Full match	No results	Full match	No results	175.048	4.662																																	9.99106e+07
N-Acetyl-DL-glutamic acid	Full match	Full match	Full match	Full match	No results	189.064	4.918																				2.01068e+06											6.97989e+06			1.6372e+07
N-Acetyl-DL-glutamic acid	Full match	Full match	Full match	Full match	No results	189.064	4.86																																1.92628e+07	1.56864e+07
N-Acetyl-DL-glutamic acid	Full match	Full match	Full match	Full match	No results	189.064	4.985
N-Acetyl-DL-glutamic acid	Full match	Full match	Full match	Full match	No results	189.064	4.744
N-acetyl-L-2-aminoadipic acid	Full match	No results	No results	Full match	No results	203.079	9.425																				4.89112e+06	5.02116e+06	6.87536e+06					4.79222e+06	4.80941e+06
n-heptanoic acid	Full match	No results	No results	Full match	No results	130.1	1.901													1.92484e+07		2.85915e+07	2.16979e+07	8.81482e+06	1.9066e+07					1.90635e+07	2.29863e+07	3.53401e+07	2.39475e+07					1.96091e+07	2.35664e+07	2.07175e+07	1.59072e+07					2.93594e+07	2.5198e+07	1.81923e+07	3.41357e+07
n-heptanoic acid	Full match	No results	No results	Full match	No results	130.1	2.075	5.50445e+07	5.77697e+07	5.30158e+07	6.76872e+07					3.27346e+06	3.8796e+06	5.14113e+06
Nicotinamide	Full match	Full match	Full match	Partial match	No results	122.048	9.261																		4.19974e+07		7.55619e+07		5.22361e+07					3.29402e+07	2.72621e+06		1.73255e+08							9.9454e+06
Nicotinamide	Full match	Full match	Full match	Partial match	No results	122.048	9.934					1.39808e+07															1.28214e+09	8.52019e+08	1.13822e+09					9.26632e+08	9.49984e+08	8.80628e+08	7.45207e+08					3.32036e+08	3.33597e+08	2.78306e+08	4.5911e+08
Nicotine	Full match	Full match	Full match	Full match	Full match	162.115	4.087
Nicotine	Full match	Partial match	Full match	Full match	Full match	162.115	2.328					3.85155e+07	3.95113e+07	4.15244e+07	3.48349e+07																			7.01712e+06	6.77948e+06	6.74099e+06	7.8569e+06
Nicotine	Full match	Full match	Full match	Full match	Full match	162.115	3.813
Nicotine	Full match	Full match	Full match	Full match	Full match	162.115	3.65																																			1.28619e+07	5.35804e+06	1.3224e+07	2.23468e+07
Nicotine	Full match	Full match	Full match	Full match	Full match	162.115	3.373														2.46104e+07
Nicotinic acid	Full match	Full match	Full match	Full match	No results	123.032	4.119																													2.59587e+07
Nicotinic acid	Full match	Full match	Full match	Full match	No results	123.032	3.468																																			3.93492e+07		2.71264e+07	3.42403e+07	1.39403e+06
Nicotinic acid	Full match	Full match	Full match	Full match	No results	123.032	3.544																												1.00098e+06								3.32591e+07
Nicotinic acid	Full match	Full match	Full match	Full match	No results	123.032	3.734																																				2.10213e+07
Nicotinic acid	Full match	Full match	Full match	Full match	No results	123.032	3.813																																						7.03626e+06			3.88009e+06
Nicotinic acid	Full match	Full match	Full match	Full match	No results	123.032	3.496																															1.89227e+06
Nicotinic acid	Full match	Full match	Full match	Full match	No results	123.032	4.208																														2.56218e+07			1.65833e+07
Nicotinic acid	Full match	Full match	Full match	Full match	No results	123.032	3.607																3.64172e+06		1.46121e+06														2.54333e+06		2.27613e+06						1.254e+06
Nicotinic acid	Full match	Full match	Full match	Full match	No results	123.032	4.08																				1.09429e+07	9.00572e+06	9.69868e+06									2.95726e+07			3.05722e+07
Nicotinic acid	Full match	Full match	Full match	Full match	No results	123.032	3.866																				2.65935e+07	2.68417e+07	2.99262e+07		3.18932e+06		2.35262e+06						1.23682e+08		1.19946e+08
Nicotinic acid	Full match	Full match	Full match	Full match	No results	123.032	4.259															6.82341e+07	6.88341e+07		8.00552e+07										2.4755e+07											1.79651e+07
Nicotinic acid	Full match	Full match	Full match	Full match	No results	123.032	3.695																							3.01518e+06														2.0397e+07	2.41939e+07				2.61922e+06
Nicotinic acid	Full match	Full match	Full match	Full match	No results	123.032	4.161																											2.36007e+07					8.74299e+06							1.83888e+08	1.1679e+08
Nicotinic acid	Full match	Full match	Full match	Full match	No results	123.032	4.42															7.4657e+06	1.41288e+07													8.94758e+06											1.34785e+07
Nicotinic acid	Full match	Full match	Full match	Full match	No results	123.032	4.506																							4.85924e+07	5.48029e+07	5.93001e+07	5.76246e+07															8.60858e+07	1.13007e+08
Nicotinic acid	Full match	Full match	Full match	Full match	No results	123.032	4.669																							9.35185e+06	1.25354e+07		6.47087e+06													1.85998e+07		3.05547e+07	1.68905e+07
Nicotinic acid	Full match	Full match	Full match	Full match	No results	123.032	3.988																																	1.26461e+07
Nicotinic acid	Full match	Full match	Full match	Full match	No results	123.032	3.931																	5.03748e+07														1.35846e+08	2.13756e+07	1.19741e+08
Nicotinic acid	Full match	Full match	Full match	Full match	No results	123.032	4.01
Nicotinic acid	Full match	Full match	Full match	Full match	No results	123.032	2.467	1.01937e+07	5.96102e+06		8.0382e+06
NITROSOMORPHOLINE	Full match	No results	No results	Full match	No results	116.059	16.018					2.28395e+07	4.01567e+07	2.35587e+07	1.82227e+07												1.1004e+08	9.07691e+07	7.87007e+07					1.15535e+08	8.35147e+07	9.335e+07	9.40639e+07					1.05621e+08	1.10199e+08	1.10622e+08	1.12793e+08
N-methoxy-1-vinyl-?-carboline	Full match	No results	No results	Full match	No results	224.094	2.333	2.05378e+07	2.06825e+07	2.12391e+07	2.3553e+07	8.12803e+07	7.74287e+07	7.58129e+07	7.57703e+07					1.72506e+07	4.79588e+07									1.07484e+07	1.41761e+07	1.54149e+07	1.39531e+07	4.75054e+07	6.01104e+07	5.76536e+07	5.41391e+07									1.29597e+07	1.27308e+07	1.18502e+07	1.22112e+07
Nonanoic acid	Full match	Full match	No results	Full match	No results	158.131	1.772	7.16627e+08	8.60372e+08	9.14888e+08	9.58527e+08						9.39883e+07			5.06277e+08		7.27133e+08	4.83856e+08	2.66885e+08	4.53075e+08					4.80801e+08	4.80223e+08	9.07478e+08	5.22438e+08					6.95667e+08	6.28171e+08	5.1524e+08	4.62433e+08					7.12729e+08	6.25868e+08	4.1134e+08	9.76197e+08
n-undecylic acid	Full match	No results	No results	Not the top hit	No results	268.24	1.651					2.10102e+06								1.17028e+07		3.73519e+08	3.87287e+08	1.63444e+08									3.54278e+08					5.7172e+08		5.47394e+08								5.58672e+08	5.53698e+08
N-α-L-Acetyl-arginine	Full match	Full match	No results	Full match	No results	216.122	16.298					5.9167e+06			7.16496e+06												3.6213e+07	2.8818e+07	2.9496e+07					3.07463e+07		2.37302e+07	2.58691e+07					1.09093e+07	1.11173e+07	1.01072e+07	1.10248e+07
Octadecanal	Full match	No results	No results	Partial match	No results	268.277	2.076															3.45145e+06	3.20503e+06	1.98169e+06	3.64969e+06					3.28504e+06	3.60952e+06	3.5727e+06	3.23942e+06					6.29808e+06	5.4496e+06	5.01704e+06	5.4348e+06					5.07921e+06	4.88529e+06	4.93632e+06	5.12517e+06
Oleamide	Full match	Full match	No results	Partial match	No results	281.271	2.076					7.86385e+07	2.0102e+09	1.4238e+08	2.17568e+07	5.8806e+07	1.09708e+08		8.31508e+07	1.98861e+07										5.64355e+06	6.86593e+06	8.67931e+06	7.1544e+06	6.96351e+07	7.98377e+07	7.81241e+07	8.33544e+07	1.14835e+07	1.07237e+07	8.35028e+06	9.5558e+06	9.44962e+06				1.46294e+07	1.58038e+07	1.45191e+07	1.60151e+07
Oleamide	Full match	Full match	No results	Partial match	No results	281.271	2.116	9.5758e+06	1.45894e+08	1.80567e+07	2.11742e+06							5.1333e+07			9.64494e+07																					9.87695e+07	1.173e+08	1.23759e+08	1.09747e+08
Oleate	Full match	No results	Full match	Full match	No results	282.255	1.631	1.72673e+10	1.53172e+10	1.70759e+10	2.10084e+10						1.90726e+07	2.73325e+07	3.20461e+07	3.46314e+08		1.80332e+10	1.64693e+10	8.0287e+09	1.84185e+10					1.55726e+10	1.54458e+10	1.77861e+10	1.57801e+10					2.42139e+10	2.19056e+10	2.26599e+10	2.22553e+10					2.20835e+10	2.15524e+10	2.11693e+10	2.29971e+10
Oleate	Full match	No results	Full match	Full match	No results	282.256	1.75																										3.08699e+08
Oleoylethanolamide	Full match	No results	No results	Full match	No results	325.297	2.079					2.13191e+07	2.69553e+07	1.89675e+07	1.59549e+07						2.71975e+06													2.02716e+06	3.84779e+06	2.26466e+07
Oleoylethanolamide	Full match	No results	No results	Full match	No results	325.297	2.138														3.52907e+06						3.63228e+07	3.06848e+07	3.17886e+07					3.06237e+07	2.27985e+07			3.03754e+06	2.70555e+06	2.483e+06	2.84219e+06	4.18416e+07	4.48179e+07	4.19464e+07	4.04898e+07	2.41272e+06	2.62201e+06	2.49289e+06	2.54116e+06
Oleoylethanolamide	Full match	No results	No results	Full match	No results	325.297	2.015
O-Phosphorylethanolamine	Full match	Full match	Full match	Full match	No results	141.019	12.341		6.64139e+06	4.37279e+06												5.63978e+06	6.58793e+06		6.01192e+06					6.56057e+06	5.40579e+06	5.70333e+06	6.82503e+06
Orotic acid	Full match	Full match	Full match	Full match	No results	156.017	4.215															2.79749e+07	2.77952e+07	1.84247e+07	2.53839e+07					2.42837e+07	2.43428e+07	2.5014e+07	2.3679e+07					7.37324e+06	6.33564e+06	5.40587e+06	6.44587e+06					8.53863e+06	5.00285e+06		5.17951e+06
O-Succinyl-L-homoserine	Full match	No results	Full match	Full match	No results	219.074	4.191
O-Succinyl-L-homoserine	Full match	No results	Full match	Full match	No results	219.074	5.002															3.67174e+07	2.88649e+07		3.68552e+07					2.97681e+07	2.61798e+07	3.02344e+07	2.40657e+07
O-Succinyl-L-homoserine	Full match	No results	Full match	Full match	No results	219.074	4.364																																							7.13315e+06
O-Succinyl-L-homoserine	Full match	No results	Full match	Full match	No results	219.074	4.094
O-Succinyl-L-homoserine	Full match	No results	Full match	Full match	No results	219.074	4.622																	2.5236e+07																								1.21457e+07	7.96685e+06
O-Succinyl-L-homoserine	Full match	No results	Full match	Full match	No results	219.074	4.514																									1.62842e+06																1.52241e+06
O-Succinyl-L-homoserine	Full match	No results	Full match	Full match	No results	219.074	4.299															1.83011e+06	1.76553e+06		1.78129e+06																						5.46673e+06
O-Succinyl-L-homoserine	Full match	No results	Full match	Full match	No results	219.074	3.866
O-Succinyl-L-homoserine	Full match	No results	Full match	Full match	No results	219.074	3.995
O-Succinyl-L-homoserine	Full match	No results	Full match	Full match	No results	219.074	3.933
Oxotremorine	Full match	No results	No results	Full match	No results	206.141	2.144					8.05483e+06	1.11512e+07	1.03484e+07	5.97088e+06						1.92347e+06														1.88033e+06	2.12184e+06	2.14388e+06
Palmitate	Full match	No results	Full match	Full match	No results	256.24	1.622				1.55033e+09						7.84301e+07	9.04886e+07	8.47465e+07	1.00656e+09		7.52824e+09	6.55377e+09	3.63764e+09	6.78159e+09					7.74532e+09	6.70556e+09	7.11007e+09	6.51681e+09					8.16638e+09	7.64146e+09	7.92475e+09	7.9137e+09					8.54796e+09	8.57584e+09	8.2785e+09	9.17509e+09
Palmitate	Full match	No results	Full match	Full match	No results	256.24	1.713	8.10621e+09	7.89135e+09	8.52916e+09	5.46801e+09									2.07236e+07				7.07103e+07
Palmitoylcarnitine	Full match	Full match	No results	Full match	No results	399.334	2.773						3.73687e+06	2.15331e+06	4.50038e+06
Palmitoylcarnitine	Full match	Full match	No results	Full match	No results	399.334	5.55																																				3.5266e+07
Pantothenate	Full match	No results	Partial match	Partial match	Full match	219.11	7.052					1.5817e+07
Pantothenate	Full match	Partial match	Partial match	Partial match	Full match	219.11	6.582	4.00978e+07	3.42991e+07	3.76682e+07	6.43008e+07		5.83251e+06		1.47019e+07
Pantothenate	Full match	No results	Partial match	Partial match	Full match	219.111	5.93
Pantothenic acid	Full match	Full match	Full match	Full match	No results	219.11	4.016
Pantothenic acid	Full match	Full match	Full match	Full match	No results	219.11	3.891																					4.38947e+08											4.81406e+08
Pantothenic acid	Full match	Full match	Full match	Full match	No results	219.11	4.289															9.54763e+08	9.28185e+08		8.60005e+08												6.08655e+07
Pantothenic acid	Full match	Full match	Full match	Full match	No results	219.11	4.526																							7.13645e+08	7.05011e+08	7.30269e+08	7.4686e+08																4.44164e+08
Pantothenic acid	Full match	Full match	Full match	Full match	No results	219.11	4.099																				4.0565e+07	2.58549e+07	5.4532e+07
Pantothenic acid	Full match	Full match	Full match	Full match	No results	219.11	4.55																																									3.89063e+08
Pantothenic acid	Full match	Full match	Full match	Full match	No results	219.11	4.474																		4.14176e+07
Pantothenic acid	Full match	Full match	Full match	Full match	No results	219.11	3.958																																	4.3594e+08
Pantothenic acid	Full match	Full match	Full match	Full match	No results	219.111	3.991
Paraldehyde	Full match	No results	No results	Full match	No results	132.078	3.03													1.0704e+06	7.5273e+06
Paraldehyde	Full match	No results	No results	Full match	No results	132.079	2.319
Paraldehyde	Full match	No results	No results	Full match	No results	132.079	5.963
Paraldehyde	Full match	No results	No results	Full match	No results	132.079	3.567
p-Cresylsulfate	Full match	No results	No results	Full match	No results	188.014	1.394	1.12892e+09	8.27264e+08		9.20285e+08													1.71224e+06
p-Cresylsulfate	Full match	No results	No results	Full match	No results	188.014	1.318				1.35461e+08									2.44489e+08		5.75464e+06	5.00032e+06		6.70082e+06					5.15716e+07	5.63247e+07															5.89777e+07	5.98712e+07	5.33216e+07	6.48062e+07
PEG-4	Full match	No results	No results	Full match	No results	194.115	2.897					1.54281e+08	2.14034e+08	3.65279e+08	1.10982e+08						4.31454e+08						2.89109e+07	5.69999e+07	1.76396e+07					3.35037e+08	1.95895e+08	1.79464e+08	1.12361e+08					2.9558e+07	9.75687e+07	3.26118e+07	1.38174e+08
PEG-4	Full match	No results	No results	Full match	No results	194.115	3.059					1.3514e+08	1.4992e+08	2.81649e+08	1.87215e+08	1.01148e+08	2.33964e+08	1.95771e+08	1.69491e+08		2.95007e+07								3.57902e+06					5.39567e+07	9.24675e+07	1.8315e+08	2.17119e+08					2.26342e+07
pentadecanoic acid	Full match	No results	No results	Full match	No results	242.225	1.663			4.8087e+08										3.28032e+07		1.67773e+08	1.50031e+08	6.91549e+07	1.68167e+08							1.71332e+08	1.54496e+08					1.97933e+08	1.66755e+08	1.87179e+08	1.88016e+08					1.94563e+08	2.32778e+08	1.75446e+08	2.12265e+08
Phenolphthalein	Full match	No results	No results	Full match	No results	318.089	2.22	4.10834e+06	3.30867e+06	3.03211e+06	3.97235e+06	6.37256e+06	5.02189e+06	6.68476e+06	6.12461e+06	2.32655e+06		2.38931e+06	2.54452e+06		1.49667e+06						5.37052e+06	5.33236e+06	4.87894e+06					3.19439e+06	3.23441e+06	3.01231e+06	2.85172e+06					3.2038e+06	3.21656e+06	3.16032e+06	3.09581e+06
Phenylacetaldehyde	Full match	No results	Full match	Not the top hit	No results	120.057	2.116					8.05625e+07	6.63194e+07	6.89766e+07	1.3348e+08
Phenylalanine	Full match	Full match	Full match	Full match	Full match	165.079	10.364	2.04424e+08	1.75874e+08	5.67636e+08	5.45751e+08		4.69032e+09	4.99229e+09	1.22988e+10							3.30049e+08		4.96037e+07			1.51427e+08	5.65679e+07	1.89762e+09	1.86531e+08	2.25767e+08	2.35566e+08	1.6848e+08	2.49598e+07	1.88717e+09	3.82111e+07	2.00507e+09	1.28515e+08	9.82025e+07	9.33717e+07	1.28385e+08		4.25474e+07			8.97146e+07	8.17256e+07	1.17036e+08	7.47786e+07
Phenylalanine	Full match	Full match	Full match	Full match	Full match	165.079	10.124		6.3628e+08		1.27495e+07																																					9.19268e+06	1.16393e+08
Phenylalanine	Full match	Full match	Full match	Full match	Full match	165.079	9.904	3.30017e+09	1.0412e+09	1.99538e+09	5.67116e+09												4.30998e+08		4.33325e+08								2.8968e+08
Phenylalanine	Full match	Full match	Full match	Full match	Full match	165.079	9.739															8.96501e+08	5.98245e+08	1.94805e+08	7.06528e+08					7.72938e+08	7.46172e+08	8.44123e+08	5.37198e+08					5.81999e+08	5.2537e+08	5.28015e+08	5.06399e+08					3.67803e+08	4.06468e+08	4.56179e+08	3.84256e+08
Phenylpyruvic acid	Full match	Full match	Full match	Partial match	No results	164.047	2.135				2.00376e+07													5.16902e+07							1.04954e+07							3.94979e+07			4.74883e+07
Phenylpyruvic acid	Full match	Full match	Full match	Partial match	No results	164.047	2.212															1.42791e+07	1.6905e+07		1.62585e+07					1.38909e+07		1.28395e+07	1.60971e+07						4.75344e+07	5.01279e+07								2.8738e+07	3.59637e+07
Phenylpyruvic acid	Full match	Full match	Full match	Partial match	No results	164.048	1.476	7.43351e+07	2.31345e+07	3.43762e+07	1.591e+08
phosphoglycolate	Full match	No results	No results	Full match	No results	155.982	12.978																																									4.30909e+06
phosphoglycolate	Full match	No results	No results	Full match	No results	155.982	12.554
phosphoglycolate	Full match	No results	No results	Full match	No results	155.982	12.745	4.12706e+07	5.18841e+07	3.3114e+07												4.2305e+07	4.95642e+07	3.17693e+07	4.12463e+07					4.07984e+07	3.68867e+07	4.11479e+07	3.86492e+07					2.58065e+07	3.53519e+07	3.75345e+07	3.54981e+07					2.76921e+07	3.00208e+07	3.99766e+07	3.45938e+07
phosphoglycolate	Full match	No results	No results	Full match	No results	155.982	13.152																																									2.2104e+07
phosphonoacetaldehyde	Full match	No results	No results	Full match	No results	123.992	16.734					3.034e+07	1.2609e+07	1.70641e+07	2.02189e+07												1.21594e+07	6.90634e+06	8.06745e+06					1.08881e+07	7.69752e+06	4.95736e+06	8.08665e+06						3.15198e+06
Pregabalin	Full match	No results	No results	Full match	No results	159.126	16.97					8.50227e+06	6.51271e+06		1.08347e+07												7.84785e+07	7.43269e+07	7.31544e+07					5.75801e+07	6.09473e+07	6.3803e+07	6.04178e+07					5.92176e+07	6.03506e+07	5.787e+07	5.69188e+07
pro-gln	Full match	No results	No results	Full match	No results	243.121	12.653					1.18397e+07	1.3102e+07	1.1666e+07	1.06643e+07												1.21728e+07	1.26217e+07	1.3116e+07					1.13981e+07	1.27004e+07	1.06996e+07	1.28173e+07						9.8416e+06	7.98276e+06	9.14483e+06
Proline	Full match	Full match	Full match	Full match	Full match	115.063	13.359	7.52725e+08	1.39998e+08	2.67082e+08	1.25441e+09	1.06269e+10	5.04408e+09	7.02911e+09	1.45894e+10							1.81681e+08	1.45627e+08	4.44667e+07	1.86594e+08		5.57578e+09	4.99633e+09	5.98723e+09	1.26152e+08	1.29199e+08	1.64354e+08	1.30208e+08	5.04641e+09	5.92601e+09	4.89112e+09	5.39829e+09	4.49215e+07	3.15915e+07	3.08956e+07	3.39162e+07	1.50193e+09	1.99408e+09	1.56126e+09	1.88753e+09	2.28082e+07	1.7764e+07	4.54392e+07	3.36303e+07
Proline	Full match	Full match	Full match	Full match	Full match	115.063	13.498				1.03709e+08
Prolylleucine	Full match	Full match	No results	Partial match	No results	228.147	13.971																						1.39482e+07					1.38052e+07								2.93965e+07	3.39121e+07
Prolylleucine	Full match	Full match	No results	Partial match	No results	228.147	13.616																												2.12211e+07
Propionylcarnitine	Full match	Full match	No results	Full match	No results	217.131	12.638					5.0662e+07
Propionylcarnitine	Full match	Full match	No results	Full match	No results	217.131	12.327
Propionylcarnitine	Full match	Full match	No results	Full match	No results	217.131	12.832						9.00122e+06	2.71445e+07	2.65811e+07
Propionylcarnitine	Full match	Full match	No results	Full match	No results	217.131	13.098					1.60268e+07
Propionylcarnitine	Full match	Full match	No results	Full match	No results	217.131	12.526					1.02645e+09	5.14123e+08	6.17851e+08	1.18717e+09												6.65273e+07	5.89869e+07	6.52725e+07					5.7799e+07	6.1186e+07	4.7043e+07	6.10518e+07					2.46533e+07	2.72331e+07	2.47129e+07	2.75658e+07
Pyridoxal	Full match	Full match	Full match	Full match	No results	167.058	3.983																				7.38331e+06	9.71917e+06	7.97625e+06
Pyridoxal	Full match	Full match	Full match	Full match	No results	167.058	3.632																																			1.00135e+07	7.96981e+06	7.71237e+06	1.11675e+07
Pyridoxal	Full match	Full match	Full match	Full match	No results	167.058	4.285																											3.55594e+06	3.04275e+06	5.14557e+06	3.13563e+06
Pyridoxal	Full match	Full match	Full match	Full match	No results	167.058	3.797
Pyridoxal	Full match	No results	Full match	Full match	No results	167.058	2.126	8.14769e+06	5.2069e+06	8.63073e+06	9.192e+06									7.85804e+06										3.41475e+06	3.92306e+06		4.13953e+06																4.67714e+06
Pyridoxal	Full match	No results	Full match	Full match	No results	167.058	2.098																									5.17378e+06														4.47e+06	4.49143e+06	3.8162e+06
Pyridoxine	Full match	Full match	Full match	Not the top hit	Full match	169.073	3.981																				6.5015e+07	6.45626e+07	6.75556e+07					4.59219e+06	1.27018e+07	2.40099e+06						9.3072e+07	6.95507e+07	4.88488e+07	1.37421e+08
Pyridoxine	Full match	Full match	Full match	Not the top hit	Full match	169.073	4.594																													1.04808e+07
Pyridoxine	Full match	Full match	Full match	Not the top hit	Full match	169.073	4.312															1.68304e+06					4.28049e+07	4.20887e+07	3.20227e+07					6.69024e+07	6.73444e+07	9.71143e+07	6.34666e+07					2.85092e+07	3.19925e+07	3.11028e+07
Pyruvic acid	Full match	Full match	Full match	Full match	No results	88.0161	1.669				1.74353e+07						6.51053e+06	7.54785e+06	5.52364e+06			8.94818e+07	8.08811e+07	4.49325e+07	8.37826e+07					9.60234e+07	1.13086e+08	8.32779e+07	1.15608e+08					8.8314e+06			7.80767e+06							1.36297e+07	6.73521e+06
quindoxin	Full match	No results	No results	Full match	No results	162.043	2.671						3.11859e+06	2.90317e+06	2.97484e+06						2.36497e+06													2.42728e+06	2.62702e+06	2.97026e+06	2.86197e+06
QV1MVO1R	Full match	No results	No results	Full match	No results	209.069	2.426	6.73271e+06	8.75756e+06	7.92678e+06	8.78093e+06									6.45049e+06										2.99706e+06	3.48036e+06	4.88834e+06	3.85438e+06													4.07719e+06	4.36741e+06	3.70397e+06	4.12804e+06
Retinyl acetate	Full match	No results	No results	Full match	No results	328.24	1.566			1.7966e+09	2.035e+09												9.16586e+07	3.87341e+07				6.65063e+06	7.08968e+06	8.69007e+07		9.89173e+07	8.93263e+07	5.74234e+06	6.51456e+06	5.89924e+06	6.49308e+06	6.24183e+08	5.17144e+08	5.60387e+08	5.34959e+08					6.87524e+08	6.54647e+08		7.09144e+08
RG5927903	Full match	No results	No results	Full match	No results	210.161	2.223						9.39231e+07																													7.1994e+07	5.79255e+07
RG5927903	Full match	No results	No results	Full match	No results	210.161	2.058							5.48793e+07																						1.62474e+08
RG5927903	Full match	No results	No results	Full match	No results	210.161	2.098														3.00424e+07																					8.02115e+07	1.06351e+08	6.63221e+07	6.35094e+07
RG5927903	Full match	No results	No results	Full match	No results	210.162	2.166														4.48816e+06
RG5927903	Full match	No results	No results	Full match	No results	210.162	1.985
RG5927903	Full match	No results	No results	Full match	No results	210.162	1.498															7.93031e+06	6.14744e+06		7.95246e+06					5.19235e+06	6.13764e+06	7.05006e+06	5.93166e+06
Riboflavin	Full match	No results	Full match	Full match	Full match	376.137	9.014						1.89264e+07	2.04617e+07	3.64293e+07												7.64603e+06	7.56372e+06	8.40802e+06					6.3117e+06	5.91799e+06	6.50338e+06	7.35519e+06					6.19535e+06	6.17394e+06	5.69314e+06	6.0135e+06
S-3-oxodecanoyl cysteamine	Full match	No results	No results	Full match	No results	245.145	1.632					8.12888e+07			3.37865e+07																			3.22879e+07	4.07236e+07	3.33063e+07	4.60533e+07					5.1167e+07			8.91453e+07
S-3-oxodecanoyl cysteamine	Full match	No results	No results	Full match	No results	245.145	1.465	7.24174e+07		4.39094e+06	3.26009e+07													2.16817e+07						2.86841e+07	2.36251e+07		3.06902e+07	1.62491e+07	1.10358e+07	1.02481e+07	1.16228e+07				1.39241e+07	7.91676e+06				1.54402e+07	3.34425e+07	6.15394e+07	5.46277e+07
Serine	Full match	Partial match	Partial match	Partial match	Full match	105.043	15.707	4.09415e+08	2.15381e+07	9.33966e+07	7.13609e+08	1.11395e+09	6.66739e+06	3.60794e+07	6.46549e+08
Ser-Ser	Full match	No results	No results	Full match	No results	192.074	8.827	5.161e+07		1.9176e+07	4.5752e+07	4.59246e+08	1.94325e+08	1.8267e+08	4.89335e+08
Ser-Ser	Full match	No results	No results	Full match	No results	192.074	7.985																				2.46091e+07	2.3132e+07	2.71491e+07	1.95305e+07				2.6591e+07	2.75079e+07	2.15361e+07	2.54124e+07
Ser-Ser	Full match	No results	No results	Full match	No results	192.074	8.463	6.35946e+08	1.35201e+08	1.69469e+08	6.66142e+08
Shikimate	Full match	No results	Full match	Full match	Full match	174.053	6.471				1.9562e+06
Shikimate	Full match	No results	Full match	Full match	No results	174.053	4.207															1.21411e+06	1.91265e+06		947241					1.83501e+06	2.08995e+06	996762	2.24995e+06					1.29923e+06	1.00327e+06	1.14787e+06	1.69948e+06					2.74969e+06			1.17809e+06
Shikimate	Full match	No results	Full match	Full match	No results	174.053	7.849
Shikimate	Full match	No results	Full match	Full match	No results	174.053	3.541													1.15081e+06
Stearate	Full match	No results	Full match	Full match	No results	284.271	1.599		6.98922e+08		1.10301e+09						5.55167e+07	5.97532e+07	5.55591e+07	7.69205e+08		2.31365e+09	2.05988e+09	1.2713e+09	2.12421e+09					2.90271e+09	2.14787e+09	2.41039e+09	1.87626e+09					2.93419e+09	2.68167e+09	2.98879e+09	2.84751e+09					3.16365e+09	3.07906e+09	2.43998e+09	2.66037e+09
Stearate	Full match	No results	Full match	Full match	No results	284.271	1.695	4.73187e+09	5.03138e+09	5.12968e+09	3.43295e+09													2.73999e+07
Succinic acid	Full match	Not the top hit	Full match	Full match	Full match	118.027	4.501															4.55318e+08	3.71387e+08	1.57708e+08						1.88088e+09	1.85203e+09	1.79667e+09	1.91914e+09					1.75446e+08	5.48613e+07	6.67471e+07							2.5907e+08	1.36536e+09	9.00287e+08
Succinic acid	Full match	Not the top hit	Full match	Full match	Full match	118.027	6.1			2.57287e+06	6.13566e+06												1.56775e+08	5.59418e+07	1.14042e+08					1.03275e+08	7.78051e+07	1.09308e+08	1.15517e+08					1.21684e+07	4.26819e+07	6.47366e+07	1.05278e+08								2.10002e+07
Succinic acid	Full match	Full match	Full match	Full match	No results	118.027	4.275															2.26697e+09	2.16533e+09		2.43081e+09														1.42544e+08	9.15981e+07	2.66281e+08					1.11701e+09	7.98608e+08	5.33721e+06
Succinic semialdehyde	Full match	Full match	Full match	Not the top hit	No results	102.032	3.861																																6.39336e+08		6.54321e+08
Succinic semialdehyde	Full match	Full match	Full match	Not the top hit	No results	102.032	3.937																	1.00964e+09														6.005e+08	3.06425e+08	5.73859e+08	4.08071e+08
Succinic semialdehyde	Full match	Full match	Full match	Not the top hit	No results	102.032	3.999																															1.04066e+08		2.58837e+08
Succinic semialdehyde	Full match	Full match	Full match	Not the top hit	No results	102.032	4.168																															3.68029e+07								9.14407e+08	6.74359e+08
Succinic semialdehyde	Full match	Full match	Full match	Not the top hit	No results	102.032	4.072																	6.38521e+08
Succinic semialdehyde	Full match	Full match	Not the top hit	Not the top hit	No results	102.032	3.711
Succinimide	Full match	No results	No results	Full match	No results	99.032	3.844																																9.18992e+08
Succinimide	Full match	No results	No results	Full match	No results	99.032	4.019																	9.67806e+08
Succinimide	Full match	No results	No results	Full match	No results	99.032	3.811																																		9.63166e+08
Succinimide	Full match	No results	No results	Full match	No results	99.032	4.628															1.74389e+09	4.04317e+08	3.32769e+08	5.14733e+08					1.51623e+09	1.44762e+09	1.35997e+09	1.74065e+09					1.38019e+09	1.99472e+09	1.72903e+09	1.39427e+09						1.94398e+09	1.91961e+09	2.7924e+09
Succinimide	Full match	No results	No results	Full match	No results	99.032	4.197															9.32464e+08	1.0386e+09		8.89032e+08													7.8941e+06
Succinimide	Full match	No results	No results	Full match	No results	99.032	6.762	7.05814e+07	1.79966e+08	9.2368e+07	9.13766e+07														1.52247e+08					3.18376e+08	1.89261e+08							2.90444e+08		3.32775e+08	3.74018e+08								3.44685e+08
Succinimide	Full match	No results	No results	Full match	No results	99.032	3.886																	1.52791e+09														9.05391e+08		8.32865e+08	3.67798e+08
Succinimide	Full match	No results	No results	Full match	No results	99.032	3.676
Succinimide	Full match	No results	No results	Full match	No results	99.032	4.134																																							1.37705e+09	9.91618e+08
Succinimide	Full match	No results	No results	Full match	No results	99.032	5.839															5.28527e+06			1.27897e+08					1.08873e+08	2.18597e+08	2.31407e+07																1.77714e+08
Succinimide	Full match	No results	No results	Full match	No results	99.0321	3.987																															1.17918e+08		2.42083e+08
Succinimide	Full match	No results	No results	Full match	No results	99.0321	4.38
Succinimide	Full match	No results	No results	Full match	No results	99.0321	3.957																																1.7381e+08
Succinimide	Full match	No results	No results	Full match	No results	99.0321	6.26	1.78894e+08	4.57269e+08	3.2603e+08	1.41779e+08														8.30337e+07					2.04765e+08		2.22873e+07	1.50566e+08															2.08823e+08
Succinimide	Full match	No results	No results	Full match	No results	99.0321	3.246
Succinimide	Full match	No results	No results	Full match	No results	99.0322	3.588
Succinimide	Full match	No results	No results	Full match	No results	99.0322	3.542
Sulfinoalanine	Full match	Partial match	Partial match	Partial match	Full match	153.01	9.712
Sulfinoalanine	Full match	Partial match	Partial match	Partial match	Full match	153.01	9.181
Tacrine	Full match	No results	No results	Full match	No results	198.115	2.193					3.23623e+08	3.03138e+08	3.18838e+08	2.8078e+08						1.47517e+08													1.86496e+08	2.09166e+08	2.01674e+08	2.2277e+08
Taurine	Full match	Full match	Full match	Full match	No results	125.015	10.783	6.03723e+08	4.29451e+07	4.46985e+07	6.08538e+07										4.51139e+06	1.26965e+08	1.29026e+08	5.59489e+07	1.37949e+08		5.45717e+08	5.21634e+08	5.35241e+08	1.04394e+08	9.98289e+07	1.18766e+08	1.13839e+08	5.80237e+08	5.40484e+08	5.51658e+08	6.19653e+08	3.69633e+08	3.30048e+08	3.8264e+08	3.12003e+08	2.35074e+09	2.55955e+09	2.41967e+09	2.55616e+09	2.82042e+08	2.59891e+08	3.17288e+08	2.97071e+08
Taurine	Full match	Full match	Full match	Full match	No results	125.015	11.028					3.77123e+08	2.79022e+08	2.98009e+08	4.12946e+08												4.43378e+07	6.2492e+07	4.37678e+07					8.5635e+07	7.24814e+07	6.80113e+07	9.13131e+07					2.0845e+08	2.93943e+08	3.29942e+08	2.45964e+08
Taurine	Full match	Full match	Full match	Full match	No results	125.015	10.474															1.33687e+09	1.41498e+09	6.8113e+08	1.39013e+09					1.16968e+09	1.14125e+09	1.26827e+09	1.15252e+09					2.28762e+09	3.15704e+09	3.30762e+09	3.17714e+09					2.79069e+09	2.91846e+09	3.60583e+09	3.10329e+09
Taurine	Full match	Full match	Full match	Full match	No results	125.015	10.636		3.11106e+08	3.00286e+08	8.48175e+08											4.55892e+07			3.50514e+07					4.53725e+07		3.66625e+07	3.55222e+07
Taurine	Full match	Full match	Full match	Full match	Full match	125.015	10.209
Taurine	Full match	Full match	Full match	Full match	Full match	125.015	10.348										1.77948e+07	1.39432e+07	2.17495e+07																			1.05483e+09
Taurine	Full match	Full match	Full match	Full match	No results	125.015	11.4															7.48812e+06	7.30636e+06		5.98227e+06			8.37304e+06		1.04797e+07		1.01598e+07	6.61269e+06					4.22227e+07	7.34093e+07	4.35908e+07	7.68172e+07	2.45859e+07	1.35491e+07	1.17433e+07	2.18412e+07	2.60243e+07	4.55666e+07	4.94914e+07	6.5026e+07
THREONIC ACID, L-	Full match	No results	No results	Full match	No results	136.037	3.918																																4.04428e+06		2.99904e+06
THREONIC ACID, L-	Full match	No results	No results	Full match	No results	136.037	4.325															2.37965e+07	1.06931e+07		2.49149e+07
THREONIC ACID, L-	Full match	No results	No results	Full match	No results	136.037	4.604																							4.07979e+06																		1.00116e+07
THREONIC ACID, L-	Full match	No results	No results	Full match	No results	136.037	4.515																4.96704e+06							7.18893e+06	1.38316e+07	2.03789e+07	1.15023e+07																5.27115e+06
THREONIC ACID, L-	Full match	No results	No results	Full match	No results	136.037	6.953	1.36284e+07
THREONIC ACID, L-	Full match	No results	No results	Full match	No results	136.037	3.741
THREONIC ACID, L-	Full match	No results	No results	Full match	No results	136.037	4.105
THREONIC ACID, L-	Full match	No results	No results	Full match	No results	136.037	4.002																															6.95501e+06		2.74278e+06
Threonine	Full match	Full match	Full match	Full match	Full match	119.058	14.324	5.59713e+08	3.59763e+07	1.00463e+08	6.57733e+08	1.42553e+09	6.16677e+07	2.21796e+08	1.28037e+09							6.14447e+07	5.42829e+07		6.96209e+07		3.99404e+08	3.4858e+08	6.78808e+08	1.99669e+07	1.99253e+07	3.83001e+07	1.65195e+07	4.50434e+08	4.89947e+08	2.73169e+08	3.91296e+08											2.16405e+07
Thymine	Full match	Partial match	Full match	Full match	Full match	126.043	3.748																				2.15209e+07	2.07376e+07	2.36271e+07								2.37192e+07	1.38919e+07	3.69304e+07	9.27572e+06	4.03003e+07	2.06915e+07	7.9251e+06	1.64185e+07	1.89819e+07
trans-Aconitic acid	Full match	Full match	Not the top hit	Not the top hit	No results	174.016	7.038	5.65813e+07	1.31951e+07	3.39637e+06
trans-Aconitic acid	Full match	Full match	Not the top hit	Not the top hit	No results	174.016	3.828
trans-Cinnamic acid	Full match	Full match	Full match	Full match	No results	148.052	10.116																				4.09316e+09	3.97682e+09	2.8307e+09					3.93713e+09	2.6263e+09	3.94274e+09	2.55715e+09					2.57271e+09	2.51486e+09	2.28786e+09	2.72275e+09
trans-Cinnamic acid	Full match	Full match	Full match	Full match	No results	148.052	9.959	6.64417e+07		4.74807e+07	1.3318e+08
trans-Cinnamic acid	Full match	Full match	Full match	Full match	No results	148.052	10.454
trans-Cinnamic acid	Full match	Full match	Full match	Full match	No results	148.053	9.74															2.3117e+07	1.77519e+07		2.66278e+07					1.64191e+07	1.2845e+07	1.47974e+07	1.2205e+07					1.26693e+07	8.19296e+06		1.12e+07							7.40391e+06	9.3019e+06
Traumatin	Full match	No results	Full match	Full match	No results	212.141	2.033					4.79832e+06	2.26757e+06	3.23902e+06	3.37963e+06												5.08913e+06	5.18305e+06	3.56618e+06					3.57375e+06	5.01439e+06	3.19639e+06	5.25201e+06
Traumatin	Full match	No results	Full match	Full match	No results	212.141	1.474
Traumatin	Full match	No results	Full match	Full match	No results	212.141	1.545	9.26927e+06			2.9612e+07
Trehalose	Full match	Partial match	Partial match	Partial match	Full match	342.116	17.293
Tretinoin	Full match	Full match	Partial match	Full match	No results	300.209	1.761	3.42731e+07							1.00745e+07		3.04517e+06			3.77012e+06				2.75504e+08						1.05251e+09	2.59401e+08	4.18961e+07						3.35553e+07	2.92626e+07	2.46345e+07	1.39419e+08					3.53424e+08	5.17295e+08
Tretinoin	Full match	Full match	Partial match	Full match	No results	300.209	1.604	6.4007e+07								7.06438e+06
Tretinoin	Full match	Full match	Partial match	Full match	No results	300.209	1.868																	5.61992e+06
Tridecylic acid	Full match	Full match	No results	Not the top hit	No results	214.193	1.707	3.47294e+07	4.91037e+07		6.22415e+07									1.0638e+07		2.63139e+07	2.27478e+07	1.13332e+07									2.39636e+07							2.56887e+07	2.33272e+07					2.23981e+07	3.05175e+07	2.5152e+07
Trigonelline	Full match	Full match	Partial match	Not the top hit	Full match	137.047	12.615																				4.7733e+06	4.53264e+06	4.51914e+06					4.09475e+06	4.4348e+06	3.93874e+06	4.94934e+06					1.85181e+07	2.09919e+07	1.93954e+07	2.05946e+07
Trigonelline	Full match	Full match	Partial match	Not the top hit	Full match	137.048	11.14						1.15989e+07														1.52276e+07	7.85229e+06						8.30631e+06		7.71261e+06	8.08226e+06					6.21902e+06	7.44066e+06	9.71996e+06	8.52247e+06
Trigonelline	Full match	Full match	Partial match	Not the top hit	Full match	137.048	11.439
Trimethyl-lysine	Full match	Partial match	Partial match	Partial match	Full match	188.152	26.818
Trimethyl-lysine	Full match	Partial match	Partial match	Partial match	Full match	188.152	28.167
Trimethyl-lysine	Full match	Partial match	Partial match	Partial match	Full match	188.152	27.238
Trimethyl-lysine	Full match	Partial match	Partial match	Partial match	Full match	188.152	27.021
Tryptophan	Full match	Partial match	Partial match	Partial match	Full match	204.089	10.802
Tryptophan	Full match	Partial match	Partial match	Partial match	Full match	204.09	11.051																					5.30019e+06						4.90251e+06	4.96252e+06		4.40963e+06
Tryptophan	Full match	Partial match	Partial match	Partial match	Full match	204.09	10.877	1.965e+07			1.17653e+08
Tryptophan	Full match	Partial match	Partial match	Partial match	Full match	204.09	10.686
Tryptophan	Full match	Partial match	Partial match	Partial match	Full match	204.09	11.199
Tyrosyltyrosine	Full match	No results	No results	Full match	No results	344.136	2.268					3.36699e+07	3.38561e+07		3.26673e+07					3.53415e+06	2.58651e+07													3.12332e+07	3.16628e+07	2.60432e+07	2.43939e+07
Tyrosyltyrosine	Full match	No results	No results	Full match	No results	344.136	2.43					2.31981e+07	2.43882e+07	1.98132e+07	2.21639e+07						1.94574e+07													1.77201e+07	1.95256e+07	2.00365e+07	1.8978e+07
Tyrosyltyrosine	Full match	No results	No results	Full match	No results	344.136	2.489		3.28341e+06		2.42692e+06
UDP	Full match	No results	Full match	Partial match	No results	404.001	10.306
UDP-N-acetylglucosamine	Full match	Full match	Full match	Full match	No results	607.081	9.547
UDP-N-acetylglucosamine	Full match	Full match	Full match	Full match	No results	607.081	9.145	5.77575e+07		5.42588e+06	4.23061e+07											1.43314e+07	7.86399e+06		1.59245e+07					9.18285e+06	8.63476e+06	7.52002e+06	7.11636e+06
Uracil	Full match	Full match	Full match	Full match	Full match	112.027	3.896				2.6815e+08						1.76869e+07	2.99878e+07	2.88835e+07	6.59423e+06		8.48264e+08	8.32095e+08	1.65569e+07	8.45764e+08					8.70237e+08	8.82172e+08	8.76379e+08	9.0719e+08					9.22842e+08	1.85969e+09	8.78958e+08	2.76954e+09					1.05588e+09	8.3292e+08	6.33649e+08	9.72589e+08
Uracil	Full match	Full match	Full match	Full match	Full match	112.027	3.709	1.37981e+08	8.17864e+07	9.51187e+07						1.13224e+07																			5.45427e+07		4.78233e+07						9.51444e+06
Urate	Full match	No results	Full match	Full match	No results	168.028	3.96																																796283
Urate	Full match	No results	Full match	Full match	No results	168.028	4.004																																	822606
Urate	Full match	No results	Full match	Full match	No results	168.028	4.244
Urate	Full match	No results	Full match	Full match	No results	168.028	4.569																							4.30281e+06	3.34991e+06	3.63448e+06	3.8045e+06
Uric acid	Full match	Full match	Full match	Full match	No results	168.028	4.298																																							1.53746e+06
Uric acid	Full match	Full match	Full match	Full match	No results	168.028	4.625																	1.01553e+07								7.25566e+06
Uric acid	Full match	Full match	Full match	Full match	No results	168.028	4.48															1.03858e+07	9.44394e+06		1.00764e+07
Uric acid	Full match	Full match	Full match	Full match	No results	168.028	4.674																							7.80567e+06
Uric acid	Full match	Full match	Full match	Full match	No results	168.028	4.708																								8.59278e+06		9.09628e+06
Uric acid	Full match	Full match	Full match	Full match	No results	168.028	4.2																	4.81725e+06																							1.01753e+06
Uridine	Full match	Full match	Full match	Full match	Full match	244.069	6.281															6.01686e+08	5.33345e+08		5.48704e+08					3.86197e+08	4.61221e+08	5.355e+08	3.85458e+08					3.06888e+08	2.47283e+08	2.5283e+08	2.71779e+08					2.24862e+08	2.07468e+08	2.47096e+08	2.42425e+08
Uridine	Full match	Full match	Full match	Full match	Full match	244.069	6.411																	1.97135e+08						1.50409e+07									1.06264e+07							1.34608e+07	8.73374e+06
Uridine 5'-diphosphate (UDP)	Full match	Full match	Full match	Partial match	No results	404.002	14.662
Uridine 5'-diphosphate (UDP)	Full match	Full match	Full match	Partial match	No results	404.002	14.188
Uridine 5'-diphosphogalactose	Full match	Full match	Not the top hit	Full match	No results	566.055	10.281
Uridine monophosphate (UMP)	Full match	Full match	Full match	Partial match	No results	324.036	11.581
UX9465930	Full match	No results	No results	Full match	No results	95.0739	12.625						6.88562e+06	1.26231e+07	1.23887e+07													5.91323e+06	4.86822e+06					3.61999e+06	3.84477e+06		5.18109e+06
Valeric acid	Full match	Full match	No results	Partial match	No results	102.068	2.365	1.69575e+07			4.38347e+07
Valeric acid	Full match	Full match	No results	Partial match	No results	102.068	2.184	5.22735e+06	3.37354e+07	5.12863e+06	1.8316e+07									6.59696e+06		4.18833e+07	3.79255e+07	1.74253e+07	3.28078e+07						1.05731e+07	4.74492e+07	2.47257e+07					2.81553e+07	2.79149e+07	2.29042e+07	1.41069e+07					2.78576e+07	2.90863e+07	1.11151e+07	3.14719e+07
Valeric acid	Full match	Full match	No results	Partial match	No results	102.068	2.289			1.82868e+07
Valine	Full match	Full match	Not the top hit	Full match	Full match	117.079	12.613	1.78564e+09	6.34617e+08	1.09245e+09	3.01171e+09	5.45305e+09	2.06184e+09	2.87935e+09	7.09908e+09				1.47083e+08			3.87894e+08	3.20473e+08	6.90349e+07	3.6224e+08		1.46914e+09	1.33389e+09	1.57143e+09	2.33885e+08	2.70007e+08	3.28379e+08	2.70745e+08	1.26019e+09	1.46554e+09	1.36508e+09	1.46146e+09	1.3161e+08	9.81365e+07	8.87912e+07	1.05601e+08	4.01866e+08	7.09376e+08	3.81041e+08	6.81224e+08	4.5882e+07	4.92327e+07	1.52083e+08	9.59691e+07
Valine	Full match	Full match	Not the top hit	Full match	Full match	117.079	12.956	1.40524e+08	9.04538e+07	6.95273e+07	1.88765e+08	1.07658e+09	2.77963e+09	2.85837e+09	7.05207e+08			9.66385e+07				5.85568e+07	4.32615e+07		7.0893e+07		2.42001e+09	2.33777e+09	3.01305e+09	5.31484e+07	3.76483e+07	3.57021e+07	2.1546e+07	2.49178e+09	2.49684e+09	2.29013e+09	2.11975e+09	1.98746e+07	1.48853e+07	1.59933e+07		1.01901e+09	1.44788e+09	1.46963e+09	2.00951e+09			1.93698e+07	1.6762e+07
Valylproline	Full match	Full match	Partial match	Not the top hit	No results	214.131	11.637					1.17082e+07	3.82468e+06	4.94595e+06	9.60008e+06												5.84762e+07	5.62805e+07	5.76064e+07					5.41382e+07	5.22645e+07							5.10038e+07	5.57255e+07	5.18943e+07	6.11397e+07
Valylproline Desthiobiotin	Full match	Full match	Partial match	Not the top hit	No results	214.131	11.484
Xanthosine	Full match	Full match	Full match	Full match	No results	284.075	5.53															2.75566e+07	2.44446e+07	1.16878e+07	2.86951e+07		1.45584e+07	1.29247e+07	1.40328e+07	2.05484e+07	2.10471e+07	2.61233e+07	2.01678e+07	1.23601e+07	1.25133e+07	1.17065e+07	1.34601e+07
Xanthosine	Full match	Full match	Full match	Full match	No results	284.075	4.282															8.9239e+06	8.13142e+06	5.3232e+06	9.07693e+06		1.73981e+06			6.87012e+06	7.94427e+06	6.70248e+06	7.36443e+06					5.89522e+06	5.19863e+06	4.36179e+06	6.67209e+06					6.37768e+06		5.45467e+06
Υ-Aminobutyric acid (GABA)	Full match	Full match	Full match	Full match	No results	103.063	16.283	4.31682e+06			3.19246e+06	2.5303e+08	6.33684e+07	6.3031e+07	1.28837e+08	1.35541e+07		1.59948e+07			1.17597e+07	1.54825e+08	1.636e+08	6.57273e+07	1.57315e+08					1.4823e+08	1.39794e+08	1.58462e+08	1.23082e+08			3.2179e+08		2.61223e+08	2.91089e+08	2.88121e+08	2.74618e+08					2.1395e+08	2.16675e+08	4.50261e+08	2.99498e+08
[truncated: 66 more columns]

## Sheet: 2 grouped
Name	PredComp	mzVault	Metabolika	CS	AMRT	MW	RT	0424_NP_Cysten_T1_1	0424_NP_Cysten_T1_2	0424_NP_Cysten_T1_3	0424_NP_Cysten_T1_4	0424_PP_Cysten_T1_1	0424_PP_Cysten_T1_2	0424_PP_Cysten_T1_3	0424_PP_Cysten_T1_4	0424_Blank_1	0424_Blank_2	0424_Blank_3	0424_Blank_4	0424_NP_T1	0424_PP_T1	0424_NP_Tachy_HFF_1	0424_NP_Tachy_HFF_2	0424_NP_Tachy_HFF_3	0424_NP_Tachy_HFF_4	0424_PP_Tachy_HFF_1	0424_PP_Tachy_HFF_2	0424_PP_Tachy_HFF_3	0424_PP_Tachy_HFF_4	0424_NP_Tachy_HFF_T1_1	0424_NP_Tachy_HFF_T1_2	0424_NP_Tachy_HFF_T1_3	0424_NP_Tachy_HFF_T1_4	0424_PP_Tachy_HFF_T1_1	0424_PP_Tachy_HFF_T1_2	0424_PP_Tachy_HFF_T1_3	0424_PP_Tachy_HFF_T1_4	0424_NP_Tachy_Tubes_1	0424_NP_Tachy_Tubes_2	0424_NP_Tachy_Tubes_3	0424_NP_Tachy_Tubes_4	0424_PP_Tachy_Tubes_1	0424_PP_Tachy_Tubes_2	0424_PP_Tachy_Tubes_3	0424_PP_Tachy_Tubes_4	0424_NP_Tachy_Tubes_T1_1	0424_NP_Tachy_Tubes_T1_2	0424_NP_Tachy_Tubes_T1_3	0424_NP_Tachy_Tubes_T1_4
1792886	Full match	No results	No results	Full match	No results	339.349	1.998					7.2615e+06	5.41525e+06	7.63132e+06	8.65382e+06
1794967	Full match	No results	No results	Full match	No results	285.23	2.232															2.24713e+07	1.60724e+07	7.77722e+06	1.9814e+07					1.29386e+07	2.00337e+07	1.89227e+07	1.66334e+07					1.1752e+07	1.48456e+07	1.43076e+07	1.55262e+07					1.40365e+07	1.44555e+07	1.4005e+07	1.34373e+07
2-Oxoglutaric acid	Full match	Full match	Full match	Full match	No results	146.022	4.317	1.07746e+08		6.31685e+07	7.3058e+07											5.45594e+06	2.11043e+08	7.31317e+07	2.14902e+08					2.11772e+08	2.19781e+08	2.11891e+08	2.09289e+08					6.82851e+07		3.72758e+07						5.10488e+07	3.66638e+07
Acetamidobutanoate	Full match	Full match	Partial match	Partial match	Full match	145.074	3.592																	3.09123e+06				3.91539e+06		4.11413e+07	1.15895e+08		2.8468e+07						5.87438e+06		7.94849e+06			1.30916e+07	1.23681e+07	3.39736e+06	1.51356e+06
Acetylaminoadipic acid	Full match	No results	No results	Full match	No results	203.079	9.425																				4.89112e+06	5.02116e+06	6.87536e+06					4.79222e+06	4.80941e+06
Acetylarginine	Full match	Full match	No results	Full match	No results	216.122	16.298					5.9167e+06			7.16496e+06												3.6213e+07	2.8818e+07	2.9496e+07					3.07463e+07		2.37302e+07	2.58691e+07					1.09093e+07	1.11173e+07	1.01072e+07	1.10248e+07
Acetylasparagine	Full match	Partial match	No results	Partial match	Full match	174.064	4.1															4.81827e+06	4.91201e+06	3.81692e+06	5.57788e+06					3.94076e+06	3.37482e+06		4.33559e+06						5.88609e+06		6.19832e+06					7.77912e+06	4.99303e+06		4.30138e+06
Acetylaspartic acid	Full match	Full match	No results	Full match	No results	175.048	4.833																															1.05903e+08	1.10775e+08	9.99106e+07	1.01067e+08
Acetylaspartylglutamic acid	Full match	Full match	No results	Full match	No results	304.091	9.401
Acetyl-Carnitine	Full match	Partial match	No results	Partial match	Full match	203.115	13.818					3.31659e+08	1.18103e+08	1.56286e+08	6.82225e+08												9.59548e+07	9.23207e+07	9.55021e+07					8.5333e+07	8.35024e+07	7.38483e+07	8.34629e+07					2.75326e+08	2.97012e+08	2.71966e+08	2.94494e+08
Acetylcholine	Full match	Full match	No results	Partial match	No results	145.11	16.648					3.43356e+07	1.3319e+07	2.32371e+07	3.69902e+07												1.12237e+08	1.05541e+08	1.06239e+08					9.27395e+07	9.18936e+07	8.31707e+07	8.72663e+07					8.13301e+07	9.03239e+07	8.84959e+07	8.95197e+07
Acetylglucosamine	Full match	Partial match	Partial match	Partial match	Full match	221.09	11.085																						6.58602e+07																2.4201e+07
Acetylglutamic acid	Full match	Full match	Full match	Full match	Full match	189.064	6.034	9.32276e+06	1.0926e+08	4.73156e+07	7.726e+06													8.74086e+06			2.01068e+06				2.79165e+07		2.49716e+07	2.52244e+06	1.84491e+06		2.55873e+06	6.97989e+06	1.92628e+07	1.56864e+07	1.6372e+07						1.68355e+07
Acetylglycine	Full match	Partial match	Partial match	Partial match	Full match	117.043	3.742													1.96824e+06				1.48177e+07														1.50267e+07	1.60992e+07	1.551e+07	1.65548e+07
Acetylmethoxykynurenamine	Full match	No results	Full match	Not the top hit	No results	236.115	3.712	1.2704e+07	3.13173e+07	2.00612e+07	2.35816e+07	2.67376e+07		3.12348e+07								7.03287e+06	7.0444e+06	6.83531e+06	8.65995e+06		1.08549e+07	9.84869e+06	1.27962e+07	7.04017e+06	5.84537e+06	6.69827e+06	7.92217e+06	1.00647e+07	9.8486e+06		9.36986e+06	5.07978e+06	4.2843e+06	4.77569e+06	4.30096e+06	7.39369e+06	7.62488e+06	7.70013e+06	8.11847e+06	7.32732e+06	5.17176e+06	3.01577e+06	4.64756e+06
Aconitic acid	Full match	Full match	Not the top hit	Not the top hit	Full match	174.016	6.583	6.89421e+07	1.31951e+07	3.39637e+06	4.10424e+07																																					1.27309e+07	5.41204e+06
Acridine	Full match	No results	No results	Full match	No results	179.073	2.247					6.37474e+07	7.23683e+07	7.79727e+07	5.21225e+07						7.70302e+07													6.0047e+07	6.44767e+07	6.50665e+07	6.92768e+07
Adenine	Full match	Full match	Full match	Partial match	Full match	135.054	10.825						9.31605e+07	9.05152e+06	3.1938e+07	3.05304e+07		4.40235e+07				1.26416e+08	1.33515e+08		1.34096e+08		1.80823e+09	1.7365e+09	2.21891e+09	2.10021e+08	1.27521e+08	1.20718e+08	2.00898e+08	2.09963e+09	1.93224e+09	1.49102e+09	1.63873e+09		3.07527e+07	6.95827e+07	4.3421e+07	3.70262e+08	1.19252e+09	7.4634e+08	8.32289e+08	3.06162e+07			7.36741e+07
Adenosine	Full match	Full match	Full match	Not the top hit	Full match	267.096	6.828					1.62309e+08	3.25281e+08	7.59181e+07	2.17891e+08	5.5382e+07	8.72315e+07	6.77607e+07	4.36169e+07		1.53748e+07	3.00982e+08	2.89015e+08	1.2543e+08	3.35421e+08	1.65527e+07	4.43135e+09	4.66672e+09	5.06984e+09	2.39457e+08	2.82019e+08	2.97567e+08	2.68773e+08	4.26637e+09	4.45024e+09	4.42645e+09	4.76832e+09	4.33463e+08	4.39608e+08	4.09863e+08	4.53608e+08	6.68157e+09	6.46794e+09	5.72215e+09	6.95492e+09	3.94607e+08	3.76305e+08	4.14386e+08	4.48599e+08
ADP	Full match	Full match	Full match	Full match	No results	427.029	14.551
Alanine	Full match	Full match	Partial match	Partial match	Full match	89.0479	14.849	5.08066e+08	9.60644e+07	1.90317e+08	7.29936e+08	2.16801e+09	3.50573e+08	5.92566e+08	2.00517e+09							1.00644e+08	1.00337e+08	5.90551e+06	1.08808e+08		1.00044e+09	9.70953e+08	1.09892e+09	7.33064e+07	6.61799e+07	9.56067e+07	5.13591e+07	9.24779e+08	9.94546e+08	7.87096e+08	7.5702e+08	6.18986e+06	4.60107e+06			4.53952e+07	7.66174e+07	4.9406e+07	7.21522e+07			4.90978e+07	6.26838e+06
Alanylproline	Full match	Full match	No results	Full match	No results	186.1	11.404	1.23523e+07				3.73111e+08	1.86588e+08	1.76715e+08	2.93425e+08												6.23524e+07	5.92814e+07	5.87455e+07					5.76416e+07	5.80425e+07	5.42657e+07	5.98723e+07					3.94895e+07	4.36467e+07	4.10753e+07	4.24147e+07
Allopurinol	Full match	Partial match	Partial match	Not the top hit	No results	136.038	9.465			1.11648e+07		6.48964e+07	1.75552e+09	1.9971e+09								4.14523e+07	6.63477e+07	2.11896e+07			1.02419e+09			3.28841e+07	9.7908e+07	6.59417e+07		9.92402e+08		4.48924e+08	3.46062e+08		4.43963e+07		5.57057e+07	7.35196e+08				7.87434e+07		3.53262e+07	5.59779e+07
Aminoadipate	Full match	Partial match	Partial match	Partial match	Full match	161.069	11.786															7.39936e+06	5.5812e+06		7.94725e+06		1.07293e+07	9.50221e+06	1.30445e+07		5.64732e+06		4.68278e+06	4.79625e+06	1.04753e+07	5.68354e+06	9.82841e+06
Aminohydroxymethylpentanedioic acid	Full match	No results	No results	Full match	No results	177.064	4.331															2.48943e+06	1.50684e+06	1.61812e+06	1.62802e+06						1.27687e+06	1.4213e+06	1.14203e+06
Aminolevulinic acid	Full match	Not the top hit	Not the top hit	Full match	Full match	131.058	3.568															2.76184e+07	2.94563e+07	2.61281e+07	2.87904e+07					1.63061e+08		2.54738e+07	1.62469e+08					3.27322e+07	3.09025e+07	2.97592e+07	6.24043e+07					5.79866e+07	3.2055e+07	1.31196e+08	3.09521e+07
Aminopyridine	Full match	No results	No results	Full match	No results	94.0534	2.585					1.71116e+06	1.95876e+06	1.79452e+06	1.83816e+06						1.61296e+06													1.70556e+06	1.89384e+06	2.23404e+06	1.87304e+06
Aminoundecanoic acid	Full match	No results	No results	Full match	No results	201.172	6.623					5.42072e+08	4.67611e+08		7.53017e+07													2.29479e+07						2.62324e+07			2.56064e+07					1.79389e+07		1.78504e+07
AMP	Full match	Full match	Full match	Full match	No results	347.063	11.704
Ampalex	Full match	No results	No results	Full match	No results	241.121	2.412	9.55875e+06	1.05347e+07	1.0879e+07	1.16163e+07	2.99715e+08	2.56696e+08	2.73862e+08	2.7234e+08					6.97465e+06	1.13937e+08									3.52937e+06	6.42389e+06	6.46773e+06	5.99082e+06	1.15777e+08	1.31245e+08	2.13583e+08	1.36024e+08									4.21104e+06	4.3586e+06	5.14776e+06	3.71228e+06
Androstanediol	Full match	No results	No results	Full match	No results	292.24	1.644	4.11466e+07	8.19449e+07	1.05252e+08	1.73062e+08											1.77473e+07	1.54769e+07	6.67456e+06	1.6423e+07					1.55419e+07	1.36692e+07	1.93969e+07	1.46048e+07					3.79989e+07	2.83636e+07	3.59601e+07	2.95828e+07					2.99936e+07	2.54511e+07	2.71746e+07	4.6161e+07
APM	Full match	No results	No results	Full match	No results	175.084	4.131															5.43976e+06	6.29157e+06	4.58162e+06	5.98814e+06		1.88089e+07	1.88647e+07		5.25654e+06	4.85031e+06	4.69369e+06	4.99492e+06	1.42957e+07	1.49833e+07	1.49045e+07	1.42214e+07	4.94359e+06	5.39083e+06	4.17384e+06	5.27541e+06	1.05183e+07	2.09743e+07	1.43019e+07	2.04618e+07	6.95601e+06		3.97961e+06	3.72518e+06
Arabitol	Full match	Full match	Full match	Full match	No results	152.068	9.95	1.28674e+07			1.95004e+07													3.34105e+07														1.27415e+07	1.13792e+07	1.15951e+07	1.20674e+07					1.14967e+07	1.07381e+07	1.38999e+07	1.27046e+07
Arachidic acid	Full match	Full match	No results	Full match	No results	312.303	1.624	6.59679e+07	8.52449e+07	6.76872e+07	7.14305e+07					7.08624e+06	7.96155e+06	8.62792e+06	8.13076e+06	1.4749e+07		3.33092e+07	3.07705e+07	1.84868e+07	3.39985e+07					4.21562e+07	3.26966e+07	3.39564e+07	3.46077e+07					5.52249e+07	5.3664e+07							5.74187e+07	6.25243e+07	5.82799e+07	6.17255e+07
Arachidonic acid	Full match	Full match	Partial match	Full match	No results	304.24	1.694	7.7513e+09	6.16056e+09	9.18716e+09	1.32848e+10							1.88121e+06		3.62366e+07		4.06594e+08		1.61456e+08	4.0739e+08		7.4749e+06	6.52365e+06	7.57329e+06	4.99655e+08		4.15388e+08		6.42168e+06	6.82473e+06		6.23347e+06	2.19415e+09	1.91711e+09	2.06873e+09	2.26108e+09					1.88366e+09	1.85666e+09	1.83879e+09	1.99116e+09
ArgAla	Full match	No results	No results	Full match	No results	245.148	20.404					7.81798e+07	1.04735e+07	1.61899e+07	5.13805e+07
Arginine	Full match	Partial match	Partial match	Partial match	Full match	174.111	25.975								3.29461e+07						2.56929e+08
Arginylhydroxyproline	Full match	No results	No results	Full match	No results	287.159	16.442																				7.5834e+06	5.86114e+06	5.73223e+06					6.20192e+06	5.24379e+06	4.69113e+06	5.09503e+06						2.87354e+06		2.98343e+06
Asparagine	Full match	Full match	Full match	Full match	Full match	132.053	15.31	1.24002e+08			2.1083e+08	3.36934e+08			2.24632e+08
Aspartate	Full match	Partial match	Partial match	Partial match	Full match	133.037	11.246	6.25098e+08		3.78202e+07	1.00579e+09	1.29769e+08			6.1821e+07							7.01857e+08	7.08026e+08	1.70103e+07	7.62982e+08		1.7884e+08	1.49189e+08	2.3307e+08	2.17662e+08	2.58323e+08	3.02256e+08	2.14057e+08	1.34333e+08	2.19561e+08	9.21209e+07	1.2117e+08	2.95421e+07	3.24976e+07	1.4747e+07	1.62348e+07							7.70697e+08	4.37568e+07
Aspartylproline	Full match	No results	No results	Full match	No results	230.09	12.724
ATP	Full match	Full match	Full match	Full match	No results	506.995	15.106
Benzaldehyde	Full match	No results	Full match	Full match	No results	106.042	10.388																					1.63373e+07	1.55139e+07					1.48556e+07	2.21965e+07	2.01759e+07	2.35116e+07					1.32947e+07
Benzisothiazolone	Full match	No results	No results	Full match	No results	151.009	2.293	7.41837e+07	7.65774e+07	7.74713e+07	8.57453e+07									2.70567e+07										1.48223e+07	1.5994e+07	2.16998e+07	1.74466e+07													1.88741e+07	2.08695e+07	1.71224e+07	1.70494e+07
Benzofluorenylacetic acid	Full match	No results	No results	Full match	No results	274.099	2.102															2.82226e+07	2.94707e+07	1.33937e+07	3.1979e+07					1.89332e+07	1.96574e+07	1.82494e+07	1.8689e+07					6.28204e+07	5.81512e+07	5.25435e+07	5.83003e+07					3.3311e+07	3.21459e+07	3.38957e+07	3.36223e+07
Benzoxazolone	Full match	No results	No results	Full match	No results	135.032	2.288	4.14151e+06	3.92782e+06	4.43384e+06	4.91181e+06									2.50887e+06												2.13084e+06																	2.04785e+06
Betaine	Full match	Partial match	Partial match	Partial match	Full match	117.079	12.072									5.35239e+08											1.09992e+09
cADPR	Full match	Partial match	No results	Partial match	Full match	541.06	14.082
Caprylic acid	Full match	Full match	No results	Partial match	No results	144.115	1.977	1.1547e+11	8.49975e+10	5.7611e+10	1.09228e+11									3.85743e+10		7.20007e+07	5.50659e+07	2.6242e+07	4.5858e+07					6.48009e+09	7.32152e+09	9.40412e+09	7.45668e+09					5.97528e+07	7.97405e+07	6.23973e+07	4.82646e+07					8.91993e+09	8.76803e+09	8.19594e+09	9.05943e+09
Capuride	Full match	No results	No results	Full match	No results	186.136	2.28					1.19988e+07	1.09815e+07	1.18936e+07	8.96365e+06						3.93693e+06													4.14765e+06	5.22506e+06	4.50743e+06	5.03795e+06
Carbobenzyloxyglycine	Full match	No results	No results	Full match	No results	209.069	2.426	6.73271e+06	8.75756e+06	7.92678e+06	8.78093e+06									6.45049e+06										2.99706e+06	3.48036e+06	4.88834e+06	3.85438e+06													4.07719e+06	4.36741e+06	3.70397e+06	4.12804e+06
Carnitine	Full match	Full match	No results	Full match	No results	161.105	15.5					1.87566e+09	5.87453e+08	9.62679e+08	2.22645e+09												2.53382e+08	2.47024e+08	2.53448e+08					2.14234e+08	2.23465e+08	1.92215e+08	2.21732e+08					4.61984e+08	5.19057e+08	4.67855e+08	5.09542e+08
Ceramide1	Full match	No results	No results	Full match	No results	537.511	2.054	3.68416e+06	1.6127e+07	1.24626e+07	8.61712e+06	1.0986e+08	4.2894e+08	2.92656e+08	3.82841e+08						2.41284e+06	2.17214e+06	3.01129e+06		2.46695e+06		1.03838e+08	1.24323e+08	1.19571e+08	2.89076e+06	2.89531e+06		2.20506e+06	1.02993e+08	8.60447e+07	1.0597e+08	9.45773e+07	4.86186e+06	4.27408e+06	4.61163e+06	5.91093e+06	1.4269e+08	1.62877e+08	1.79267e+08	1.64136e+08	3.41087e+06	2.96202e+06	2.9777e+06	4.19171e+06
Ceramide2	Full match	No results	No results	Full match	No results	563.527	2.01					1.03174e+07	1.68926e+07	1.41379e+07	1.74996e+07												8.80979e+06	9.11381e+06	8.60359e+06					7.31199e+06	6.36121e+06	6.87797e+06	7.03293e+06					1.96673e+07	2.13823e+07	2.29751e+07	2.21538e+07
Cholestenone	Full match	Full match	Not the top hit	Full match	No results	384.338	2.029					9.10276e+06	1.04624e+07	1.11644e+07	1.17892e+07												4.49288e+06	4.51475e+06	3.97987e+06					3.35306e+06	3.32375e+06	2.91064e+06	3.20703e+06					2.39998e+06	2.91267e+06	2.65893e+06	2.73933e+06
Cholinesulfate	Full match	No results	No results	Full match	No results	183.056	5.989																				6.49402e+06		5.69419e+06					4.87638e+06	5.14141e+06		5.47637e+06
Cinnamic acid	Full match	Full match	Full match	Full match	No results	148.052	10.116	6.64417e+07		4.74807e+07	1.3318e+08											2.3117e+07	1.77519e+07		2.66278e+07		4.09316e+09	3.97682e+09	2.8307e+09	1.64191e+07	1.2845e+07	1.47974e+07	1.2205e+07	3.93713e+09	2.6263e+09	3.94274e+09	2.55715e+09	1.26693e+07	8.19296e+06		1.12e+07	2.57271e+09	2.51486e+09	2.28786e+09	2.72275e+09			7.40391e+06	9.3019e+06
Coumaric acid	Full match	Full match	Not the top hit	Full match	No results	164.047	12.511					2.03343e+08			1.01216e+09
Creatine	Full match	Full match	No results	Full match	Full match	131.069	15.306	6.80201e+06	2.61969e+06	3.70529e+06	9.08029e+06	2.60625e+09	1.0322e+09	1.28837e+09	2.85021e+09	8.97483e+06	1.30165e+07	1.23566e+07	1.59822e+07		1.27437e+07	1.38121e+07	1.31904e+07	4.06577e+06	1.32626e+07	2.44127e+06	3.19913e+09	2.94263e+09	2.96116e+09	1.16998e+07	1.17318e+07	1.20186e+07	1.02548e+07	2.89855e+09	2.79672e+09	2.6392e+09	2.58654e+09		4.54103e+07	4.74292e+07	4.15608e+07	5.24674e+09	6.44095e+09	6.47818e+09	6.67307e+09	2.68541e+07		2.9309e+07	3.27256e+07
Creatinine	Full match	Full match	No results	Partial match	No results	113.059	6.739						1.64662e+07	2.21404e+07	3.62106e+07	7.16629e+06	8.09571e+06	7.01531e+06			2.79986e+07	9.26537e+06	7.41031e+06	3.16835e+06	8.05347e+06		1.94553e+08	1.84932e+08	1.92455e+08	6.65864e+06	6.01957e+06	7.55983e+06	6.59176e+06	1.68142e+08	1.94442e+08	1.56822e+08	1.76002e+08	4.80011e+06	6.24785e+06	5.84682e+06	5.16336e+06	1.56791e+08	1.75993e+08	1.58331e+08	1.6932e+08	5.0801e+06	5.09074e+06		4.65798e+06
Cresylsulfate	Full match	No results	No results	Full match	No results	188.014	1.394	1.12892e+09	8.27264e+08		9.20285e+08									2.44489e+08		5.75464e+06	5.00032e+06	1.71224e+06	6.70082e+06					5.15716e+07	5.63247e+07															5.89777e+07	5.98712e+07	5.33216e+07	6.48062e+07
Crotonate	Full match	No results	Full match	Not the top hit	No results	86.0369	16.26										3.2402e+07										5.5398e+09	3.65571e+09	3.69714e+09					4.30745e+09	3.37467e+09	3.21234e+09	3.36794e+09					5.23187e+09	5.27094e+09	4.89118e+09	5.23442e+09
Cyclohexanediol	Full match	No results	No results	Full match	No results	116.084	2.039													1.12199e+07		6.01096e+07	4.53346e+07	1.84911e+07	5.1927e+07					3.67823e+07	3.77469e+07	6.64214e+07	4.62327e+07					7.67952e+07	6.2651e+07	5.93629e+07	5.58867e+07					6.48175e+07	6.15921e+07	5.20886e+07	6.96622e+07
Cycloserine	Full match	No results	No results	Full match	No results	102.043	15.121																				4.15057e+07	3.83611e+07	4.03979e+07					4.02534e+07	4.27992e+07	3.85804e+07	2.76303e+07					9.64241e+06	1.51549e+07	1.1438e+07	1.34422e+07
Cysteinesulfinic acid	Full match	Full match	Full match	Full match	No results	153.01	3.906															1.77998e+06		2.46319e+06	1.76217e+06					2.0965e+06	1.67499e+06	1.8205e+06							3.61381e+06	3.93882e+06							4.49703e+06	3.64204e+06	3.4408e+06
Cytidine	Full match	Full match	Full match	Full match	Full match	243.085	10.544	7.17052e+07	5.75839e+07	5.4734e+07	1.41524e+08	2.6226e+08	1.26675e+08	1.18991e+08								1.41762e+08	1.26503e+08	4.44957e+07	1.54393e+08		4.87877e+08	4.8594e+08	4.89603e+08	1.23341e+08	1.25841e+08	1.35942e+08	1.39529e+08	4.55275e+08	4.70132e+08	4.15713e+08	5.18585e+08	9.18235e+07	9.64642e+07	9.64411e+07	9.94046e+07	3.03618e+08	3.01402e+08	2.80486e+08	3.07443e+08	8.69584e+07	8.5348e+07	8.98526e+07	9.64136e+07
Cytosine	Full match	Full match	Full match	Partial match	Full match	111.043	7.884						5.74069e+07	3.46417e+07	9.49516e+07	1.94109e+07	2.98305e+07	2.12449e+07	1.64019e+07				1.06991e+06				3.62134e+07	5.68686e+07	4.88913e+07					3.1987e+07	3.05318e+07	3.16975e+07	3.47117e+07					7.24217e+07	5.68849e+07	8.62728e+07	6.26933e+07
Decanoic acid	Full match	No results	No results	Full match	No results	172.146	1.757	1.73668e+08			2.14576e+08						3.1014e+07	3.45152e+07	4.23456e+07	9.43867e+07		1.02981e+08	7.28398e+07	4.23201e+07	6.16102e+07					9.00253e+07	8.37982e+07	1.26163e+08	9.51869e+07					1.03699e+08	9.6566e+07	1.00818e+08	9.81849e+07					1.20553e+08	1.03076e+08	8.28081e+07	1.4495e+08
Deoxycytidine	Full match	No results	Partial match	Partial match	Full match	227.09	8.574						1.00658e+07									2.62574e+06	2.63484e+06		2.50391e+06		1.03472e+07	1.02438e+07	1.09953e+07	2.24389e+06	2.10452e+06	2.02329e+06	3.31406e+06	1.05795e+07	9.70484e+06	1.04822e+07	1.1001e+07					5.33978e+06	5.5396e+06	5.25301e+06	5.16746e+06
Deoxyinosine	Full match	Full match	Full match	Partial match	No results	252.086	6.881															1.08362e+07	9.56112e+06	5.04432e+06	1.06359e+07					9.27745e+06	8.65873e+06	1.01458e+07	9.09471e+06					1.97462e+07	2.01496e+07		1.78496e+07		6.1415e+06	5.78495e+06		1.81741e+07		1.70527e+07	1.78945e+07
Desoxyadenosine	Full match	Partial match	Partial match	Partial match	Full match	251.101	5.042																				1.4791e+07	1.61745e+07	1.72175e+07					1.14393e+07	7.79528e+06	1.44772e+07	1.12234e+07					2.34131e+07	2.33432e+07	2.16067e+07	2.38516e+07
Desthiobiotin	Full match	Full match	Partial match	Not the top hit	Full match	214.131	11.484					1.17082e+07	3.82468e+06	4.94595e+06	9.60008e+06												5.84762e+07	5.62805e+07	5.76064e+07					5.41382e+07	5.22645e+07							5.10038e+07	5.57255e+07	5.18943e+07	6.11397e+07
Diaminopimelic acid	Full match	Full match	Full match	Full match	No results	190.095	15.498					9.96274e+06			7.03786e+06
Diethanolamine	Full match	No results	No results	Full match	No results	105.079	22.712					9.021e+08	4.16e+08	6.3325e+08	2.99896e+08												3.94126e+07	3.02494e+07						4.12408e+07	7.64661e+07	2.38634e+07	1.8427e+07					3.68139e+07	3.93973e+07	5.28694e+07	8.86502e+07
Diethylene glycol	Full match	No results	No results	Full match	No results	106.063	2.354	3.97253e+06	4.65125e+06	4.66355e+06	4.95785e+06									3.29715e+06										2.39601e+06	3.58304e+06	3.3145e+06	2.87798e+06													2.40965e+06	2.47788e+06	2.35079e+06	2.71026e+06
Dihydrothymine	Full match	Full match	No results	Full match	No results	128.058	15.888					4.84918e+07	1.41125e+07	1.78891e+07	4.77891e+07												3.83288e+08	2.44481e+08	2.34376e+08					3.33499e+08	2.23909e+08	2.01851e+08	1.87764e+08					2.50759e+08	2.59153e+08	2.32883e+08	2.49902e+08
Dihydroxyoctadecadienhexadecanamide	Full match	No results	No results	Full match	No results	535.495	2.047		3.62878e+06	3.5796e+06	2.38818e+06	6.35372e+07	9.86833e+07	7.50349e+07	7.81149e+07												2.74486e+07	2.8771e+07	2.84949e+07					3.30099e+07	2.66633e+07	2.94586e+07	2.84667e+07	2.38579e+06		2.29374e+06	2.49302e+06	5.21697e+07	6.25317e+07	6.59896e+07	5.86716e+07				2.11331e+06
Dimethyldihydroimidazole	Full match	No results	No results	Full match	No results	98.0847	24.903					1.67364e+09	5.14581e+08	5.79684e+08	8.59619e+08												1.9196e+08	1.63753e+08	2.32661e+08					2.50396e+08	1.85374e+08	8.53894e+07	1.98556e+08					1.2571e+08	1.00821e+08	8.81969e+07	8.31066e+07
Dimethylpyrrole	Full match	No results	No results	Full match	No results	95.0739	12.625						6.88562e+06	1.26231e+07	1.23887e+07													5.91323e+06	4.86822e+06					3.61999e+06	3.84477e+06		5.18109e+06
Dinotefuran	Full match	No results	No results	Full match	No results	202.106	16.496					3.12399e+07	8.64392e+06	1.30289e+07	1.0648e+07	6.75103e+06	7.94796e+06	7.26007e+06	7.70814e+06								4.26254e+06	3.22102e+06	3.39715e+06					3.59547e+06	3.62796e+06	2.89518e+06	3.25103e+06
Dodecylbenzenesulfonic acid	Full match	No results	No results	Full match	No results	326.191	1.384	1.67648e+08	1.53234e+08	1.606e+08	1.98191e+08									4.49678e+07		6.80353e+07	4.8717e+07	3.8135e+07	4.89414e+07					1.38396e+08	9.37525e+07	6.03005e+07	6.87858e+07					9.77035e+07	8.91371e+07	8.34618e+07	8.6973e+07					1.6147e+08	1.65114e+08	1.27165e+08	1.36689e+08
Eicosapentaenoic acid	Full match	Full match	Partial match	Full match	No results	302.224	1.582	4.21204e+07	1.14336e+07	1.34173e+07	1.85869e+07									6.32552e+06				1.44618e+07	2.53064e+07						2.13654e+07	2.47487e+07	2.45495e+07	8.04896e+06	7.75367e+06	6.75028e+06			1.11296e+08									6.53886e+08
Epoxyicosatrienoic acid	Full match	Full match	No results	Not the top hit	No results	320.234	2.069	2.78888e+09	3.30949e+09	7.24151e+07	1.24834e+08			1.55293e+07	1.49477e+07							3.75663e+07	3.22562e+07	1.28135e+07	3.87906e+07					3.48148e+07	3.78381e+07	3.59406e+07	3.17591e+07				1.09475e+07					3.4726e+06	2.48169e+06	1.1734e+07	1.17299e+07
Erythritol	Full match	No results	No results	Full match	No results	122.058	7.218															2.08886e+07	1.72643e+07	3.99285e+06	1.97545e+07					1.27199e+07	1.47059e+07	2.05561e+07	1.41301e+07
Erythritol4phosphate	Full match	No results	No results	Full match	No results	202.025	2.229		4.78146e+06		2.4678e+07											4.13113e+06										3.39447e+06						4.33753e+06		2.63059e+06									7.42256e+06
Erythrose	Full match	No results	No results	Full match	No results	120.042	4.461															3.23512e+06	3.60311e+06		4.00324e+06					5.57192e+06	3.90421e+06	7.92802e+08	4.41368e+06							2.83826e+06						8.14759e+06	2.79291e+06	5.39214e+06	4.54757e+06
Ethoxyethoxyethanol	Full match	No results	No results	Full match	No results	134.094	2.239					2.97153e+06	3.18273e+06	3.47721e+06																				2.71988e+06	2.88949e+06	2.68648e+06	3.20177e+06
FAD	Full match	No results	Full match	Full match	Full match	785.157	9.631					1.44996e+07			1.18413e+07
Flumazenil	Full match	No results	No results	Full match	No results	135.014	1.388	4.64427e+07	3.94982e+07	3.06966e+07	6.14755e+07									2.44911e+07										1.97122e+07	2.02729e+07	2.53523e+07														2.98349e+07	2.10154e+07	2.47847e+07	2.76881e+07
Fumaric acid	Full match	Full match	Full match	Full match	No results	116.011	3.934															2.88796e+08	2.51394e+08	1.71683e+08	2.8668e+08								1.59959e+07					1.24415e+08	1.05808e+08	1.13808e+08	1.2824e+08					1.58221e+08	1.49887e+08
GABA	Full match	Partial match	Partial match	Partial match	Full match	103.064	15.988	4.31682e+06			3.19246e+06	2.5303e+08	6.33684e+07	6.3031e+07	1.28837e+08	1.35541e+07		1.59948e+07			1.17597e+07	1.54825e+08	1.636e+08	6.57273e+07	1.57315e+08					1.4823e+08	1.39794e+08	1.58462e+08	1.23082e+08			3.2179e+08		2.61223e+08	2.91089e+08	2.88121e+08	2.74618e+08					2.1395e+08	2.16675e+08	4.50261e+08	2.99498e+08
Galactitol	Full match	Full match	Full match	Full match	Full match	182.079	12.55	6.22288e+06	6.37537e+06	1.03707e+07	5.28384e+07											1.90602e+09	1.58567e+09	3.28811e+08	1.98938e+09		1.75322e+08	1.49275e+08	1.32643e+08	1.42259e+09	1.48963e+09	1.69457e+09	1.48047e+09	1.77673e+08	1.74497e+08	1.53113e+08	1.74398e+08	1.03124e+07	6.95225e+06	6.62108e+06	6.76289e+06					3.66171e+06	3.51904e+06	1.34766e+07
Glutamate	Full match	Partial match	Partial match	Partial match	Full match	147.053	10.967	6.53559e+09	5.02537e+08	1.33282e+09	8.14956e+09	5.39389e+09	4.56469e+08	9.22486e+08	3.43783e+09							5.14838e+09	4.51336e+09	6.2932e+08	3.80294e+09		5.16341e+09	4.72234e+09	5.4027e+09	3.63486e+09	3.65148e+09	5.18603e+09	2.69536e+09	4.57212e+09	4.77211e+09	3.74346e+09	5.04956e+09	4.73507e+08	2.94913e+08	2.32914e+08	2.86832e+08	3.61943e+08	6.80222e+08	4.1518e+08	6.88847e+08	1.45387e+08	1.61137e+08	4.47027e+09	8.86739e+08
Glutamine	Full match	Partial match	Partial match	Partial match	Full match	146.069	15.607	4.59252e+08	1.7378e+07	5.93182e+07	5.42058e+08	1.09996e+07			3.22459e+09																																	1.3336e+07
Glutamylaminobutanal	Full match	No results	Full match	Not the top hit	No results	216.111	10.5																				3.25148e+07	3.14414e+07	3.24941e+07					2.86038e+07	3.01703e+07	2.84455e+07	2.78026e+07					2.6981e+07	2.99442e+07	2.6929e+07	2.99175e+07
Glutathione	Full match	Full match	Full match	Full match	No results	307.083	11.219
GlyArg	Full match	No results	No results	Full match	No results	231.133	21.406					1.16771e+08	9.75948e+06	2.00908e+07	4.22722e+07
Glycerate	Full match	No results	Full match	Full match	No results	106.027	4.446															1.27663e+07	1.02136e+07	4.25228e+06	1.18998e+07					1.01703e+07	8.46221e+06	1.13708e+07	9.31421e+06					1.3335e+07	1.00384e+07	9.04929e+06	6.96023e+06					1.24042e+07	7.42719e+06	1.04562e+07	1.01156e+07
Glycero3phosphomyoinositol	Full match	No results	No results	Full match	No results	334.066	12.69	7.21736e+07	1.73839e+07	3.73731e+07	9.57948e+07	4.24303e+07	5.95102e+06	2.58959e+07	3.8817e+07							7.85848e+06	8.4078e+06		9.62065e+06		3.64678e+06	3.55695e+06	4.44172e+06	8.24626e+06	6.14426e+06	5.6245e+06	7.23646e+06	3.1593e+06	3.40405e+06	2.44181e+06	2.9821e+06											2.59899e+06
Glycerol	Full match	No results	Full match	Full match	Full match	92.0474	4.69													6.17696e+07		1.26807e+08	1.03173e+08	5.35988e+07	1.22338e+08					8.2761e+07	8.69094e+07	1.11477e+08	8.16416e+07					1.6196e+08	1.53221e+08	1.24448e+08	1.5255e+08					1.23696e+08	1.20692e+08	8.40191e+07	1.28939e+08
Glycerol3Phosphate	Full match	Partial match	Partial match	Partial match	Full match	172.014	16.766	2.0854e+08	7.15708e+07	3.63744e+07	6.45253e+07	5.09056e+06										6.97249e+07	8.91199e+07	1.91361e+07	4.01437e+07					5.89758e+07	6.50688e+07	5.86983e+07	2.52608e+07					1.99502e+07	1.52189e+07	2.61332e+07	1.28857e+07					7.80366e+06	1.96669e+07	3.90021e+07	1.34103e+07
Glycerophosphoglycerol	Full match	No results	No results	Full match	No results	246.05	5.345	2.08433e+08	1.24687e+08	1.40157e+08	2.03455e+08	8.99039e+06	1.03257e+07	1.20405e+07									1.26771e+08	4.50483e+07	1.20406e+08		1.20995e+07	1.15818e+07	1.19064e+07	9.04871e+07	9.07413e+07	1.16743e+08	8.30539e+07	1.1468e+07	1.05038e+07	1.02565e+07	1.08027e+07	5.54556e+07	5.05067e+07				8.61527e+06	7.84698e+06	7.51885e+06			8.64427e+07	4.55824e+07
Glycerophosphopalmitoylethanolamine	Full match	Full match	No results	Partial match	No results	453.285	6.144															4.7478e+07	5.05316e+07	1.96721e+07	5.38293e+07					3.6039e+07	3.38066e+07	3.72316e+07	3.39019e+07
Glycerophosphorylethanolamine	Full match	No results	No results	Full match	No results	215.056	16.402	2.57354e+08	1.29665e+07	2.41557e+07	8.8623e+07	4.23765e+08	1.62251e+07	4.6557e+07	1.79709e+08							1.17781e+07	1.40993e+07		8.3413e+06		1.60224e+07	7.49095e+06	4.5079e+06	1.40741e+07	1.40657e+07	1.03517e+07	4.82024e+06	1.17699e+07	4.34453e+06	2.89004e+06	6.34036e+06											2.87826e+06
Glycine	Full match	Full match	Full match	Full match	No results	75.0319	15.657	1.03439e+08	9.63741e+06	2.65833e+07	1.23527e+08	9.7661e+06			1.03254e+07							3.82374e+06			7.32938e+06
Glycylglycylglycine	Full match	No results	No results	Full match	No results	189.075	11.272	4.37647e+07	6.83253e+06	8.63184e+06	5.03047e+07	3.13577e+07	2.031e+07	2.74645e+07	3.67687e+07
Guanidinobutyric acid	Full match	Full match	No results	Full match	No results	145.085	18.769					2.34104e+08	2.70994e+08	3.5484e+08	3.14225e+08												6.35546e+07	5.22961e+07	6.43891e+07					7.75221e+07	5.09805e+07	5.64316e+07	4.29917e+07					2.31669e+07	2.64649e+07	2.72677e+07	2.28644e+07
Guanine	Full match	Full match	Full match	Full match	Full match	151.049	10.124		1.14143e+07	1.43628e+07		1.48072e+08	3.69296e+07	4.79837e+07								1.64411e+08	1.68212e+08	2.98623e+07	1.90762e+08		6.57171e+08	6.04064e+08	6.63098e+08	1.51843e+08	1.65673e+08	1.59627e+08	1.80542e+08	6.00397e+08	5.94263e+08	5.57137e+08	6.10463e+08	1.52774e+08	1.39122e+08	1.42565e+08	1.6434e+08	5.70573e+08	5.79852e+08	5.1698e+08	5.48362e+08	1.08638e+08	1.06397e+08	9.79905e+07	1.20562e+08
Guanosine	Full match	Full match	Full match	Partial match	Full match	283.091	11.603	1.33252e+08	8.01429e+07	8.13013e+07			1.03413e+08	1.72298e+08	2.28394e+08							5.0827e+08	4.98858e+08	1.23705e+08	5.1368e+08		6.44049e+08	5.58498e+08	6.48199e+08	4.75943e+08	4.34908e+08	5.24411e+08	5.16841e+08	5.85059e+08	5.89234e+08	5.00411e+08	6.13229e+08	4.29549e+08	3.9209e+08	4.28356e+08	4.59501e+08	4.95572e+08	5.26918e+08	4.73255e+08	5.34902e+08	3.41582e+08	3.28658e+08	4.70869e+08	4.38271e+08
Henicosanedione	Full match	No results	No results	Full match	No results	324.302	1.601	7.84396e+06	8.93609e+06	6.16555e+06												5.10677e+06	5.71446e+06	3.00966e+06	7.25045e+06						6.00481e+06	3.54113e+06	6.2262e+06					9.56685e+06	7.22627e+06	6.32818e+06	7.4915e+06					5.70025e+06	7.52056e+06	6.76417e+06	8.66194e+06
Heptanoic acid	Full match	No results	No results	Full match	No results	130.1	1.901	5.50445e+07	5.77697e+07	5.30158e+07	6.76872e+07					3.27346e+06	3.8796e+06	5.14113e+06		1.92484e+07		2.85915e+07	2.16979e+07	8.81482e+06	1.9066e+07					1.90635e+07	2.29863e+07	3.53401e+07	2.39475e+07					1.96091e+07	2.35664e+07	2.07175e+07	1.59072e+07					2.93594e+07	2.5198e+07	1.81923e+07	3.41357e+07
Heptatriene	Full match	No results	No results	Full match	No results	94.0786	2.174						2.55922e+07			7.36565e+06	9.27517e+06	9.56943e+06	6.28224e+06		1.88733e+07													1.3496e+07	1.40848e+07	1.51541e+07	1.38572e+07					6.48967e+06	8.36649e+06	5.53631e+06	7.06755e+06
Hexadecanal	Full match	No results	No results	Full match	No results	240.245	2.097															2.07103e+07	1.87147e+07	1.32053e+07	2.02729e+07					1.80375e+07	1.96304e+07	2.03798e+07	1.71459e+07					3.35401e+07	3.11613e+07	2.9648e+07	3.24529e+07					3.10125e+07	2.90112e+07	2.91122e+07	2.97304e+07
Hexadecasphinganine	Full match	No results	No results	Full match	No results	273.266	4.195														1.22175e+07						4.87666e+07							6.29988e+07	6.50167e+07		6.69331e+07						1.16122e+08		1.11971e+08
Hexanoic acid	Full match	Full match	No results	Partial match	No results	116.084	2.184	2.23413e+08	8.02541e+07	1.27303e+08	5.89331e+08																																				4.06542e+06
Hexylbenzene	Full match	No results	No results	Full match	No results	162.141	2.067					3.2987e+06	3.08647e+06																					4.01035e+06			3.51886e+06
Hippurate	Full match	No results	Partial match	Partial match	Full match	179.058	2.605	3.57095e+07	2.4461e+07	2.49199e+07	3.0827e+07									2.2397e+07										1.15534e+07	1.27236e+07	1.56828e+07	1.39016e+07													1.54815e+07	1.47442e+07	1.42525e+07	1.56105e+07
Homocysteine	Full match	No results	Full match	Full match	No results	135.035	15.247						5.96067e+06	4.50132e+06																												4.37055e+06	4.41946e+06	4.72357e+06	4.26244e+06
Homocysteinethiolactone	Full match	No results	No results	Full match	No results	117.025	7.209						5.8373e+08			5.56767e+07	8.59379e+07	8.60779e+07	8.72272e+07								2.02508e+08	1.91927e+08	1.66839e+08					1.78351e+08	1.5637e+08	1.74051e+08	1.99038e+08					1.00833e+09	6.12587e+08	1.02126e+09	6.38375e+08
Hydroxybutyric acid	Full match	Full match	No results	Partial match	No results	104.047	4.529	6.17393e+06	1.89037e+07	9.03391e+06	1.45129e+07									8.6165e+06		3.37571e+07	2.80661e+07	3.10309e+07	3.55861e+07					2.65517e+07	2.75318e+07	2.53959e+07	2.36232e+07					1.93738e+07		1.88805e+07								1.24492e+07	1.79901e+07
Hydroxybutyrylcarnitine	Full match	No results	No results	Full match	No results	247.142	14.151					8.77021e+06	3.02416e+06	4.03223e+06	1.05356e+07												3.08844e+06															4.06083e+06	4.19625e+06	4.25579e+06	4.70961e+06
Hydroxyglutaric acid	Full match	Full match	Partial match	Full match	No results	148.037	5.089																		3.18442e+07							1.34771e+07
Hydroxyhippuric acid	Full match	Full match	Partial match	Partial match	No results	195.053	6.713	9.9405e+06	1.09565e+07	9.87108e+06	1.05113e+07									1.19062e+07										4.84389e+06	6.00126e+06	5.14041e+06	4.61949e+06													5.75458e+06	4.90739e+06	5.14354e+06	5.19696e+06
Hydroxyindolinone	Full match	No results	Full match	Partial match	No results	149.048	2.318	5.41216e+06	5.84804e+06	6.06607e+06	6.13666e+06	3.44311e+06	3.91399e+06	3.07316e+06	2.9595e+06					4.86443e+06										2.50084e+06	3.10157e+06	3.85937e+06	3.02474e+06		2.6049e+06	2.77165e+06	2.72212e+06									3.75691e+06	3.87605e+06	3.17415e+06	3.34707e+06
Hydroxymethylbutanoyloxytrimethylammoniobutanoate	Full match	No results	No results	Full match	No results	261.157	13.501					1.09707e+08	4.52613e+07	7.87891e+07	1.26564e+08													5.82421e+06	5.4029e+06						5.01354e+06	4.62012e+06	5.46201e+06					9.61488e+06	1.04062e+07	9.21586e+06	1.08757e+07
Hydroxymethyldihydrothiazoloindolecarbaldehyde	Full match	No results	No results	Full match	No results	233.051	2.119	4.31851e+07		4.2956e+07	4.81645e+07									6.49903e+06										3.56962e+06	3.3535e+06	4.45295e+06	3.71418e+06													3.8956e+06	3.85919e+06	3.20437e+06	3.82298e+06
Hydroxyoctadecadienoic acid	Full match	No results	No results	Full match	No results	296.235	1.67			1.98919e+08	1.10603e+07	3.59402e+07	1.77015e+07	2.74849e+07	4.51593e+07					6.10052e+06		1.11396e+08	1.23966e+08	5.34551e+07	1.35342e+08							1.29019e+08	1.14742e+08	8.65837e+06	9.18691e+06	8.03986e+06	8.30775e+06	1.7107e+07	1.46297e+07		1.68019e+07					2.67159e+07	2.49672e+07	2.11468e+07	1.92347e+07
Hydroxyphenylindolethylacrylamide	Full match	No results	No results	Full match	No results	306.136	2.185					3.55955e+07	5.49651e+07	4.54035e+07	3.01274e+07						4.13357e+07													4.58486e+07	4.40132e+07	5.0844e+07	5.00368e+07
Hydroxypicolinic acid	Full match	Full match	Partial match	Not the top hit	No results	139.027	2.097	3.78556e+07	3.11782e+07	3.86169e+07	4.48621e+07							4.38024e+06		4.94786e+07										1.69882e+07	1.80346e+07	2.60956e+07	1.88487e+07													2.14987e+07	2.37341e+07	2.06751e+07	2.2129e+07
Hydroxypropylstearate	Full match	No results	No results	Full match	No results	342.313	2.122															2.76933e+07	2.25284e+07	1.66471e+07	2.71484e+07					2.29141e+07	2.30849e+07	2.46759e+07	2.18059e+07					3.36445e+07	3.08289e+07	2.80747e+07	3.04342e+07					2.57968e+07	2.6579e+07	2.49355e+07	2.66108e+07
Hydroxytetramethylhexadecyltrimethylbenzoquinone	Full match	No results	No results	Full match	No results	446.375	1.996	1.19204e+07	6.37419e+06	8.99714e+06	1.39164e+07	6.91897e+06	5.72408e+06	6.19713e+06	8.27338e+06												3.21864e+06	3.03817e+06	3.0014e+06					3.1541e+06	3.16526e+06	3.17523e+06	3.02556e+06
Hydroxytrihydroxyoctadecanylpentadecanimidic acid	Full match	No results	No results	Full match	No results	557.501	1.977																				5.04384e+06	4.36529e+06	5.00184e+06					3.8702e+06	4.13743e+06	3.96699e+06	3.20645e+06					3.84497e+06	4.2987e+06	4.42218e+06	4.41483e+06
Hydroxytryptophan	Full match	Full match	No results	Full match	No results	220.084	11.688					1.00298e+07	4.35385e+06	6.49315e+06	1.22552e+07												1.42244e+07	1.17146e+07	2.32106e+07					1.10408e+07	1.18027e+07	1.09956e+07	1.17975e+07						3.50274e+06		3.3702e+06
Hypoxanthine	Full match	Full match	Partial match	Partial match	Full match	136.038	5.923				5.41066e+08	1.71405e+09	4.80965e+08	9.30499e+08	1.2345e+09	6.2677e+07	1.07387e+08	1.07861e+08	1.26822e+08		3.55268e+07	3.77163e+09	3.62747e+09	1.5477e+09	3.89895e+09	6.13639e+07	9.61619e+09	9.63972e+09	1.01632e+10	3.01514e+09	2.83125e+09	3.84011e+09	2.9204e+09	8.8291e+09	9.46817e+09	8.99099e+09	8.64982e+09	2.15442e+09	2.09694e+09	2.13823e+09	1.96182e+09	6.36911e+09	7.30725e+09	6.97301e+09	6.47709e+09	1.72359e+09	1.64649e+09	1.88832e+09	1.71145e+09
Imidazolelactic acid	Full match	Full match	No results	Not the top hit	No results	156.053	11.325
Imidazolemethanol	Full match	No results	No results	Full match	No results	98.0481	6.038							9.05533e+06							4.66788e+06						2.0979e+08	2.03881e+08	1.78439e+08					2.77956e+08	2.20407e+08	1.54357e+08	2.6455e+08					5.45668e+07	6.08629e+07	3.47622e+07	5.51762e+07
iminoquinoline	Full match	No results	No results	Full match	No results	144.068	2.68					2.13727e+06	2.86199e+06	2.55689e+06	2.51922e+06						2.21586e+06													2.81399e+06	3.00857e+06	3.56955e+06	2.74736e+06
Indole	Full match	Full match	Full match	Full match	No results	117.058	10.39																				4.1584e+07	3.02498e+07	4.42158e+07					2.54182e+07	2.86401e+07	3.46912e+07	3.47953e+07					2.21306e+07	2.60764e+07	2.05759e+07	2.3185e+07
Indoleacetaldehyde	Full match	No results	No results	Partial match	Full match	159.068	2.477	2.92947e+07			2.51921e+07	2.73137e+06	3.29366e+06	3.00639e+06	3.12057e+06												7.3341e+06	7.3867e+06	8.07304e+06					4.13772e+06	3.90611e+06	4.25452e+06	3.97393e+06
Indoleacetate	Full match	Full match	Full match	Full match	No results	175.063	2.346					2.24565e+06																						2.8204e+07											6.87588e+07
Inosine	Full match	Full match	Full match	Partial match	No results	268.08	9.116		8.67601e+08	1.07277e+09	2.03248e+09	1.39459e+09			1.26473e+09							2.97506e+09	3.03013e+09	1.70843e+09	3.18138e+09		2.18991e+09	2.16305e+09	2.34068e+09	2.78548e+09	2.64957e+09	3.18336e+09	2.87784e+09	2.13903e+09	2.13898e+09	2.00356e+09	2.13851e+09	3.21982e+09	3.05751e+09	3.12486e+09	2.91927e+09	2.17259e+09	1.76805e+09	2.14151e+09	2.17066e+09	2.81534e+09	2.61773e+09	2.92143e+09	2.89097e+09
Inositol	Full match	Invalid mass	Not the top hit	Not the top hit	Full match	180.063	16.999	7.23441e+07		8.80442e+07	2.30928e+08														3.26768e+06					2.81463e+06								2.77951e+06										1.65067e+07	3.66892e+06
Isoleucine	Full match	Not the top hit	Full match	Not the top hit	Full match	131.094	11.616	1.62773e+09	7.3809e+08	1.21204e+09	3.0748e+09	5.06959e+09	2.87356e+09	2.77221e+09	5.61103e+09							9.76493e+08	9.25625e+08	2.87919e+08	9.70008e+08		3.481e+09	3.97506e+09	3.9213e+09	7.86314e+08	8.29203e+08	9.52385e+08	8.27925e+08	3.73814e+09	3.89809e+09	3.54312e+09	3.73557e+09	5.25087e+08	4.41585e+08	4.44433e+08	4.2009e+08	2.0076e+09	2.44242e+09	2.02224e+09	2.7614e+09	3.4847e+08	3.02966e+08	4.71497e+08	4.1047e+08
Kainic Acid	Full match	No results	No results	Full match	No results	213.1	11.239
Kynurenine	Full match	Full match	Full match	Full match	No results	208.084	11.044								1.77021e+07												3.64066e+07	3.49074e+07	1.10484e+07					3.26107e+07	3.54895e+07	2.95441e+07	3.27349e+07
Lacosamide	Full match	No results	No results	Full match	No results	250.131	13.318																				2.86275e+06	2.85759e+06	3.28824e+06					3.14569e+06	2.64111e+06	2.43696e+06	3.16921e+06					7.26713e+06	7.91908e+06	6.73049e+06	7.07234e+06
Lactic acid	Full match	Full match	Not the top hit	Full match	No results	90.0318	4.47													5.79458e+06		1.84114e+10	1.738e+10	1.17003e+10	1.94047e+10					1.33669e+10	1.35275e+10	1.41064e+10	1.27455e+10					8.34138e+09	8.63164e+09	8.25099e+09	8.4773e+09					1.04395e+10	6.85992e+09	6.48036e+09	7.05579e+09
Laurate	Full match	No results	Full match	Full match	No results	200.178	1.695			2.6718e+08										6.11742e+07		2.4053e+08	2.26164e+08	1.14372e+08	2.30388e+08					2.3432e+08	2.12585e+08	2.4615e+08	2.17048e+08					2.43836e+08	2.23164e+08	2.15127e+08	2.34502e+08					2.5213e+08	2.36066e+08	2.32883e+08	2.39262e+08
Laurilsulfate	Full match	No results	No results	Full match	No results	266.155	1.326	1.42678e+08	1.683e+08	2.2263e+08	2.01962e+08					4.61934e+06	3.79041e+06	4.15218e+06	3.98362e+06	1.64218e+07		6.68274e+07	4.9617e+07	2.28876e+07	6.09708e+07					8.64554e+07		7.13831e+07	7.34787e+07					4.563e+07	4.13628e+07	4.44057e+07	4.20035e+07					8.42787e+07	1.23577e+08	7.67109e+07	7.66936e+07
Leucine	Full match	Full match	Partial match	Partial match	Full match	131.095	10.942	7.46367e+09	2.32314e+09	3.65603e+09	1.25168e+10	1.40916e+10	6.19899e+09	8.6894e+09	1.69366e+10							1.40685e+09	1.30684e+09	3.68309e+08	1.41213e+09		4.66149e+09	3.8137e+09	4.73117e+09	1.11699e+09	1.0457e+09	1.18455e+09	1.03011e+09	4.16075e+09	4.27539e+09	4.12329e+09	4.53159e+09	7.58259e+08	5.81878e+08	6.54478e+08	6.35118e+08	2.50989e+09	2.6896e+09	2.33298e+09	2.45739e+09	4.20115e+08	4.59334e+08	6.71596e+08	5.87637e+08
Leucineamide	Full match	Full match	No results	Partial match	No results	130.11	27.141					1.05211e+09	4.37165e+08	6.38725e+08	7.3038e+08		1.72649e+07	2.20481e+07	2.5783e+07								1.40721e+08	1.49596e+08	1.5068e+08					1.33929e+08	1.3697e+08	1.34103e+08	1.50026e+08					4.70132e+07	6.74448e+07	6.05415e+07	5.47154e+07
LeuLeu	Full match	No results	No results	Full match	No results	244.178	2.611	4.51917e+06			6.58888e+06	2.29181e+06		1.42452e+06	5.44097e+06							1.11829e+07	1.06651e+07	8.13215e+06	1.26984e+07		1.76816e+07	1.50461e+07	1.74084e+07	8.64731e+06	8.68545e+06	7.29503e+06	7.92315e+06	1.50503e+07	1.50475e+07	1.35547e+07	1.52158e+07	3.5624e+06	3.46738e+06	2.91742e+06	3.43344e+06	5.0163e+06	5.05363e+06	4.80161e+06	5.23433e+06	4.86048e+06	2.83008e+06	1.85948e+06	2.60294e+06
LeuVal	Full match	No results	No results	Full match	No results	230.162	6.31	3.48571e+07	1.19868e+08	6.67431e+07	7.01091e+07		1.00743e+08	1.17225e+08	1.23629e+08							1.54227e+07	1.36068e+07	1.29527e+07	1.66109e+07		2.9353e+07	2.97209e+07	2.91298e+07	1.34968e+07	1.52187e+07	1.25319e+07	1.54628e+07	2.9443e+07	2.92892e+07	2.76637e+07	2.94248e+07	7.33236e+06	6.3443e+06	5.88853e+06	7.21636e+06	1.16367e+07	1.13718e+07	1.15345e+07	1.26266e+07	1.05442e+07	6.76342e+06	4.30477e+06	7.14237e+06
Linalyl propanoate	Full match	No results	No results	Full match	No results	210.161	2.223						9.39231e+07	5.48793e+07							3.00424e+07	7.93031e+06	6.14744e+06		7.95246e+06					5.19235e+06	6.13764e+06	7.05006e+06	5.93166e+06			1.62474e+08						8.02115e+07	1.06351e+08	6.63221e+07	6.35094e+07
Linalylbutyrate	Full match	No results	No results	Full match	No results	224.178	1.627	1.15585e+07	1.16509e+07	1.66687e+07	1.04976e+07											1.19643e+07	7.85037e+06		9.80425e+06					9.22658e+06	6.87643e+06	7.8401e+06	8.20508e+06					3.04764e+07	2.36535e+07		2.41005e+07					2.64876e+07	2.07605e+07	2.06651e+07	2.25072e+07
Linoleamide	Full match	No results	No results	Full match	No results	279.255	2.397		2.33382e+07			3.08173e+07	1.92764e+07	4.40082e+07	1.13905e+07	4.9186e+06	8.25778e+06	7.66379e+06	8.88905e+06	6.88792e+06	2.78952e+07							4.29856e+06		1.96434e+06	2.13925e+06	2.74567e+06	2.12827e+06	7.40743e+06	2.20884e+07	2.81718e+07	3.48369e+06	3.46837e+06	3.34819e+06	2.89867e+06	3.27569e+06	1.94472e+07	3.02904e+07	3.61145e+06	1.93441e+07	4.82252e+06	4.6254e+06	4.6065e+06	4.52016e+06
Linoleic acid	Full match	Full match	Full match	Full match	No results	280.24	2.404	4.33149e+09	4.15651e+09	5.63148e+09	6.15229e+09									1.60718e+08		1.17633e+09	6.14514e+06	5.74496e+08	9.40186e+06					1.05611e+07	1.04406e+09	1.15885e+09	1.0671e+09					1.71618e+09	1.50712e+09	1.5146e+09	1.48162e+09					1.89556e+09	1.54004e+09	1.50316e+09	1.98338e+09
Linoleoylethanolamide	Full match	No results	No results	Full match	No results	323.281	2.096						1.74841e+07														2.97315e+06	2.93063e+06	2.93612e+06					1.13753e+07	1.20013e+07	1.16889e+07	1.26168e+07					8.53313e+06	8.78901e+06	8.03028e+06	7.66531e+06
L-Threonic acid	Full match	Full match	No results	Full match	No results	136.037	8.137	1.36284e+07														2.37965e+07	1.06931e+07		2.49149e+07					7.18893e+06	1.38316e+07	2.03789e+07	1.15023e+07					6.95501e+06	4.04428e+06	2.74278e+06	2.99904e+06							1.00116e+07	5.27115e+06
Lysophosphatidylinositol	Full match	No results	No results	Full match	No results	620.296	4.216															1.56295e+07	1.46519e+07	1.12248e+07	1.5934e+07					1.46591e+07	1.72033e+07	1.36929e+07	1.58045e+07					2.00713e+07	1.73984e+07	1.56725e+07	1.649e+07					4.09729e+07	2.05827e+07	1.19429e+07	1.94845e+07
Malonic acid	Full match	Full match	Not the top hit	Full match	No results	104.011	6.741	1.55366e+08	1.64692e+08	1.31304e+08	5.47392e+07											3.64682e+07	3.80185e+07	1.71268e+07	3.59593e+07					3.85191e+07	3.79979e+07	7.59503e+07	5.27984e+07					1.34162e+07	1.82083e+07	8.56553e+06	6.24049e+06					3.61781e+07	1.03329e+07	6.15438e+07	5.51361e+07
Menthylisovalerate	Full match	No results	No results	Partial match	No results	240.209	1.669	6.61985e+07	4.08142e+07	5.78676e+07	6.91337e+07											3.17624e+07	2.92308e+07	1.44938e+07	3.27534e+07					2.80253e+07	3.15465e+07	2.72525e+07	2.68835e+07						5.362e+07							5.34284e+07	4.97134e+07
Mercaptobenzothiazole	Full match	No results	No results	Full match	No results	166.986	1.726	7.97427e+08	6.65767e+08	7.7482e+08	9.74269e+08	7.07418e+06			7.81147e+06					9.84429e+07										1.18232e+08	1.44016e+08	1.53362e+08	1.69119e+08													1.14413e+08	1.213e+08	1.36363e+08	1.32829e+08
Methionine	Full match	Full match	Full match	Full match	Full match	149.051	11.541	7.95837e+08	1.9325e+08	3.56241e+08	1.39765e+09			2.03929e+09	5.30569e+09							1.0692e+08	7.00315e+07		1.09258e+08					6.41204e+07	7.97184e+07	8.89618e+07	7.43529e+07					3.24058e+07
Methionine sulfoxide	Full match	Full match	Partial match	Full match	No results	165.046	14.307					6.42884e+08	3.70509e+07		8.94624e+07
Methocarbamol	Full match	No results	No results	Full match	No results	241.094	2.567					3.63749e+06	2.60922e+06	3.03067e+06	3.32426e+06																			1.25813e+06	1.53733e+06	1.84557e+06	1.64592e+06
Methoxybipyrrolecarbaldehyde	Full match	No results	No results	Full match	No results	190.074	2.488					1.58268e+07	1.15559e+07	1.24758e+07	1.05521e+07						9.39717e+06													6.1735e+06	7.25014e+06	6.97917e+06	7.58912e+06
methoxyvinylcarboline	Full match	No results	No results	Full match	No results	224.094	2.333	2.05378e+07	2.06825e+07	2.12391e+07	2.3553e+07	8.12803e+07	7.74287e+07	7.58129e+07	7.57703e+07					1.72506e+07	4.79588e+07									1.07484e+07	1.41761e+07	1.54149e+07	1.39531e+07	4.75054e+07	6.01104e+07	5.76536e+07	5.41391e+07									1.29597e+07	1.27308e+07	1.18502e+07	1.22112e+07
Methyladenine	Full match	Full match	No results	Not the top hit	No results	149.07	5.665																											6.33213e+06	7.73535e+06	7.78064e+06	8.00262e+06
Methylazabicyclooctylmethylbutenoate	Full match	No results	No results	Full match	No results	223.157	2.22						3.80157e+06								3.87281e+06													3.1399e+06	3.7295e+06	3.73084e+06	3.81198e+06
Methylbutyrylcarnitine	Full match	No results	No results	Full match	No results	245.162	11.219						2.98006e+07	4.83869e+07	8.41646e+07												1.81063e+07	1.18597e+07	1.23045e+07					1.12364e+07	1.15658e+07	1.01095e+07	1.13001e+07					1.074e+07	1.2067e+07	1.15298e+07	1.17756e+07
Methylcyanopentadecanoate	Full match	No results	No results	Full match	No results	281.235	2.143						5.39817e+06																					9.12261e+06	1.0106e+07	9.89531e+06	1.03179e+07
Methyldimethyldihydroindenylimidazolecarboxylate	Full match	No results	No results	Full match	No results	270.136	2.105					1.87139e+07	4.08684e+07	2.28061e+07	1.62025e+07						2.2138e+07													2.31205e+07	2.60119e+07	2.43655e+07	2.79545e+07
Methylguanosine	Full match	Full match	No results	Partial match	No results	297.107	8.261																				9.37613e+06	9.33263e+06	1.02312e+07					8.9211e+06	9.22646e+06	8.30399e+06	9.00641e+06
Methylhydroxypalmitate	Full match	No results	No results	Full match	No results	286.251	1.44	3.27673e+07	1.09277e+07	2.20739e+07	5.0931e+07
Methyllinoleate	Full match	No results	No results	Full match	No results	294.256	1.537	3.88678e+07	6.47482e+07	8.55012e+07	4.63098e+07											4.24685e+07	5.25974e+07	2.04809e+07	5.37464e+07					4.03845e+07	4.64763e+07	5.5856e+07	4.07952e+07					5.3347e+07	2.51756e+07	5.00032e+07	4.25654e+07					5.15891e+07	3.89647e+07	4.13958e+07	2.72549e+07
Methyloxobutanoate	Full match	No results	Full match	Partial match	No results	116.047	1.443															6.52277e+07	6.77863e+07	2.83395e+07	7.32002e+07					6.06332e+07	6.13427e+07	6.51366e+07	6.84843e+07					2.68681e+07	2.22422e+07	2.01293e+07	2.01812e+07					1.80268e+07	1.87381e+07	2.36606e+07	2.2184e+07
Methylsulfolene	Full match	No results	No results	Full match	No results	132.024	11.517					2.88754e+09	1.03967e+09														9.37583e+08	8.31333e+08	9.76916e+08					8.21489e+08	8.39418e+08	7.25328e+08	7.90883e+08					2.18281e+08	2.6521e+08	2.0797e+08	2.84215e+08
Methyltetraoxahexadecane	Full match	No results	No results	Full match	No results	248.198	2.137					1.51672e+07	3.2997e+07	4.24982e+07	1.89957e+07	3.52633e+06	4.90221e+06	3.80473e+06	3.41793e+06								3.96834e+07	4.58531e+07	1.0356e+07					5.04251e+07	2.85368e+07	3.98973e+07	3.6922e+07					3.9585e+07	4.64973e+07	4.65547e+07	6.58551e+07
Methylthiazolidine	Full match	No results	No results	Full match	No results	103.046	11.545					1.35273e+08	4.57929e+07															4.06709e+07	4.42708e+07					3.39748e+07	4.45733e+07	3.65621e+07	3.7145e+07
Methylthioadenosine	Full match	Partial match	Partial match	Partial match	Full match	297.089	3.661
Metominostrobin	Full match	No results	No results	Full match	No results	284.115	2.221					3.06077e+07	2.76099e+07	3.08602e+07	2.74488e+07						2.87138e+07													2.63276e+07	2.97828e+07	2.88624e+07	3.02157e+07
Metyrapone	Full match	No results	No results	Full match	No results	226.11	2.259					1.99335e+07	1.73951e+07	1.79837e+07	1.67456e+07						1.26408e+07													1.31575e+07	1.52385e+07	1.46993e+07	1.51715e+07
myristic acid	Full match	No results	No results	Full match	No results	228.209	1.653	1.00611e+09	8.97491e+08	9.55805e+08	1.18149e+09						1.79703e+07	1.97747e+07	2.12668e+07	7.88841e+07		3.31034e+09	2.99775e+09	1.42453e+09	3.30451e+09					2.83758e+09	2.46383e+09	3.14779e+09	2.97012e+09					3.69188e+09	3.32697e+09	3.44921e+09	3.36769e+09					3.38497e+09	3.39899e+09	3.27533e+09	3.64721e+09
Myristoleic acid	Full match	No results	No results	Full match	No results	226.193	1.674	9.82555e+07	8.93406e+07		1.15461e+08									7.9836e+06				1.29861e+08																							3.30341e+08
Myristylsulfate	Full match	No results	No results	Full match	No results	294.186	1.32	7.0298e+07	6.70122e+07	8.50464e+07	7.00875e+07									5.98601e+06		2.93308e+07	2.25732e+07	9.8714e+06	2.6853e+07					3.41647e+07	3.27761e+07	3.01803e+07	2.88458e+07					2.43626e+07	2.21192e+07	2.36019e+07	2.05401e+07					3.23882e+07	7.09739e+07	2.96867e+07	3.24386e+07
Nicotinamide	Full match	Full match	Full match	Partial match	No results	122.048	9.261					1.39808e+07													4.19974e+07		1.28214e+09	8.52019e+08	1.13822e+09					9.26632e+08	9.49984e+08	8.80628e+08	7.45207e+08					3.32036e+08	3.33597e+08	2.78306e+08	4.5911e+08
Nicotine	Full match	Full match	Full match	Full match	Full match	162.115	4.087					3.85155e+07	3.95113e+07	4.15244e+07	3.48349e+07						2.46104e+07													7.01712e+06	6.77948e+06	6.74099e+06	7.8569e+06					1.28619e+07	5.35804e+06	1.3224e+07	2.23468e+07
Nicotinic acid	Full match	Full match	Full match	Full match	No results	123.032	4.119	1.01937e+07	5.96102e+06		8.0382e+06											6.82341e+07	6.88341e+07	5.03748e+07	8.00552e+07		2.65935e+07	2.68417e+07	2.99262e+07	4.85924e+07	5.48029e+07	5.93001e+07	5.76246e+07	2.36007e+07	2.4755e+07	2.59587e+07	2.56218e+07	1.35846e+08	1.23682e+08	1.19741e+08	1.19946e+08	3.93492e+07	3.32591e+07	2.71264e+07	3.42403e+07	1.83888e+08	1.1679e+08	8.60858e+07	1.13007e+08
Nitrosomorpholine	Full match	No results	No results	Full match	No results	116.059	16.018					2.28395e+07	4.01567e+07	2.35587e+07	1.82227e+07												1.1004e+08	9.07691e+07	7.87007e+07					1.15535e+08	8.35147e+07	9.335e+07	9.40639e+07					1.05621e+08	1.10199e+08	1.10622e+08	1.12793e+08
Nonanoic acid	Full match	Full match	No results	Full match	No results	158.131	1.772	7.16627e+08	8.60372e+08	9.14888e+08	9.58527e+08						9.39883e+07			5.06277e+08		7.27133e+08	4.83856e+08	2.66885e+08	4.53075e+08					4.80801e+08	4.80223e+08	9.07478e+08	5.22438e+08					6.95667e+08	6.28171e+08	5.1524e+08	4.62433e+08					7.12729e+08	6.25868e+08	4.1134e+08	9.76197e+08
Octadecanal	Full match	No results	No results	Partial match	No results	268.277	2.076															3.45145e+06	3.20503e+06	1.98169e+06	3.64969e+06					3.28504e+06	3.60952e+06	3.5727e+06	3.23942e+06					6.29808e+06	5.4496e+06	5.01704e+06	5.4348e+06					5.07921e+06	4.88529e+06	4.93632e+06	5.12517e+06
Octadecenal	Full match	No results	No results	Not the top hit	No results	266.261	2.087															8.44927e+06	7.11418e+06	4.37908e+06	8.17736e+06					7.17752e+06	6.82308e+06	7.45222e+06	6.35309e+06					1.25408e+07	1.00498e+07	9.71449e+06	1.12126e+07					1.02195e+07	9.86531e+06	9.91521e+06	9.81765e+06
Oleamide	Full match	Full match	No results	Partial match	No results	281.271	2.076	9.5758e+06	1.45894e+08	1.80567e+07	2.11742e+06	7.86385e+07	2.0102e+09	1.4238e+08	2.17568e+07	5.8806e+07	1.09708e+08	5.1333e+07	8.31508e+07	1.98861e+07	9.64494e+07									5.64355e+06	6.86593e+06	8.67931e+06	7.1544e+06	6.96351e+07	7.98377e+07	7.81241e+07	8.33544e+07	1.14835e+07	1.07237e+07	8.35028e+06	9.5558e+06	9.87695e+07	1.173e+08	1.23759e+08	1.09747e+08	1.46294e+07	1.58038e+07	1.45191e+07	1.60151e+07
Oleate	Full match	No results	Full match	Full match	No results	282.255	1.631	1.72673e+10	1.53172e+10	1.70759e+10	2.10084e+10						1.90726e+07	2.73325e+07	3.20461e+07	3.46314e+08		1.80332e+10	1.64693e+10	8.0287e+09	1.84185e+10					1.55726e+10	1.54458e+10	1.77861e+10	1.57801e+10					2.42139e+10	2.19056e+10	2.26599e+10	2.22553e+10					2.20835e+10	2.15524e+10	2.11693e+10	2.29971e+10
Oleoylethanolamide	Full match	No results	No results	Full match	No results	325.297	2.079	7.84396e+06	8.93609e+06	6.16555e+06			1.74841e+07								3.52907e+06	5.10677e+06	5.71446e+06	3.00966e+06	7.25045e+06		3.63228e+07	3.06848e+07	3.17886e+07		6.00481e+06	3.54113e+06	6.2262e+06	3.06237e+07	2.27985e+07	1.16889e+07	1.26168e+07	9.56685e+06	7.22627e+06	6.32818e+06	7.4915e+06	4.18416e+07	4.48179e+07	4.19464e+07	4.04898e+07	5.70025e+06	7.52056e+06	6.76417e+06	8.66194e+06
Oleoylglycine	Full match	No results	No results	Full match	No results	339.277	1.398															3.66525e+06			5.48067e+06					3.26845e+06	3.26306e+06	3.73371e+06	4.30648e+06					9.29493e+06	9.48293e+06	9.13753e+06	8.65494e+06					9.71349e+06	8.43082e+06	8.07466e+06	9.75076e+06
Orotic acid	Full match	Full match	Full match	Full match	No results	156.017	4.215															2.79749e+07	2.77952e+07	1.84247e+07	2.53839e+07					2.42837e+07	2.43428e+07	2.5014e+07	2.3679e+07					7.37324e+06	6.33564e+06	5.40587e+06	6.44587e+06					8.53863e+06	5.00285e+06		5.17951e+06
O-Succinyl-L-homoserine	Full match	No results	Full match	Full match	No results	219.074	4.191															3.67174e+07	2.88649e+07	2.5236e+07	3.68552e+07					2.97681e+07	2.61798e+07	3.02344e+07	2.40657e+07													7.13315e+06	5.46673e+06	1.21457e+07	7.96685e+06
Oxodecanoylcysteamine	Full match	No results	No results	Full match	No results	245.145	1.632	7.24174e+07		4.39094e+06	3.26009e+07	8.12888e+07			3.37865e+07									2.16817e+07						2.86841e+07	2.36251e+07		3.06902e+07	3.22879e+07	4.07236e+07	3.33063e+07	4.60533e+07				1.39241e+07	5.1167e+07			8.91453e+07	1.54402e+07	3.34425e+07	6.15394e+07	5.46277e+07
Oxononanoate	Full match	No results	Full match	Not the top hit	No results	172.11	2.113	8.48818e+07	3.44065e+07	3.29532e+07	7.02488e+07					1.0948e+07		1.02916e+07		1.85207e+07		3.83539e+07	2.4527e+07	1.18698e+07	2.16776e+07					3.33165e+07	1.70274e+07	3.63149e+07	1.88559e+07					3.80505e+07	3.91313e+07	3.49361e+07	3.45688e+07					4.62395e+07	5.10656e+07	3.25311e+07	2.49209e+07
Oxophosphonobutanoate	Full match	No results	No results	Full match	No results	181.998	12.752	1.31394e+07	4.45112e+07	3.05013e+07	1.29019e+07											3.43891e+07	3.938e+07	2.65679e+07	3.27363e+07					3.3112e+07	2.7948e+07	3.273e+07	3.03418e+07					2.1367e+07	2.75883e+07	2.83826e+07	2.83576e+07					2.20522e+07	2.35755e+07	2.98309e+07	2.8357e+07
Oxopyridinebutanal	Full match	No results	No results	Full match	No results	163.063	2.152					1.51303e+07	1.93656e+07	1.56737e+07	1.09621e+07						1.48567e+07													1.23751e+07	1.80663e+07	1.39793e+07	1.52015e+07
Oxotremorine	Full match	No results	No results	Full match	No results	206.141	2.144					8.05483e+06	1.11512e+07	1.03484e+07	5.97088e+06						1.92347e+06														1.88033e+06	2.12184e+06	2.14388e+06
Palmitate	Full match	No results	Full match	Full match	No results	256.24	1.622	8.10621e+09	7.89135e+09	8.52916e+09	5.46801e+09						7.84301e+07	9.04886e+07	8.47465e+07	1.00656e+09		7.52824e+09	6.55377e+09	3.63764e+09	6.78159e+09					7.74532e+09	6.70556e+09	7.11007e+09	6.51681e+09					8.16638e+09	7.64146e+09	7.92475e+09	7.9137e+09					8.54796e+09	8.57584e+09	8.2785e+09	9.17509e+09
Palmitoylcarnitine	Full match	Full match	No results	Full match	No results	399.334	2.773						3.73687e+06	2.15331e+06	4.50038e+06																												3.5266e+07
Pantothenate	Full match	Full match	Partial match	Partial match	Full match	219.11	7.052	4.00978e+07	3.42991e+07	3.76682e+07	6.43008e+07	1.5817e+07	5.83251e+06		1.47019e+07							9.54763e+08	9.28185e+08		8.60005e+08		4.0565e+07	4.38947e+08	5.4532e+07	7.13645e+08	7.05011e+08	7.30269e+08	7.4686e+08				6.08655e+07		4.81406e+08	4.3594e+08								3.89063e+08	4.44164e+08
PEG4	Full match	No results	No results	Full match	No results	194.115	2.897					1.54281e+08	2.14034e+08	3.65279e+08	1.87215e+08	1.01148e+08	2.33964e+08	1.95771e+08	1.69491e+08		4.31454e+08						2.89109e+07	5.69999e+07	1.76396e+07					3.35037e+08	1.95895e+08	1.8315e+08	2.17119e+08					2.9558e+07	9.75687e+07	3.26118e+07	1.38174e+08
Pentadecanoic acid	Full match	No results	No results	Full match	No results	242.225	1.663			4.8087e+08										3.28032e+07		1.67773e+08	1.50031e+08	6.91549e+07	1.68167e+08							1.71332e+08	1.54496e+08					1.97933e+08	1.66755e+08	1.87179e+08	1.88016e+08					1.94563e+08	2.32778e+08	1.75446e+08	2.12265e+08
Phenolphthalein	Full match	No results	No results	Full match	No results	318.089	2.22	4.10834e+06	3.30867e+06	3.03211e+06	3.97235e+06	6.37256e+06	5.02189e+06	6.68476e+06	6.12461e+06	2.32655e+06		2.38931e+06	2.54452e+06		1.49667e+06						5.37052e+06	5.33236e+06	4.87894e+06					3.19439e+06	3.23441e+06	3.01231e+06	2.85172e+06					3.2038e+06	3.21656e+06	3.16032e+06	3.09581e+06
Phenolsulfonic acid	Full match	No results	No results	Full match	No results	173.999	1.367	3.38768e+07	2.12301e+07	3.95896e+07	4.22696e+07																											1.09881e+07	1.03707e+07	1.00081e+07	9.8486e+06					8.88614e+06	8.60847e+06	8.36929e+06	9.46262e+06
Phenylacetaldehyde	Full match	No results	Full match	Not the top hit	No results	120.057	2.116					8.05625e+07	6.63194e+07	6.89766e+07	1.3348e+08
Phenylalanine	Full match	Full match	Full match	Full match	Full match	165.079	10.364	3.30017e+09	1.0412e+09	1.99538e+09	5.67116e+09		4.69032e+09	4.99229e+09	1.22988e+10							8.96501e+08	5.98245e+08	1.94805e+08	7.06528e+08		1.51427e+08	5.65679e+07	1.89762e+09	7.72938e+08	7.46172e+08	8.44123e+08	5.37198e+08	2.49598e+07	1.88717e+09	3.82111e+07	2.00507e+09	5.81999e+08	5.2537e+08	5.28015e+08	5.06399e+08		4.25474e+07			3.67803e+08	4.06468e+08	4.56179e+08	3.84256e+08
Phenylethylamine	Full match	No results	Full match	Full match	No results	121.089	2.354					6.39386e+06	5.66536e+06	6.56748e+06	5.54602e+06	2.13877e+06	2.8151e+06	2.71181e+06	3.11376e+06		1.03842e+07						3.88167e+06	3.66654e+06	6.927e+06					3.24989e+06	3.43364e+06	3.33689e+06	3.48695e+06					3.48509e+06	4.31889e+06	3.33244e+06	3.98341e+06
Phenylpyruvic acid	Full match	Full match	Full match	Partial match	No results	164.047	2.135	7.43351e+07	2.31345e+07	3.43762e+07	1.591e+08											1.42791e+07	1.6905e+07	5.16902e+07	1.62585e+07					1.38909e+07	1.04954e+07	1.28395e+07	1.60971e+07					3.94979e+07	4.75344e+07	5.01279e+07	4.74883e+07							2.8738e+07	3.59637e+07
Phosphoglycolate	Full match	No results	No results	Full match	No results	155.982	12.978	4.12706e+07	5.18841e+07	3.3114e+07												4.2305e+07	4.95642e+07	3.17693e+07	4.12463e+07					4.07984e+07	3.68867e+07	4.11479e+07	3.86492e+07					2.58065e+07	3.53519e+07	3.75345e+07	3.54981e+07					2.76921e+07	3.00208e+07	3.99766e+07	3.45938e+07
Phosphonoacetaldehyde	Full match	No results	No results	Full match	No results	123.992	16.734					3.034e+07	1.2609e+07	1.70641e+07	2.02189e+07												1.21594e+07	6.90634e+06	8.06745e+06					1.08881e+07	7.69752e+06	4.95736e+06	8.08665e+06						3.15198e+06
Phosphorylethanolamine	Full match	Full match	Full match	Full match	No results	141.019	12.341		6.64139e+06	4.37279e+06												5.63978e+06	6.58793e+06		6.01192e+06					6.56057e+06	5.40579e+06	5.70333e+06	6.82503e+06
Piperazinecarboxylic acid	Full match	No results	No results	Full match	No results	130.074	16.031																				2.8039e+07	2.52139e+07	2.48363e+07					2.61023e+07	2.26658e+07	2.04404e+07	1.83594e+07					2.90475e+07	3.2053e+07	3.03911e+07	3.01673e+07
Pregabalin	Full match	No results	No results	Full match	No results	159.126	16.97					8.50227e+06	6.51271e+06		1.08347e+07												7.84785e+07	7.43269e+07	7.31544e+07					5.75801e+07	6.09473e+07	6.3803e+07	6.04178e+07					5.92176e+07	6.03506e+07	5.787e+07	5.69188e+07
ProGln	Full match	No results	No results	Full match	No results	243.121	12.653					1.18397e+07	1.3102e+07	1.1666e+07	1.06643e+07												1.21728e+07	1.26217e+07	1.3116e+07					1.13981e+07	1.27004e+07	1.06996e+07	1.28173e+07						9.8416e+06	7.98276e+06	9.14483e+06
Proline	Full match	Full match	Full match	Full match	Full match	115.063	13.359	7.52725e+08	1.39998e+08	2.67082e+08	1.25441e+09	1.06269e+10	5.04408e+09	7.02911e+09	1.45894e+10							1.81681e+08	1.45627e+08	4.44667e+07	1.86594e+08		5.57578e+09	4.99633e+09	5.98723e+09	1.26152e+08	1.29199e+08	1.64354e+08	1.30208e+08	5.04641e+09	5.92601e+09	4.89112e+09	5.39829e+09	4.49215e+07	3.15915e+07	3.08956e+07	3.39162e+07	1.50193e+09	1.99408e+09	1.56126e+09	1.88753e+09	2.28082e+07	1.7764e+07	4.54392e+07	3.36303e+07
Prolylleucine	Full match	Full match	No results	Partial match	No results	228.147	13.616	1.35309e+08	2.17225e+08	2.27967e+08	3.06698e+08	1.96415e+08	5.62294e+08	6.58344e+08	4.83531e+08							1.99558e+07					1.63226e+07		1.39482e+07		2.35542e+07			8.56912e+07	7.46223e+07	6.51354e+07	8.41245e+07					2.93965e+07	5.34379e+07	4.59065e+07
Propionylcarnitine	Full match	Full match	No results	Full match	No results	217.131	12.638					1.02645e+09	5.14123e+08	6.17851e+08	1.18717e+09												6.65273e+07	5.89869e+07	6.52725e+07					5.7799e+07	6.1186e+07	4.7043e+07	6.10518e+07					2.46533e+07	2.72331e+07	2.47129e+07	2.75658e+07
Pyridoxal	Full match	Full match	Full match	Full match	No results	167.058	3.983	8.14769e+06	5.2069e+06	8.63073e+06	9.192e+06									7.85804e+06							7.38331e+06	9.71917e+06	7.97625e+06	3.41475e+06	3.92306e+06	5.17378e+06	4.13953e+06	3.55594e+06	3.04275e+06	5.14557e+06	3.13563e+06					1.00135e+07	7.96981e+06	7.71237e+06	1.11675e+07	4.47e+06	4.49143e+06	3.8162e+06	4.67714e+06
Pyridoxine	Full match	Full match	Full match	Not the top hit	Full match	169.073	3.981															1.68304e+06					6.5015e+07	6.45626e+07	6.75556e+07					6.69024e+07	6.73444e+07	9.71143e+07	6.34666e+07					9.3072e+07	6.95507e+07	4.88488e+07	1.37421e+08
Pyruvic acid	Full match	Full match	Full match	Full match	No results	88.0161	1.669				1.74353e+07						6.51053e+06	7.54785e+06	5.52364e+06			8.94818e+07	8.08811e+07	4.49325e+07	8.37826e+07					9.60234e+07	1.13086e+08	8.32779e+07	1.15608e+08					8.8314e+06			7.80767e+06							1.36297e+07	6.73521e+06
Quindoxin	Full match	No results	No results	Full match	No results	162.043	2.671						3.11859e+06	2.90317e+06	2.97484e+06						2.36497e+06													2.42728e+06	2.62702e+06	2.97026e+06	2.86197e+06
Retinyl acetate	Full match	No results	No results	Full match	No results	328.24	1.566			1.7966e+09	2.035e+09												9.16586e+07	3.87341e+07				6.65063e+06	7.08968e+06	8.69007e+07		9.89173e+07	8.93263e+07	5.74234e+06	6.51456e+06	5.89924e+06	6.49308e+06	6.24183e+08	5.17144e+08	5.60387e+08	5.34959e+08					6.87524e+08	6.54647e+08		7.09144e+08
Riboflavin	Full match	No results	Full match	Full match	Full match	376.137	9.014						1.89264e+07	2.04617e+07	3.64293e+07												7.64603e+06	7.56372e+06	8.40802e+06					6.3117e+06	5.91799e+06	6.50338e+06	7.35519e+06					6.19535e+06	6.17394e+06	5.69314e+06	6.0135e+06
Ribosylnicotinate	Full match	No results	No results	Full match	No results	255.074	14.276																				4.26777e+06		5.20761e+06					4.02506e+06	4.3899e+06
Serine	Full match	Partial match	Partial match	Partial match	Full match	105.043	15.707	4.09415e+08	2.15381e+07	9.33966e+07	7.13609e+08	1.11395e+09	6.66739e+06	3.60794e+07	6.46549e+08
SerSer	Full match	No results	No results	Full match	No results	192.074	8.827	6.35946e+08	1.35201e+08	1.69469e+08	6.66142e+08	4.59246e+08	1.94325e+08	1.8267e+08	4.89335e+08												2.46091e+07	2.3132e+07	2.71491e+07	1.95305e+07				2.6591e+07	2.75079e+07	2.15361e+07	2.54124e+07
Shikimate	Full match	No results	Full match	Full match	Full match	174.053	6.471				1.9562e+06									1.15081e+06		1.21411e+06	1.91265e+06		947241					1.83501e+06	2.08995e+06	996762	2.24995e+06					1.29923e+06	1.00327e+06	1.14787e+06	1.69948e+06					2.74969e+06			1.17809e+06
Sphingosine	Full match	Full match	Partial match	Full match	No results	299.282	6.039																				1.71351e+08	1.76088e+08	1.47169e+08					1.98902e+08	1.87416e+08	1.86289e+08	2.10752e+08					1.86875e+08	1.76315e+08	2.0485e+08	2.25763e+08
Stearate	Full match	No results	Full match	Full match	No results	284.271	1.599	4.73187e+09	5.03138e+09	5.12968e+09	3.43295e+09						5.55167e+07	5.97532e+07	5.55591e+07	7.69205e+08		2.31365e+09	2.05988e+09	1.2713e+09	2.12421e+09					2.90271e+09	2.14787e+09	2.41039e+09	1.87626e+09					2.93419e+09	2.68167e+09	2.98879e+09	2.84751e+09					3.16365e+09	3.07906e+09	2.43998e+09	2.66037e+09
Succinic acid	Full match	Not the top hit	Full match	Full match	Full match	118.027	4.5	2.70074e+08	4.25631e+08	1.93671e+08	2.46175e+08											2.26697e+09	2.16533e+09	1.92391e+09	2.43081e+09					1.88088e+09	1.85203e+09	1.79667e+09	1.91914e+09					7.41558e+08	7.53333e+08	7.68287e+08	7.67993e+08					1.11701e+09	7.98608e+08	1.36536e+09	9.00287e+08
Succinic semialdehyde	Full match	Full match	Full match	Not the top hit	No results	102.032	3.861																	1.00964e+09														6.005e+08	6.39336e+08	5.73859e+08	6.54321e+08					9.14407e+08	6.74359e+08
Succinimide	Full match	No results	No results	Full match	No results	99.032	3.844	1.78894e+08	4.57269e+08	3.2603e+08	1.41779e+08											1.74389e+09	1.0386e+09	1.52791e+09	8.89032e+08					1.51623e+09	1.44762e+09	1.35997e+09	1.74065e+09					1.38019e+09	1.99472e+09	1.72903e+09	1.39427e+09					1.37705e+09	1.94398e+09	1.91961e+09	2.7924e+09
Sulfinoalanine	Full match	Partial match	Partial match	Partial match	Full match	153.01	9.181
Tacrine	Full match	No results	No results	Full match	No results	198.115	2.193					3.23623e+08	3.03138e+08	3.18838e+08	2.8078e+08						1.47517e+08													1.86496e+08	2.09166e+08	2.01674e+08	2.2277e+08
Taurine	Full match	Full match	Full match	Full match	Full match	125.015	10.209	6.03723e+08	3.11106e+08	3.00286e+08	8.48175e+08	3.77123e+08	2.79022e+08	2.98009e+08	4.12946e+08		1.77948e+07	1.39432e+07	2.17495e+07		4.51139e+06	1.33687e+09	1.41498e+09	6.8113e+08	1.39013e+09		5.45717e+08	5.21634e+08	5.35241e+08	1.16968e+09	1.14125e+09	1.26827e+09	1.15252e+09	5.80237e+08	5.40484e+08	5.51658e+08	6.19653e+08	2.28762e+09	3.15704e+09	3.30762e+09	3.17714e+09	2.35074e+09	2.55955e+09	2.41967e+09	2.55616e+09	2.79069e+09	2.91846e+09	3.60583e+09	3.10329e+09
Thienylalanine	Full match	No results	No results	Full match	No results	171.035	2.243	2.95863e+07	2.35951e+07	2.09169e+07	2.60759e+07									2.93905e+07										1.39034e+07	1.54553e+07	1.87573e+07	1.83891e+07													1.99985e+07	1.9467e+07	1.60807e+07	1.8648e+07
Thiomorpholinecarboxylic acid	Full match	No results	No results	Full match	No results	147.035	16.041					5.97415e+08	6.78869e+08	7.27949e+08	4.74787e+08												3.05176e+08	2.58617e+08	2.65796e+08					2.58542e+08	2.3317e+08	2.22921e+08	2.48274e+08					1.80877e+08	2.05667e+08	1.72137e+08	2.11225e+08
Threonine	Full match	Full match	Full match	Full match	Full match	119.058	14.324	5.59713e+08	3.59763e+07	1.00463e+08	6.57733e+08	1.42553e+09	6.16677e+07	2.21796e+08	1.28037e+09							6.14447e+07	5.42829e+07		6.96209e+07		3.99404e+08	3.4858e+08	6.78808e+08	1.99669e+07	1.99253e+07	3.83001e+07	1.65195e+07	4.50434e+08	4.89947e+08	2.73169e+08	3.91296e+08											2.16405e+07
Threonine3phosphate	Full match	No results	Full match	Full match	No results	199.024	12.467	2.99971e+07	1.24928e+08	8.55438e+07	5.00456e+07	3.67581e+07	1.16596e+08	1.0781e+08	4.73874e+07							1.04901e+08	1.26643e+08	5.77193e+07	1.17646e+08		8.9671e+07	8.93022e+07	1.1539e+08	1.22917e+08	1.15794e+08	1.05883e+08	1.287e+08	8.94407e+07	1.07799e+08	9.50015e+07	1.04516e+08	2.11147e+07	2.924e+07	2.61487e+07	2.89143e+07	2.13396e+07	2.69145e+07	2.39332e+07	2.60391e+07	2.18874e+07	2.20144e+07	4.22267e+07	3.25309e+07
Thymine	Full match	Partial match	Full match	Full match	Full match	126.043	3.748																				2.15209e+07	2.07376e+07	2.36271e+07								2.37192e+07	1.38919e+07	3.69304e+07	9.27572e+06	4.03003e+07	2.06915e+07	7.9251e+06	1.64185e+07	1.89819e+07
Traumatin	Full match	No results	Full match	Full match	No results	212.141	2.033	9.26927e+06			2.9612e+07	4.79832e+06	2.26757e+06	3.23902e+06	3.37963e+06												5.08913e+06	5.18305e+06	3.56618e+06					3.57375e+06	5.01439e+06	3.19639e+06	5.25201e+06
Trehalose	Full match	Partial match	Partial match	Partial match	Full match	342.116	17.293
Tretinoin	Full match	Full match	Partial match	Full match	No results	300.209	1.761	6.4007e+07							1.00745e+07	7.06438e+06	3.04517e+06			3.77012e+06				2.75504e+08						1.05251e+09	2.59401e+08	4.18961e+07						3.35553e+07	2.92626e+07	2.46345e+07	1.39419e+08					3.53424e+08	5.17295e+08
Tridecylic acid	Full match	Full match	No results	Not the top hit	No results	214.193	1.707	3.47294e+07	4.91037e+07		6.22415e+07									1.0638e+07		2.63139e+07	2.27478e+07	1.13332e+07									2.39636e+07							2.56887e+07	2.33272e+07					2.23981e+07	3.05175e+07	2.5152e+07
Trigonelline	Full match	Full match	Partial match	Not the top hit	Full match	137.047	12.615						1.15989e+07														1.52276e+07	7.85229e+06	4.51914e+06					8.30631e+06	4.4348e+06	7.71261e+06	8.08226e+06					1.85181e+07	2.09919e+07	1.93954e+07	2.05946e+07
Trimethyl-lysine	Full match	Partial match	Partial match	Partial match	Full match	188.152	27.021
Tryptophan	Full match	Partial match	Partial match	Partial match	Full match	204.089	10.802	1.965e+07			1.17653e+08				6.70691e+06													5.30019e+06						4.90251e+06	4.96252e+06		4.40963e+06
Tyrosine	Full match	Full match	Full match	Full match	No results	181.074	12.438	4.39295e+07		1.16395e+07	6.79562e+08																1.23724e+07	1.10504e+07	1.71909e+07					7.38379e+06	9.71873e+06	6.06209e+06	8.55914e+06
Tyrosyltyrosine	Full match	No results	No results	Full match	No results	344.136	2.268		3.28341e+06		2.42692e+06	2.31981e+07	2.43882e+07	1.98132e+07	2.21639e+07						1.94574e+07	2.76933e+07	2.25284e+07	1.66471e+07	2.71484e+07					2.29141e+07	2.30849e+07	2.46759e+07	2.18059e+07	1.77201e+07	1.95256e+07	2.00365e+07	1.8978e+07	3.36445e+07	3.08289e+07	2.80747e+07	3.04342e+07					2.57968e+07	2.6579e+07	2.49355e+07	2.66108e+07
UDP	Full match	Full match	Full match	Partial match	No results	404.002	14.188
UDPacetylglucosamine	Full match	Full match	Full match	Full match	No results	607.081	9.547	5.77575e+07		5.42588e+06	4.23061e+07											1.43314e+07	7.86399e+06		1.59245e+07					9.18285e+06	8.63476e+06	7.52002e+06	7.11636e+06
UMP	Full match	Full match	Full match	Partial match	No results	324.036	11.581
Undecylbenzenesulfonic acid	Full match	No results	No results	Full match	No results	312.176	1.335	1.93338e+08	1.65713e+08	1.98537e+08	2.37786e+08									4.0361e+07		6.61773e+07	5.1206e+07	3.86099e+07	5.00178e+07						9.36426e+07	5.84705e+07	7.0481e+07					1.06887e+08	9.35057e+07	8.53309e+07	9.20877e+07					1.45876e+08	1.72815e+08	1.31001e+08	1.40416e+08
Undecylic acid	Full match	No results	No results	Not the top hit	No results	268.24	1.651					2.10102e+06								1.17028e+07		3.73519e+08	3.87287e+08	1.63444e+08									3.54278e+08					5.7172e+08		5.47394e+08								5.58672e+08	5.53698e+08
Uracil	Full match	Full match	Full match	Full match	Full match	112.027	3.896	1.37981e+08	8.17864e+07	9.51187e+07	2.6815e+08					1.13224e+07	1.76869e+07	2.99878e+07	2.88835e+07	6.59423e+06		8.48264e+08	8.32095e+08	1.65569e+07	8.45764e+08					8.70237e+08	8.82172e+08	8.76379e+08	9.0719e+08		5.45427e+07		4.78233e+07	9.22842e+08	1.85969e+09	8.78958e+08	2.76954e+09		9.51444e+06			1.05588e+09	8.3292e+08	6.33649e+08	9.72589e+08
Uric acid	Full match	Full match	Full match	Full match	No results	168.028	4.2															1.03858e+07	9.44394e+06	1.01553e+07	1.00764e+07					7.80567e+06	8.59278e+06	7.25566e+06	9.09628e+06						796283	822606						1.53746e+06	1.01753e+06
Uridine	Full match	Full match	Full match	Full match	Full match	244.069	6.281															6.01686e+08	5.33345e+08	1.97135e+08	5.48704e+08					3.86197e+08	4.61221e+08	5.355e+08	3.85458e+08					3.06888e+08	2.47283e+08	2.5283e+08	2.71779e+08					2.24862e+08	2.07468e+08	2.47096e+08	2.42425e+08
Uridinediphosphogalactose	Full match	Full match	Not the top hit	Full match	No results	566.055	10.281
Valeric acid	Full match	Full match	No results	Partial match	No results	102.068	2.365	1.69575e+07	3.37354e+07	1.82868e+07	4.38347e+07									6.59696e+06		4.18833e+07	3.79255e+07	1.74253e+07	3.28078e+07						1.05731e+07	4.74492e+07	2.47257e+07					2.81553e+07	2.79149e+07	2.29042e+07	1.41069e+07					2.78576e+07	2.90863e+07	1.11151e+07	3.14719e+07
Valine	Full match	Full match	Not the top hit	Full match	Full match	117.079	12.956	1.78564e+09	6.34617e+08	1.09245e+09	3.01171e+09	5.45305e+09	2.77963e+09	2.87935e+09	7.09908e+09			9.66385e+07	1.47083e+08			3.87894e+08	3.20473e+08	6.90349e+07	3.6224e+08		2.42001e+09	2.33777e+09	3.01305e+09	2.33885e+08	2.70007e+08	3.28379e+08	2.70745e+08	2.49178e+09	2.49684e+09	2.29013e+09	2.11975e+09	1.3161e+08	9.81365e+07	8.87912e+07	1.05601e+08	2.49789e+09	1.44788e+09	2.3145e+09	2.00951e+09	4.5882e+07	4.92327e+07	1.52083e+08	9.59691e+07
Vinylpyridine	Full match	No results	No results	Full match	No results	105.058	2.175					2.13526e+08	3.1223e+08	2.66725e+08	1.7999e+08						1.88258e+08													2.05721e+08	2.41154e+08	2.43414e+08	2.54974e+08
Xanthosine	Full match	Full match	Full match	Full match	No results	284.075	5.53															2.75566e+07	2.44446e+07	1.16878e+07	2.86951e+07		1.45584e+07	1.29247e+07	1.40328e+07	2.05484e+07	2.10471e+07	2.61233e+07	2.01678e+07	1.23601e+07	1.25133e+07	1.17065e+07	1.34601e+07	5.89522e+06	5.19863e+06	4.36179e+06	6.67209e+06					6.37768e+06		5.45467e+06
[truncated: 66 more columns]

## Sheet: 3 PPNP
Name	PredComp	mzVault	Metabolika	CS	AMRT	MW	RT	0424_Cysten_T1_1	0424_Cysten_T1_2	0424_Cysten_T1_3	0424_Cysten_T1_4	0424_Blank_1	0424_Blank_2	0424_Blank_3	0424_Blank_4	0424_T1	0424_Tachy_HFF_1	0424_Tachy_HFF_2	0424_Tachy_HFF_3	0424_Tachy_HFF_4	0424_Tachy_HFF_T1_1	0424_Tachy_HFF_T1_2	0424_Tachy_HFF_T1_3	0424_Tachy_HFF_T1_4	0424_Tachy_Tubes_1	0424_Tachy_Tubes_2	0424_Tachy_Tubes_3	0424_Tachy_Tubes_4	0424_Tachy_Tubes_T1_1	0424_Tachy_Tubes_T1_2	0424_Tachy_Tubes_T1_3	0424_Tachy_Tubes_T1_4	0424_uninf_T1_1	0424_uninf_T1_2	0424_uninf_T1_3	0424_uninf_T1_4	0427_Cysten_T1_1	0427_Cysten_T1_2	0427_Cysten_T1_3	0427_Cysten_T1_4	0427_Blank_1	0427_Blank_2	0427_Blank_3	0427_Blank_4	0427_T1	0427_Tachy_HFF_1	0427_Tachy_HFF_2	0427_Tachy_HFF_3	0427_Tachy_HFF_4
1792886	Full match	No results	No results	Full match	No results	339.349	1.998	7.2615e+06	5.41525e+06	7.63132e+06	8.65382e+06																										9.41006e+06	7.75771e+06	6.99045e+06	3.1213e+06
1794967	Full match	No results	No results	Full match	No results	285.23	2.232										2.24713e+07	1.60724e+07	7.77722e+06	1.9814e+07	1.29386e+07	2.00337e+07	1.89227e+07	1.66334e+07	1.1752e+07	1.48456e+07	1.43076e+07	1.55262e+07	1.40365e+07	1.44555e+07	1.4005e+07	1.34373e+07					2.01185e+07	1.27591e+07								2.44224e+07	2.32992e+07	1.90289e+07	2.75764e+07
2-Oxoglutaric acid	Full match	Full match	Full match	Full match	No results	146.022	4.317	1.07746e+08		6.31685e+07	7.3058e+07						5.45594e+06	2.11043e+08	7.31317e+07	2.14902e+08	2.11772e+08	2.19781e+08	2.11891e+08	2.09289e+08	6.82851e+07		3.72758e+07		5.10488e+07	3.66638e+07																4.90441e+08	6.01267e+07	4.58143e+08	4.54642e+08
Acetamidobutanoate	Full match	Full match	Partial match	Partial match	Full match	145.074	3.592												3.09123e+06		4.11413e+07	1.15895e+08		2.8468e+07			1.30916e+07	1.23681e+07	3.39736e+06	1.51356e+06																3.66922e+06	3.0878e+06	3.33466e+06	3.4587e+06
Acetylaminoadipic acid	Full match	No results	No results	Full match	No results	203.079	9.425											4.89112e+06	5.02116e+06	6.87536e+06	4.79222e+06	4.80941e+06									8.43428e+06															2.40626e+08	2.64335e+08	2.22448e+08	2.90221e+08
Acetylarginine	Full match	Full match	No results	Full match	No results	216.122	16.298	5.9167e+06			7.16496e+06							3.6213e+07	2.8818e+07	2.9496e+07	3.07463e+07		2.37302e+07	2.58691e+07	1.09093e+07	1.11173e+07	1.01072e+07	1.10248e+07	9.56815e+06	8.05993e+06	1.2775e+07	9.80827e+06															4.64321e+07	3.4964e+07
Acetylasparagine	Full match	Partial match	No results	Partial match	Full match	174.064	4.1										4.81827e+06	4.91201e+06	3.81692e+06	5.57788e+06	3.94076e+06	3.37482e+06		4.33559e+06		5.88609e+06		6.19832e+06	7.77912e+06	4.99303e+06		4.30138e+06														2.58183e+06
Acetylaspartic acid	Full match	Full match	No results	Full match	No results	175.048	4.833																		1.05903e+08	1.10775e+08	9.99106e+07	1.01067e+08
Acetylaspartylglutamic acid	Full match	Full match	No results	Full match	No results	304.091	9.401																																							9.3777e+06	5.80205e+07		7.47691e+07
Acetyl-Carnitine	Full match	Partial match	No results	Partial match	Full match	203.115	13.818	3.31659e+08	1.18103e+08	1.56286e+08	6.82225e+08							9.59548e+07	9.23207e+07	9.55021e+07	8.5333e+07	8.35024e+07	7.38483e+07	8.34629e+07	2.75326e+08	2.97012e+08	2.71966e+08	2.94494e+08	2.07228e+08	2.0318e+08	3.08588e+08	2.26367e+08				4.67439e+06	1.01674e+08	1.08894e+08	4.74865e+08	1.7474e+08					3.79067e+06	1.40684e+08	1.48813e+08	1.51929e+08	1.47379e+08
Acetylcholine	Full match	Full match	No results	Partial match	No results	145.11	16.648	3.43356e+07	1.3319e+07	2.32371e+07	3.69902e+07							1.12237e+08	1.05541e+08	1.06239e+08	9.27395e+07	9.18936e+07	8.31707e+07	8.72663e+07	8.13301e+07	9.03239e+07	8.84959e+07	8.95197e+07	6.96355e+07	7.74924e+07	1.17953e+08	7.98953e+07					7.04262e+06	4.36342e+06	1.70691e+07	7.66907e+06						1.27201e+08	1.40248e+08	1.22939e+08	1.27489e+08
Acetylglucosamine	Full match	Partial match	Partial match	Partial match	Full match	221.09	11.085													6.58602e+07								2.4201e+07																				1.20131e+07	7.78571e+06
Acetylglutamic acid	Full match	Full match	Full match	Full match	Full match	189.064	6.034	9.32276e+06	1.0926e+08	4.73156e+07	7.726e+06								8.74086e+06		2.52244e+06	1.84491e+06		2.55873e+06	6.97989e+06	1.92628e+07	1.56864e+07	1.6372e+07		1.68355e+07							1.55619e+07	3.28711e+07									3.58422e+06	2.68586e+06
Acetylglycine	Full match	Partial match	Partial match	Partial match	Full match	117.043	3.742									1.96824e+06			1.48177e+07						1.50267e+07	1.60992e+07	1.551e+07	1.65548e+07					3.85268e+06			3.80578e+06									3.65119e+06	2.12379e+07	1.77127e+07	2.01701e+07	1.76337e+07
Acetylmethoxykynurenamine	Full match	No results	Full match	Not the top hit	No results	236.115	3.712	1.2704e+07	3.13173e+07	2.00612e+07	2.35816e+07						7.03287e+06	7.0444e+06	6.83531e+06	8.65995e+06	7.04017e+06	5.84537e+06	6.69827e+06	7.92217e+06	7.39369e+06	7.62488e+06	7.70013e+06	8.11847e+06	7.32732e+06	5.17176e+06	3.01577e+06	4.64756e+06					8.96494e+06	2.29112e+07									8.81118e+06	8.89984e+06	7.87333e+06
Aconitic acid	Full match	Full match	Not the top hit	Not the top hit	Full match	174.016	6.583	6.89421e+07	1.31951e+07	3.39637e+06	4.10424e+07																				1.27309e+07	5.41204e+06					2.75221e+07	2.93207e+07	3.60498e+08	2.34614e+08						9.83197e+07	6.16613e+07	8.45389e+07
Acridine	Full match	No results	No results	Full match	No results	179.073	2.247	6.37474e+07	7.23683e+07	7.79727e+07	5.21225e+07					7.70302e+07					6.0047e+07	6.44767e+07	6.50665e+07	6.92768e+07					5.92917e+07	5.45318e+07	5.76861e+07	5.74124e+07	1.96144e+07	1.99853e+07	2.41099e+07	2.38642e+07	1.05775e+08	1.08045e+08	9.24225e+07	8.24291e+07					1.04798e+08
Adenine	Full match	Full match	Full match	Partial match	Full match	135.054	10.825		9.31605e+07	9.05152e+06	3.1938e+07	3.05304e+07		4.40235e+07				1.80823e+09	1.7365e+09	2.21891e+09	2.09963e+09	1.93224e+09	1.49102e+09	1.63873e+09	3.70262e+08	1.19252e+09	7.4634e+08	8.32289e+08	5.56227e+08	4.5541e+08	1.70179e+09	2.32273e+09														5.16944e+09	4.12118e+09	6.64706e+09	6.30462e+09
Adenosine	Full match	Full match	Full match	Not the top hit	Full match	267.096	6.828	1.62309e+08	3.25281e+08	7.59181e+07	2.17891e+08	5.5382e+07	8.72315e+07	6.77607e+07	4.36169e+07	1.53748e+07	1.65527e+07	4.43135e+09	4.66672e+09	5.06984e+09	4.26637e+09	4.45024e+09	4.42645e+09	4.76832e+09	6.68157e+09	6.46794e+09	5.72215e+09	6.95492e+09	5.46496e+09	4.3411e+09	6.02668e+09	6.20158e+09	4.36681e+07	5.7096e+07	4.10655e+07	7.97063e+07	1.24896e+08	2.73811e+08			2.60976e+07	7.21721e+07	4.58873e+07	6.3792e+07	2.97224e+07	6.78048e+09	6.91984e+09	6.97172e+09	7.34915e+09
ADP	Full match	Full match	Full match	Full match	No results	427.029	14.551																																								1.33444e+08
Alanine	Full match	Full match	Partial match	Partial match	Full match	89.0479	14.849	2.16801e+09	3.50573e+08	5.92566e+08	2.00517e+09						1.00644e+08	1.00337e+08	5.90551e+06	1.08808e+08	9.24779e+08	9.94546e+08	7.87096e+08	7.5702e+08	4.53952e+07	7.66174e+07	4.9406e+07	7.21522e+07	1.77585e+07	2.16543e+07	4.10752e+08	6.19738e+07					5.78717e+07	1.30012e+08	3.87208e+09	3.37093e+09						1.45364e+09	1.51869e+09	1.46811e+09	1.38849e+09
Alanylproline	Full match	Full match	No results	Full match	No results	186.1	11.404	3.73111e+08	1.86588e+08	1.76715e+08	2.93425e+08							6.23524e+07	5.92814e+07	5.87455e+07	5.76416e+07	5.80425e+07	5.42657e+07	5.98723e+07	3.94895e+07	4.36467e+07	4.10753e+07	4.24147e+07	2.99835e+07	2.51867e+07	6.19317e+07	3.79228e+07					6.99432e+07	1.08151e+08	3.1858e+08	2.93622e+08						6.15354e+07		6.87839e+07	6.13273e+07
Allopurinol	Full match	Partial match	Partial match	Not the top hit	No results	136.038	9.465	6.48964e+07	1.75552e+09	1.9971e+09							4.14523e+07	6.63477e+07	2.11896e+07		9.92402e+08		4.48924e+08	3.46062e+08		4.43963e+07		5.57057e+07	7.87434e+07		3.53262e+07	5.59779e+07					1.1107e+07	1.39347e+07
Aminoadipate	Full match	Partial match	Partial match	Partial match	Full match	161.069	11.786											1.07293e+07	9.50221e+06	1.30445e+07	4.79625e+06	1.04753e+07	5.68354e+06	9.82841e+06							5.59908e+06								9.60736e+06							3.19353e+08	3.20267e+08	3.15375e+08	3.79142e+08
Aminohydroxymethylpentanedioic acid	Full match	No results	No results	Full match	No results	177.064	4.331										2.48943e+06	1.50684e+06	1.61812e+06	1.62802e+06		1.27687e+06	1.4213e+06	1.14203e+06																							1.54148e+06	1.98578e+06
Aminolevulinic acid	Full match	Not the top hit	Not the top hit	Full match	Full match	131.058	3.568										2.76184e+07	2.94563e+07	2.61281e+07	2.87904e+07	1.63061e+08		2.54738e+07	1.62469e+08	3.27322e+07	3.09025e+07	2.97592e+07	6.24043e+07	5.79866e+07	3.2055e+07	1.31196e+08	3.09521e+07														2.82915e+07	4.29793e+07	2.56142e+07	2.49381e+07
Aminopyridine	Full match	No results	No results	Full match	No results	94.0534	2.585	1.71116e+06	1.95876e+06	1.79452e+06	1.83816e+06					1.61296e+06					1.70556e+06	1.89384e+06	2.23404e+06	1.87304e+06					1.78546e+06	1.41043e+06	1.54301e+06	1.48375e+06					4.8874e+06	3.8911e+06	3.27027e+06	2.21594e+06					2.89994e+06
Aminoundecanoic acid	Full match	No results	No results	Full match	No results	201.172	6.623	5.42072e+08	4.67611e+08		7.53017e+07								2.29479e+07		2.62324e+07			2.56064e+07	1.79389e+07		1.78504e+07		1.75791e+07		2.98059e+07	1.77477e+07					5.43205e+07	8.34584e+07								1.3672e+07	1.34062e+07	1.4386e+07	1.70997e+07
AMP	Full match	Full match	Full match	Full match	No results	347.063	11.704																																							2.8149e+08	4.77402e+08	3.02608e+08	7.62088e+08
Ampalex	Full match	No results	No results	Full match	No results	241.121	2.412	2.99715e+08	2.56696e+08	2.73862e+08	2.7234e+08					1.13937e+08					1.15777e+08	1.31245e+08	2.13583e+08	1.36024e+08					1.16261e+08	1.05852e+08	1.09451e+08	1.05586e+08	2.7805e+07	3.93719e+07	3.76272e+07	2.81193e+07	4.58049e+08	3.12339e+08	4.77727e+08	3.83883e+08					4.67602e+08
Androstanediol	Full match	No results	No results	Full match	No results	292.24	1.644	4.11466e+07	8.19449e+07	1.05252e+08	1.73062e+08						1.77473e+07	1.54769e+07	6.67456e+06	1.6423e+07	1.55419e+07	1.36692e+07	1.93969e+07	1.46048e+07	3.79989e+07	2.83636e+07	3.59601e+07	2.95828e+07	2.99936e+07	2.54511e+07	2.71746e+07	4.6161e+07					3.63273e+07	1.67001e+07	2.48666e+07	2.30401e+07
APM	Full match	No results	No results	Full match	No results	175.084	4.131										5.43976e+06	6.29157e+06	4.58162e+06	5.98814e+06	1.42957e+07	1.49833e+07	1.49045e+07	1.42214e+07	1.05183e+07	2.09743e+07	1.43019e+07	2.04618e+07	1.10572e+07	1.50865e+06	1.23978e+07	1.03888e+07														2.14122e+07	3.27292e+06	3.14875e+06	1.45797e+07
Arabitol	Full match	Full match	Full match	Full match	No results	152.068	9.95	1.28674e+07			1.95004e+07								3.34105e+07						1.27415e+07	1.13792e+07	1.15951e+07	1.20674e+07	1.14967e+07	1.07381e+07	1.38999e+07	1.27046e+07					3.51531e+07	3.86218e+07	4.93145e+07							1.16203e+08	1.08542e+08	1.12139e+08	1.12127e+08
Arachidic acid	Full match	Full match	No results	Full match	No results	312.303	1.624	6.59679e+07	8.52449e+07	6.76872e+07	7.14305e+07	7.08624e+06	7.96155e+06	8.62792e+06	8.13076e+06	1.4749e+07	3.33092e+07	3.07705e+07	1.84868e+07	3.39985e+07	4.21562e+07	3.26966e+07	3.39564e+07	3.46077e+07	5.52249e+07	5.3664e+07			5.74187e+07	6.25243e+07	5.82799e+07	6.17255e+07	1.99148e+07	9.19901e+06	1.14523e+07	1.44748e+07	1.48562e+08	1.13022e+08	4.62699e+07	3.31665e+07	5.96059e+06	7.13766e+06	8.51077e+06	8.01446e+06	2.07865e+07	2.11046e+07	2.13169e+07	1.94694e+07	1.88482e+07
Arachidonic acid	Full match	Full match	Partial match	Full match	No results	304.24	1.694	7.7513e+09	6.16056e+09	9.18716e+09	1.32848e+10			1.88121e+06		3.62366e+07	4.06594e+08		1.61456e+08	4.0739e+08	6.42168e+06	6.82473e+06		6.23347e+06	2.19415e+09	1.91711e+09	2.06873e+09	2.26108e+09	1.88366e+09	1.85666e+09	1.83879e+09	1.99116e+09	2.90966e+07	2.51042e+07	1.91487e+07	4.29861e+07	7.69599e+09	1.03741e+10	2.6435e+10	2.8039e+10					5.49729e+07			6.86388e+07
ArgAla	Full match	No results	No results	Full match	No results	245.148	20.404	7.81798e+07	1.04735e+07	1.61899e+07	5.13805e+07																											1.41546e+07	6.94603e+08	3.08367e+08							1.06768e+07
Arginine	Full match	Partial match	Partial match	Partial match	Full match	174.111	25.975				3.29461e+07					2.56929e+08																				3.24741e+08		8.26004e+07	5.726e+08				3.53095e+08	2.24994e+08	2.18755e+10	1.01343e+08		2.53201e+08	7.66417e+08
Arginylhydroxyproline	Full match	No results	No results	Full match	No results	287.159	16.442											7.5834e+06	5.86114e+06	5.73223e+06	6.20192e+06	5.24379e+06	4.69113e+06	5.09503e+06		2.87354e+06		2.98343e+06			4.30226e+06															7.03038e+06	1.06433e+07	7.59582e+06	7.18154e+06
Asparagine	Full match	Full match	Full match	Full match	Full match	132.053	15.31	3.36934e+08			2.24632e+08																												1.09563e+09	5.85652e+07
Aspartate	Full match	Partial match	Partial match	Partial match	Full match	133.037	11.246	6.25098e+08		3.78202e+07	1.00579e+09						7.01857e+08	7.08026e+08	1.70103e+07	7.62982e+08	2.17662e+08	2.58323e+08	3.02256e+08	2.14057e+08	2.95421e+07	3.24976e+07	1.4747e+07	1.62348e+07			7.70697e+08	4.37568e+07							3.82865e+09	1.20828e+10						8.53829e+09	6.86622e+09	6.94097e+09	7.28519e+09
Aspartylproline	Full match	No results	No results	Full match	No results	230.09	12.724																																							1.33784e+07	1.57533e+07	1.19052e+07	1.30348e+07
ATP	Full match	Full match	Full match	Full match	No results	506.995	15.106																																1.64628e+07							4.01085e+07	5.77897e+07	2.62383e+07	5.30696e+07
Benzaldehyde	Full match	No results	Full match	Full match	No results	106.042	10.388												1.63373e+07	1.55139e+07	1.48556e+07	2.21965e+07	2.01759e+07	2.35116e+07	1.32947e+07				8.51065e+06	5.03554e+06	1.27699e+07	7.4075e+06					1.13332e+07
Benzisothiazolone	Full match	No results	No results	Full match	No results	151.009	2.293	7.41837e+07	7.65774e+07	7.74713e+07	8.57453e+07					2.70567e+07					1.48223e+07	1.5994e+07	2.16998e+07	1.74466e+07					1.88741e+07	2.08695e+07	1.71224e+07	1.70494e+07	2.85244e+07	3.05536e+07	2.89155e+07	2.82032e+07	6.03336e+07	6.44725e+07	4.70393e+07	5.38307e+07					3.41274e+07
Benzofluorenylacetic acid	Full match	No results	No results	Full match	No results	274.099	2.102										2.82226e+07	2.94707e+07	1.33937e+07	3.1979e+07	1.89332e+07	1.96574e+07	1.82494e+07	1.8689e+07	6.28204e+07	5.81512e+07	5.25435e+07	5.83003e+07	3.3311e+07	3.21459e+07	3.38957e+07	3.36223e+07														2.1951e+07	1.91943e+07	1.67232e+07	1.83928e+07
Benzoxazolone	Full match	No results	No results	Full match	No results	135.032	2.288	4.14151e+06	3.92782e+06	4.43384e+06	4.91181e+06					2.50887e+06							2.13084e+06									2.04785e+06					7.63213e+06	6.89215e+06	7.54741e+06	1.01242e+07					3.7333e+06
Betaine	Full match	Partial match	Partial match	Partial match	Full match	117.079	12.072					5.35239e+08						1.09992e+09																1.02264e+07		1.71564e+08		3.629e+08	2.2803e+07
cADPR	Full match	Partial match	No results	Partial match	Full match	541.06	14.082																																								1.24174e+07	8.15957e+06
Caprylic acid	Full match	Full match	No results	Partial match	No results	144.115	1.977	1.1547e+11	8.49975e+10	5.7611e+10	1.09228e+11					3.85743e+10	7.20007e+07	5.50659e+07	2.6242e+07	4.5858e+07	6.48009e+09	7.32152e+09	9.40412e+09	7.45668e+09	5.97528e+07	7.97405e+07	6.23973e+07	4.82646e+07	8.91993e+09	8.76803e+09	8.19594e+09	9.05943e+09	6.67272e+10	1.97847e+10	2.79849e+10	4.45124e+10	1.50228e+11	1.59951e+11	1.91241e+11	2.39972e+11				1.55919e+07	5.63903e+10	3.51011e+07	3.45793e+07	2.7479e+07	3.57598e+07
Capuride	Full match	No results	No results	Full match	No results	186.136	2.28	1.19988e+07	1.09815e+07	1.18936e+07	8.96365e+06					3.93693e+06					4.14765e+06	5.22506e+06	4.50743e+06	5.03795e+06					4.22637e+06	3.8477e+06	3.83819e+06	4.40895e+06	2.39076e+06	2.46362e+06	2.55617e+06	2.80623e+06		5.89546e+06	6.3833e+06						5.33268e+06
Carbobenzyloxyglycine	Full match	No results	No results	Full match	No results	209.069	2.426	6.73271e+06	8.75756e+06	7.92678e+06	8.78093e+06					6.45049e+06					2.99706e+06	3.48036e+06	4.88834e+06	3.85438e+06					4.07719e+06	4.36741e+06	3.70397e+06	4.12804e+06		1.88966e+06	1.68893e+06		1.84905e+07	1.8116e+07	1.20986e+07	1.10364e+07					9.8174e+06
Carnitine	Full match	Full match	No results	Full match	No results	161.105	15.5	1.87566e+09	5.87453e+08	9.62679e+08	2.22645e+09							2.53382e+08	2.47024e+08	2.53448e+08	2.14234e+08	2.23465e+08	1.92215e+08	2.21732e+08	4.61984e+08	5.19057e+08	4.67855e+08	5.09542e+08	3.46642e+08	3.54034e+08	6.62267e+08	3.80305e+08				4.51611e+06	2.79965e+08	3.46173e+08	1.22823e+09	7.75249e+08	4.52404e+06	4.3019e+06	4.80012e+06	4.5917e+06		2.3723e+08	2.45513e+08	2.25563e+08	2.4614e+08
Ceramide1	Full match	No results	No results	Full match	No results	537.511	2.054	1.0986e+08	4.2894e+08	2.92656e+08	3.82841e+08					2.41284e+06		1.03838e+08	1.24323e+08	1.19571e+08	1.02993e+08	8.60447e+07	1.0597e+08	9.45773e+07	1.4269e+08	1.62877e+08	1.79267e+08	1.64136e+08	1.23326e+08	1.05737e+08	1.03609e+08	1.45393e+08	6.62731e+06	7.54223e+06	3.51616e+06	2.9311e+07	1.16605e+08		5.9642e+06						2.53785e+06	3.87368e+07	3.7072e+07	3.5186e+07	3.37597e+07
Ceramide2	Full match	No results	No results	Full match	No results	563.527	2.01	1.03174e+07	1.68926e+07	1.41379e+07	1.74996e+07							8.80979e+06	9.11381e+06	8.60359e+06	7.31199e+06	6.36121e+06	6.87797e+06	7.03293e+06	1.96673e+07	2.13823e+07	2.29751e+07	2.21538e+07	1.72717e+07	1.48485e+07	1.19909e+07	1.78143e+07					8.28147e+06	1.47603e+07								3.15643e+06	3.23591e+06	2.71135e+06	2.86676e+06
Cholestenone	Full match	Full match	Not the top hit	Full match	No results	384.338	2.029	9.10276e+06	1.04624e+07	1.11644e+07	1.17892e+07							4.49288e+06	4.51475e+06	3.97987e+06	3.35306e+06	3.32375e+06	2.91064e+06	3.20703e+06	2.39998e+06	2.91267e+06	2.65893e+06	2.73933e+06	2.3479e+06	2.20755e+06	2.36239e+06	2.63593e+06					1.17e+07	1.69002e+07	5.55407e+06
Cholinesulfate	Full match	No results	No results	Full match	No results	183.056	5.989											6.49402e+06		5.69419e+06	4.87638e+06	5.14141e+06		5.47637e+06
Cinnamic acid	Full match	Full match	Full match	Full match	No results	148.052	10.116	6.64417e+07		4.74807e+07	1.3318e+08							4.09316e+09	3.97682e+09	2.8307e+09	3.93713e+09	2.6263e+09	3.94274e+09	2.55715e+09	2.57271e+09	2.51486e+09	2.28786e+09	2.72275e+09	1.45357e+09	1.31351e+09	2.24767e+09								3.50869e+08	7.92348e+07						3.62743e+09	4.47301e+09	4.07648e+09	4.18311e+09
Coumaric acid	Full match	Full match	Not the top hit	Full match	No results	164.047	12.511	2.03343e+08			1.01216e+09																												1.45616e+07	1.06649e+07						8.29856e+07	1.65177e+08	8.06169e+07	1.04746e+08
Creatine	Full match	Full match	No results	Full match	Full match	131.069	15.306	2.60625e+09	1.0322e+09	1.28837e+09	2.85021e+09	8.97483e+06	1.30165e+07	1.23566e+07	1.59822e+07	1.27437e+07	2.44127e+06	3.19913e+09	2.94263e+09	2.96116e+09	2.89855e+09	2.79672e+09	2.6392e+09	2.58654e+09	5.24674e+09	6.44095e+09	6.47818e+09	6.67307e+09	5.26104e+09	5.0787e+09	6.82487e+09	5.77602e+09	2.6321e+07	2.50369e+06	2.44995e+07	4.2075e+07	9.9675e+08	6.14781e+08	9.21689e+08	1.61875e+09	1.48084e+07	3.65826e+07	1.82308e+07	1.90394e+07	1.03756e+07	2.72089e+09	3.92797e+09	3.6128e+09	3.76048e+09
Creatinine	Full match	Full match	No results	Partial match	No results	113.059	6.739		1.64662e+07	2.21404e+07	3.62106e+07	7.16629e+06	8.09571e+06	7.01531e+06		2.79986e+07	9.26537e+06	7.41031e+06	3.16835e+06	8.05347e+06	1.68142e+08	1.94442e+08	1.56822e+08	1.76002e+08	1.56791e+08	1.75993e+08	1.58331e+08	1.6932e+08	1.32977e+08	1.11049e+08	1.66796e+08	1.42406e+08	6.76302e+07	1.2278e+07	3.10919e+07	3.27399e+07	6.40217e+07	9.1933e+07				7.25284e+06			2.33618e+07	2.01557e+08	2.17287e+08	1.70757e+08	1.77672e+08
Cresylsulfate	Full match	No results	No results	Full match	No results	188.014	1.394	1.12892e+09	8.27264e+08		9.20285e+08					2.44489e+08	5.75464e+06	5.00032e+06	1.71224e+06	6.70082e+06	5.15716e+07	5.63247e+07							5.89777e+07	5.98712e+07	5.33216e+07	6.48062e+07	3.82764e+08	1.22742e+08	1.48377e+08	2.33756e+08	2.08732e+09	1.54907e+09	2.80291e+09	3.53564e+09					3.55278e+08	5.64899e+06	6.14757e+06	5.24268e+06	6.1381e+06
Crotonate	Full match	No results	Full match	Not the top hit	No results	86.0369	16.26						3.2402e+07					5.5398e+09	3.65571e+09	3.69714e+09	4.30745e+09	3.37467e+09	3.21234e+09	3.36794e+09	5.23187e+09	5.27094e+09	4.89118e+09	5.23442e+09	4.4637e+09	3.72651e+09	6.35716e+09	5.9592e+09					6.62196e+08		1.79827e+08	6.97756e+07						3.96299e+09		4.792e+09	4.58911e+09
Cyclohexanediol	Full match	No results	No results	Full match	No results	116.084	2.039									1.12199e+07	6.01096e+07	4.53346e+07	1.84911e+07	5.1927e+07	3.67823e+07	3.77469e+07	6.64214e+07	4.62327e+07	7.67952e+07	6.2651e+07	5.93629e+07	5.58867e+07	6.48175e+07	6.15921e+07	5.20886e+07	6.96622e+07		1.53827e+07	8.90904e+06	9.12483e+06										2.10247e+07	1.5979e+07	2.08853e+07	1.46127e+07
Cycloserine	Full match	No results	No results	Full match	No results	102.043	15.121											4.15057e+07	3.83611e+07	4.03979e+07	4.02534e+07	4.27992e+07	3.85804e+07	2.76303e+07	9.64241e+06	1.51549e+07	1.1438e+07	1.34422e+07	6.78085e+06	7.92001e+06	4.8356e+07	2.03651e+07														2.85029e+07	2.33931e+07	2.54895e+07	2.41792e+07
Cysteinesulfinic acid	Full match	Full match	Full match	Full match	No results	153.01	3.906										1.77998e+06		2.46319e+06	1.76217e+06	2.0965e+06	1.67499e+06	1.8205e+06			3.61381e+06	3.93882e+06			4.49703e+06	3.64204e+06	3.4408e+06															2.24342e+06	2.4772e+06	1.90837e+06
Cytidine	Full match	Full match	Full match	Full match	Full match	243.085	10.544	2.6226e+08	1.26675e+08	1.18991e+08							1.41762e+08	1.26503e+08	4.44957e+07	1.54393e+08	4.55275e+08	4.70132e+08	4.15713e+08	5.18585e+08	3.03618e+08	3.01402e+08	2.80486e+08	3.07443e+08	2.49324e+08	2.11008e+08	2.79158e+08	2.50623e+08					7.93952e+07	1.38328e+08								2.62363e+08	2.73872e+08	2.82634e+08	3.34226e+08
Cytosine	Full match	Full match	Full match	Partial match	Full match	111.043	7.884		5.74069e+07	3.46417e+07	9.49516e+07	1.94109e+07	2.98305e+07	2.12449e+07	1.64019e+07			3.62134e+07	5.68686e+07	4.88913e+07	3.1987e+07	3.05318e+07	3.16975e+07	3.47117e+07	7.24217e+07	5.68849e+07	8.62728e+07	6.26933e+07	7.32223e+07	5.26872e+07	8.74501e+07	1.00404e+08	9.29217e+06	8.45849e+06		1.77503e+07	5.11385e+07	6.28457e+07			8.97282e+06	1.31699e+07		1.15148e+07		4.75433e+07	4.65904e+07	2.66821e+07	2.84594e+07
Decanoic acid	Full match	No results	No results	Full match	No results	172.146	1.757	1.73668e+08			2.14576e+08		3.1014e+07	3.45152e+07	4.23456e+07	9.43867e+07	1.02981e+08	7.28398e+07	4.23201e+07	6.16102e+07	9.00253e+07	8.37982e+07	1.26163e+08	9.51869e+07	1.03699e+08	9.6566e+07	1.00818e+08	9.81849e+07	1.20553e+08	1.03076e+08	8.28081e+07	1.4495e+08	1.17353e+08	7.07173e+07	8.52873e+07	9.26437e+07	2.90974e+08	2.61281e+08	2.61591e+08	4.28887e+08	2.12635e+07		3.51091e+07	3.05631e+07	1.15101e+08	1.03126e+08	5.33139e+07	6.58238e+07	6.25881e+07
Deoxycytidine	Full match	No results	Partial match	Partial match	Full match	227.09	8.574		1.00658e+07									1.03472e+07	1.02438e+07	1.09953e+07	1.05795e+07	9.70484e+06	1.04822e+07	1.1001e+07	5.33978e+06	5.5396e+06	5.25301e+06	5.16746e+06										8.60191e+06								8.55044e+06	1.19507e+07	7.34128e+06	4.39558e+06
Deoxyinosine	Full match	Full match	Full match	Partial match	No results	252.086	6.881										1.08362e+07	9.56112e+06	5.04432e+06	1.06359e+07	9.27745e+06	8.65873e+06	1.01458e+07	9.09471e+06	1.97462e+07	2.01496e+07		1.78496e+07	1.81741e+07		1.70527e+07	1.78945e+07
Desoxyadenosine	Full match	Partial match	Partial match	Partial match	Full match	251.101	5.042											1.4791e+07	1.61745e+07	1.72175e+07	1.14393e+07	7.79528e+06	1.44772e+07	1.12234e+07	2.34131e+07	2.33432e+07	2.16067e+07	2.38516e+07	2.04303e+07	1.10148e+07	1.05241e+07	2.12676e+07
Desthiobiotin	Full match	Full match	Partial match	Not the top hit	Full match	214.131	11.484	1.17082e+07	3.82468e+06	4.94595e+06	9.60008e+06							5.84762e+07	5.62805e+07	5.76064e+07	5.41382e+07	5.22645e+07			5.10038e+07	5.57255e+07	5.18943e+07	6.11397e+07	4.16163e+07	4.0893e+07	7.12446e+07	4.79775e+07							2.2855e+07	1.48313e+07								6.1759e+07	6.4509e+07
Diaminopimelic acid	Full match	Full match	Full match	Full match	No results	190.095	15.498	9.96274e+06			7.03786e+06																												1.02271e+07							1.78224e+07		2.95916e+07	3.08409e+07
Diethanolamine	Full match	No results	No results	Full match	No results	105.079	22.712	9.021e+08	4.16e+08	6.3325e+08	2.99896e+08							3.94126e+07	3.02494e+07		4.12408e+07	7.64661e+07	2.38634e+07	1.8427e+07	3.68139e+07	3.93973e+07	5.28694e+07	8.86502e+07	1.20555e+07	1.94229e+07	3.90961e+07	2.03549e+07					1.12629e+08	5.98326e+07	1.71523e+08	9.97209e+07					1.67376e+07	5.06419e+07	3.03494e+07	2.03481e+07	3.18602e+07
Diethylene glycol	Full match	No results	No results	Full match	No results	106.063	2.354	3.97253e+06	4.65125e+06	4.66355e+06	4.95785e+06					3.29715e+06					2.39601e+06	3.58304e+06	3.3145e+06	2.87798e+06					2.40965e+06	2.47788e+06	2.35079e+06	2.71026e+06					7.02474e+06	7.44773e+06	6.28896e+06	7.38099e+06					5.48153e+06
Dihydrothymine	Full match	Full match	No results	Full match	No results	128.058	15.888	4.84918e+07	1.41125e+07	1.78891e+07	4.77891e+07							3.83288e+08	2.44481e+08	2.34376e+08	3.33499e+08	2.23909e+08	2.01851e+08	1.87764e+08	2.50759e+08	2.59153e+08	2.32883e+08	2.49902e+08	1.94463e+08	1.25973e+08	3.26938e+08	2.94802e+08					1.01447e+07		1.70032e+07	5.902e+06							6.08378e+08	3.43508e+08	3.37158e+08
Dihydroxyoctadecadienhexadecanamide	Full match	No results	No results	Full match	No results	535.495	2.047	6.35372e+07	9.86833e+07	7.50349e+07	7.81149e+07							2.74486e+07	2.8771e+07	2.84949e+07	3.30099e+07	2.66633e+07	2.94586e+07	2.84667e+07	5.21697e+07	6.25317e+07	6.59896e+07	5.86716e+07	5.24884e+07	4.77808e+07	6.58038e+07	5.16506e+07	1.64342e+06			6.78202e+06	1.02617e+08	1.22388e+08								1.64593e+07	1.90807e+07	1.73276e+07	1.78439e+07
Dimethyldihydroimidazole	Full match	No results	No results	Full match	No results	98.0847	24.903	1.67364e+09	5.14581e+08	5.79684e+08	8.59619e+08							1.9196e+08	1.63753e+08	2.32661e+08	2.50396e+08	1.85374e+08	8.53894e+07	1.98556e+08	1.2571e+08	1.00821e+08	8.81969e+07	8.31066e+07	9.78394e+07	7.99674e+07	4.05258e+08	1.64004e+08					4.68836e+07	6.21554e+07								4.36033e+08	3.92156e+08	2.51326e+08	2.44631e+08
Dimethylpyrrole	Full match	No results	No results	Full match	No results	95.0739	12.625		6.88562e+06	1.26231e+07	1.23887e+07								5.91323e+06	4.86822e+06	3.61999e+06	3.84477e+06		5.18109e+06															2.73566e+07							8.35712e+06	8.67515e+06	7.61302e+06	6.77015e+06
Dinotefuran	Full match	No results	No results	Full match	No results	202.106	16.496	3.12399e+07	8.64392e+06	1.30289e+07	1.0648e+07	6.75103e+06	7.94796e+06	7.26007e+06	7.70814e+06			4.26254e+06	3.22102e+06	3.39715e+06	3.59547e+06	3.62796e+06	2.89518e+06	3.25103e+06							2.92989e+06						6.89464e+06		6.57708e+06	7.73807e+06	6.76586e+06	9.23173e+06	7.51797e+06			1.32457e+07	1.74912e+07	1.48427e+07	1.31106e+07
Dodecylbenzenesulfonic acid	Full match	No results	No results	Full match	No results	326.191	1.384	1.67648e+08	1.53234e+08	1.606e+08	1.98191e+08					4.49678e+07	6.80353e+07	4.8717e+07	3.8135e+07	4.89414e+07	1.38396e+08	9.37525e+07	6.03005e+07	6.87858e+07	9.77035e+07	8.91371e+07	8.34618e+07	8.6973e+07	1.6147e+08	1.65114e+08	1.27165e+08	1.36689e+08	3.54537e+07	2.07435e+07	2.37291e+07	2.26548e+07	2.7217e+08	3.02871e+08	9.8533e+07	9.53583e+07					6.22857e+07	3.08873e+07	3.17106e+07	2.47287e+07	2.8168e+07
Eicosapentaenoic acid	Full match	Full match	Partial match	Full match	No results	302.224	1.582	4.21204e+07	1.14336e+07	1.34173e+07	1.85869e+07					6.32552e+06			1.44618e+07	2.53064e+07		2.13654e+07	2.47487e+07	2.45495e+07		1.11296e+08					6.53886e+08		1.05686e+07	8.59447e+06	5.41124e+06	1.76017e+07		6.91545e+07		1.99136e+07					1.0325e+07
Epoxyicosatrienoic acid	Full match	Full match	No results	Not the top hit	No results	320.234	2.069	2.78888e+09	3.30949e+09	7.24151e+07	1.24834e+08						3.75663e+07	3.22562e+07	1.28135e+07	3.87906e+07	3.48148e+07	3.78381e+07	3.59406e+07	3.17591e+07	3.4726e+06	2.48169e+06	1.1734e+07	1.17299e+07	1.07341e+07			1.11495e+07					4.64309e+06	5.86568e+07	4.11605e+08	3.24945e+08						1.10092e+07	5.64713e+06	1.04808e+07	9.17446e+06
Erythritol	Full match	No results	No results	Full match	No results	122.058	7.218										2.08886e+07	1.72643e+07	3.99285e+06	1.97545e+07	1.27199e+07	1.47059e+07	2.05561e+07	1.41301e+07																						3.47073e+07	3.34732e+07	3.23371e+07	3.24255e+07
Erythritol4phosphate	Full match	No results	No results	Full match	No results	202.025	2.229		4.78146e+06		2.4678e+07						4.13113e+06						3.39447e+06		4.33753e+06		2.63059e+06					7.42256e+06	4.85666e+06	6.64328e+06	3.40152e+06										6.97479e+06
Erythrose	Full match	No results	No results	Full match	No results	120.042	4.461										3.23512e+06	3.60311e+06		4.00324e+06	5.57192e+06	3.90421e+06	7.92802e+08	4.41368e+06			2.83826e+06		8.14759e+06	2.79291e+06	5.39214e+06	4.54757e+06														2.22514e+06	815223	3.0742e+06	1.97591e+06
Ethoxyethoxyethanol	Full match	No results	No results	Full match	No results	134.094	2.239	2.97153e+06	3.18273e+06	3.47721e+06											2.71988e+06	2.88949e+06	2.68648e+06	3.20177e+06					2.80349e+06	2.47807e+06	2.32132e+06	2.39987e+06					1.03637e+07	8.5081e+06	9.69078e+06						7.90115e+06
FAD	Full match	No results	Full match	Full match	Full match	785.157	9.631	1.44996e+07			1.18413e+07																												4.67711e+08	3.86399e+08							1.00501e+07
Flumazenil	Full match	No results	No results	Full match	No results	135.014	1.388	4.64427e+07	3.94982e+07	3.06966e+07	6.14755e+07					2.44911e+07					1.97122e+07	2.02729e+07	2.53523e+07						2.98349e+07	2.10154e+07	2.47847e+07	2.76881e+07	8.31196e+07	7.9732e+07	7.76536e+07	8.41955e+07		3.05897e+07	1.58254e+07	7.91231e+06					2.68829e+07
Fumaric acid	Full match	Full match	Full match	Full match	No results	116.011	3.934										2.88796e+08	2.51394e+08	1.71683e+08	2.8668e+08				1.59959e+07	1.24415e+08	1.05808e+08	1.13808e+08	1.2824e+08	1.58221e+08	1.49887e+08																8.82404e+08	7.1286e+08	6.41737e+08	9.14579e+08
GABA	Full match	Partial match	Partial match	Partial match	Full match	103.064	15.988	2.5303e+08	6.33684e+07	6.3031e+07	1.28837e+08	1.35541e+07		1.59948e+07		1.17597e+07	1.54825e+08	1.636e+08	6.57273e+07	1.57315e+08	1.4823e+08	1.39794e+08	1.58462e+08	1.23082e+08	2.61223e+08	2.91089e+08	2.88121e+08	2.74618e+08	2.1395e+08	2.16675e+08	4.50261e+08	2.99498e+08				3.2372e+07		5.94432e+07		2.80399e+06	1.69612e+07	7.90864e+07	3.80611e+07	4.6958e+07	1.85308e+07	2.49589e+08	2.77068e+08	2.44882e+08	2.59912e+08
Galactitol	Full match	Full match	Full match	Full match	Full match	182.079	12.55	6.22288e+06	6.37537e+06	1.03707e+07	5.28384e+07						1.90602e+09	1.58567e+09	3.28811e+08	1.98938e+09	1.42259e+09	1.48963e+09	1.69457e+09	1.48047e+09	1.03124e+07	6.95225e+06	6.62108e+06	6.76289e+06	3.66171e+06	3.51904e+06	1.34766e+07						1.793e+07									3.43942e+09	2.87808e+09	2.76763e+09	3.29031e+09
Glutamate	Full match	Partial match	Partial match	Partial match	Full match	147.053	10.967	6.53559e+09	5.02537e+08	1.33282e+09	8.14956e+09						5.14838e+09	4.51336e+09	6.2932e+08	3.80294e+09	3.63486e+09	3.65148e+09	5.18603e+09	2.69536e+09	3.61943e+08	6.80222e+08	4.1518e+08	6.88847e+08	1.45387e+08	1.61137e+08	4.47027e+09	8.86739e+08					4.87162e+07	1.65609e+08	2.105e+10	1.95443e+10					8.57235e+06	2.44665e+10	2.85758e+10	2.21512e+10	2.3081e+10
Glutamine	Full match	Partial match	Partial match	Partial match	Full match	146.069	15.607	4.59252e+08	1.7378e+07	5.93182e+07	5.42058e+08																		6.46778e+06		1.08584e+08							9.24573e+06	1.18114e+10	3.85798e+09						7.92802e+07	4.40379e+07	3.76978e+07	6.72556e+07
Glutamylaminobutanal	Full match	No results	Full match	Not the top hit	No results	216.111	10.5											3.25148e+07	3.14414e+07	3.24941e+07	2.86038e+07	3.01703e+07	2.84455e+07	2.78026e+07	2.6981e+07	2.99442e+07	2.6929e+07	2.99175e+07	2.01853e+07	1.21774e+07	4.21814e+07	2.28614e+07							4.60013e+07	4.66196e+07						4.60997e+07	5.43268e+07	3.43709e+07	3.0711e+07
Glutathione	Full match	Full match	Full match	Full match	No results	307.083	11.219																																	1.90276e+07						4.62591e+06	5.32195e+07	1.03855e+07	5.30103e+07
GlyArg	Full match	No results	No results	Full match	No results	231.133	21.406	1.16771e+08	9.75948e+06	2.00908e+07	4.22722e+07																												3.11483e+08	1.43291e+08
Glycerate	Full match	No results	Full match	Full match	No results	106.027	4.446										1.27663e+07	1.02136e+07	4.25228e+06	1.18998e+07	1.01703e+07	8.46221e+06	1.13708e+07	9.31421e+06	1.3335e+07	1.00384e+07	9.04929e+06	6.96023e+06	1.24042e+07	7.42719e+06	1.04562e+07	1.01156e+07														1.40892e+07	6.37101e+06	1.48919e+07	1.24982e+07
Glycero3phosphomyoinositol	Full match	No results	No results	Full match	No results	334.066	12.69	7.21736e+07	1.73839e+07	3.73731e+07	9.57948e+07						7.85848e+06	8.4078e+06		9.62065e+06	8.24626e+06	6.14426e+06	5.6245e+06	7.23646e+06							2.59899e+06								8.10015e+07							1.15421e+08	1.74739e+08	1.35715e+08	1.54131e+08
Glycerol	Full match	No results	Full match	Full match	Full match	92.0474	4.69									6.17696e+07	1.26807e+08	1.03173e+08	5.35988e+07	1.22338e+08	8.2761e+07	8.69094e+07	1.11477e+08	8.16416e+07	1.6196e+08	1.53221e+08	1.24448e+08	1.5255e+08	1.23696e+08	1.20692e+08	8.40191e+07	1.28939e+08	8.37407e+07	5.06236e+07	4.38569e+07	6.51315e+07							7.44547e+06	6.2763e+06	1.2524e+08	1.1016e+08	9.7791e+07	9.81011e+07	1.17237e+08
Glycerol3Phosphate	Full match	Partial match	Partial match	Partial match	Full match	172.014	16.766	2.0854e+08	7.15708e+07	3.63744e+07	6.45253e+07						6.97249e+07	8.91199e+07	1.91361e+07	4.01437e+07	5.89758e+07	6.50688e+07	5.86983e+07	2.52608e+07	1.99502e+07	1.52189e+07	2.61332e+07	1.28857e+07	7.80366e+06	1.96669e+07	3.90021e+07	1.34103e+07					3.11194e+07	3.28989e+07	2.36505e+08							8.28697e+07	1.13502e+08	7.06573e+07	5.36552e+07
Glycerophosphoglycerol	Full match	No results	No results	Full match	No results	246.05	5.345	2.08433e+08	1.24687e+08	1.40157e+08	2.03455e+08							1.26771e+08	4.50483e+07	1.20406e+08	9.04871e+07	9.07413e+07	1.16743e+08	8.30539e+07		8.61527e+06	7.84698e+06	7.51885e+06			8.64427e+07	4.55824e+07					5.18197e+07	7.20548e+07								2.16875e+07	1.68795e+07	1.60631e+07	1.02884e+07
Glycerophosphopalmitoylethanolamine	Full match	Full match	No results	Partial match	No results	453.285	6.144										4.7478e+07	5.05316e+07	1.96721e+07	5.38293e+07	3.6039e+07	3.38066e+07	3.72316e+07	3.39019e+07																						1.94533e+07		2.00482e+07
Glycerophosphorylethanolamine	Full match	No results	No results	Full match	No results	215.056	16.402	4.23765e+08	1.62251e+07	4.6557e+07	1.79709e+08						1.17781e+07	1.40993e+07		8.3413e+06	1.40741e+07	1.40657e+07	1.03517e+07	4.82024e+06							2.87826e+06								7.56576e+08							1.62639e+08	1.6531e+08	9.16e+07	1.099e+08
Glycine	Full match	Full match	Full match	Full match	No results	75.0319	15.657	1.03439e+08	9.63741e+06	2.65833e+07	1.23527e+08						3.82374e+06			7.32938e+06																			3.33494e+08	2.78842e+08						4.29747e+07	3.59339e+07	3.7056e+07	4.46084e+07
Glycylglycylglycine	Full match	No results	No results	Full match	No results	189.075	11.272	3.13577e+07	2.031e+07	2.74645e+07	3.67687e+07																											9.82277e+06	1.16696e+08	7.44566e+07
Guanidinobutyric acid	Full match	Full match	No results	Full match	No results	145.085	18.769	2.34104e+08	2.70994e+08	3.5484e+08	3.14225e+08							6.35546e+07	5.22961e+07	6.43891e+07	7.75221e+07	5.09805e+07	5.64316e+07	4.29917e+07	2.31669e+07	2.64649e+07	2.72677e+07	2.28644e+07	4.00808e+07	2.05712e+07	8.72016e+07	4.40142e+07					6.74879e+07	1.33369e+08								4.24755e+07		2.78679e+07	2.6149e+07
Guanine	Full match	Full match	Full match	Full match	Full match	151.049	10.124	1.48072e+08	3.69296e+07	4.79837e+07							1.64411e+08	1.68212e+08	2.98623e+07	1.90762e+08	6.00397e+08	5.94263e+08	5.57137e+08	6.10463e+08	5.70573e+08	5.79852e+08	5.1698e+08	5.48362e+08	4.30319e+08	3.69763e+08	4.02783e+08	3.94497e+08						8.4949e+06	1.20227e+08							1.39588e+07	1.52064e+07	1.37074e+07	1.28208e+07
Guanosine	Full match	Full match	Full match	Partial match	Full match	283.091	11.603		1.03413e+08	1.72298e+08	2.28394e+08						5.0827e+08	4.98858e+08	1.23705e+08	5.1368e+08	4.75943e+08	4.34908e+08	5.24411e+08	5.16841e+08	4.29549e+08	3.9209e+08	4.28356e+08	4.59501e+08	3.41582e+08	3.28658e+08	4.70869e+08	4.38271e+08					5.61726e+07	6.49753e+07								3.6008e+08	3.5346e+08	4.04721e+08	4.06892e+08
Henicosanedione	Full match	No results	No results	Full match	No results	324.302	1.601	7.84396e+06	8.93609e+06	6.16555e+06							5.10677e+06	5.71446e+06	3.00966e+06	7.25045e+06		6.00481e+06	3.54113e+06	6.2262e+06	9.56685e+06	7.22627e+06	6.32818e+06	7.4915e+06	5.70025e+06	7.52056e+06	6.76417e+06	8.66194e+06														3.45859e+06		4.58241e+06
Heptanoic acid	Full match	No results	No results	Full match	No results	130.1	1.901	5.50445e+07	5.77697e+07	5.30158e+07	6.76872e+07	3.27346e+06	3.8796e+06	5.14113e+06		1.92484e+07	2.85915e+07	2.16979e+07	8.81482e+06	1.9066e+07	1.90635e+07	2.29863e+07	3.53401e+07	2.39475e+07	1.96091e+07	2.35664e+07	2.07175e+07	1.59072e+07	2.93594e+07	2.5198e+07	1.81923e+07	3.41357e+07	2.2648e+07	1.46686e+07	1.18684e+07	1.57147e+07	4.8753e+07	5.58574e+07	9.25324e+07	6.99608e+07		4.06431e+06		4.02707e+06	2.68886e+07	1.05421e+07	1.02495e+07	9.72925e+06	7.58921e+06
Heptatriene	Full match	No results	No results	Full match	No results	94.0786	2.174		2.55922e+07			7.36565e+06	9.27517e+06	9.56943e+06	6.28224e+06	1.88733e+07					1.3496e+07	1.40848e+07	1.51541e+07	1.38572e+07	6.48967e+06	8.36649e+06	5.53631e+06	7.06755e+06	1.67801e+07	1.67232e+07	1.69348e+07	1.57517e+07	6.2424e+06	5.40449e+06	7.40031e+06	6.78569e+06	2.17523e+07		4.11384e+07	1.49695e+07	4.61202e+06	8.49613e+06	5.60438e+06	5.99272e+06
Hexadecanal	Full match	No results	No results	Full match	No results	240.245	2.097										2.07103e+07	1.87147e+07	1.32053e+07	2.02729e+07	1.80375e+07	1.96304e+07	2.03798e+07	1.71459e+07	3.35401e+07	3.11613e+07	2.9648e+07	3.24529e+07	3.10125e+07	2.90112e+07	2.91122e+07	2.97304e+07														1.97961e+07	1.55699e+07	1.59712e+07	1.77737e+07
Hexadecasphinganine	Full match	No results	No results	Full match	No results	273.266	4.195									1.22175e+07		4.87666e+07			6.29988e+07	6.50167e+07		6.69331e+07		1.16122e+08		1.11971e+08	1.10741e+08	1.09829e+08							1.10416e+08	1.30023e+08							1.53762e+07	2.47196e+07			1.69338e+07
Hexanoic acid	Full match	Full match	No results	Partial match	No results	116.084	2.184	2.23413e+08	8.02541e+07	1.27303e+08	5.89331e+08																			4.06542e+06			2.46416e+07				6.70897e+07	7.63018e+07	1.02003e+09	3.02668e+08					3.37395e+07
Hexylbenzene	Full match	No results	No results	Full match	No results	162.141	2.067	3.2987e+06	3.08647e+06												4.01035e+06			3.51886e+06												1.62123e+06		4.91557e+06								3.07503e+06	3.43572e+06		2.0403e+06
Hippurate	Full match	No results	Partial match	Partial match	Full match	179.058	2.605	3.57095e+07	2.4461e+07	2.49199e+07	3.0827e+07					2.2397e+07					1.15534e+07	1.27236e+07	1.56828e+07	1.39016e+07					1.54815e+07	1.47442e+07	1.42525e+07	1.56105e+07	7.65232e+06	1.31281e+07	7.00371e+06	8.65631e+06	7.00007e+07	6.93592e+07	1.20941e+08	1.75016e+08					2.98149e+07
Homocysteine	Full match	No results	Full match	Full match	No results	135.035	15.247		5.96067e+06	4.50132e+06															4.37055e+06	4.41946e+06	4.72357e+06	4.26244e+06	4.15939e+06	3.58179e+06	2.97924e+06	4.02166e+06					3.43994e+06	5.26776e+06
Homocysteinethiolactone	Full match	No results	No results	Full match	No results	117.025	7.209		5.8373e+08			5.56767e+07	8.59379e+07	8.60779e+07	8.72272e+07			2.02508e+08	1.91927e+08	1.66839e+08	1.78351e+08	1.5637e+08	1.74051e+08	1.99038e+08	1.00833e+09	6.12587e+08	1.02126e+09	6.38375e+08	9.66614e+08	9.21135e+08	5.75994e+08	7.53052e+08	2.27909e+07			2.26317e+07					8.86227e+07	4.48797e+07	2.27159e+07	3.88181e+07		2.7152e+07	2.00481e+07	2.81042e+07	4.46528e+07
Hydroxybutyric acid	Full match	Full match	No results	Partial match	No results	104.047	4.529	6.17393e+06	1.89037e+07	9.03391e+06	1.45129e+07					8.6165e+06	3.37571e+07	2.80661e+07	3.10309e+07	3.55861e+07	2.65517e+07	2.75318e+07	2.53959e+07	2.36232e+07	1.93738e+07		1.88805e+07				1.24492e+07	1.79901e+07	7.88269e+06	7.47544e+06	6.78955e+06	7.2949e+06	6.84764e+06	1.1308e+07	1.3074e+07						8.55994e+06	3.23477e+07	2.50954e+07	2.84859e+07	2.92209e+07
Hydroxybutyrylcarnitine	Full match	No results	No results	Full match	No results	247.142	14.151	8.77021e+06	3.02416e+06	4.03223e+06	1.05356e+07							3.08844e+06							4.06083e+06	4.19625e+06	4.25579e+06	4.70961e+06	3.10114e+06	3.34812e+06	5.2064e+06	3.49069e+06							7.68694e+06							3.69485e+06	3.72677e+06	3.74088e+06	3.6248e+06
Hydroxyglutaric acid	Full match	Full match	Partial match	Full match	No results	148.037	5.089													3.18442e+07			1.34771e+07																							6.96123e+08	5.76824e+08	4.97899e+08	7.36732e+08
Hydroxyhippuric acid	Full match	Full match	Partial match	Partial match	No results	195.053	6.713	9.9405e+06	1.09565e+07	9.87108e+06	1.05113e+07					1.19062e+07					4.84389e+06	6.00126e+06	5.14041e+06	4.61949e+06					5.75458e+06	4.90739e+06	5.14354e+06	5.19696e+06			4.13904e+06	4.42268e+06	3.22741e+07	2.58692e+07	1.63711e+07	1.09488e+07					1.51419e+07	4.41652e+06		1.41274e+06	2.54587e+06
Hydroxyindolinone	Full match	No results	Full match	Partial match	No results	149.048	2.318	5.41216e+06	5.84804e+06	6.06607e+06	6.13666e+06					4.86443e+06					2.50084e+06	3.10157e+06	3.85937e+06	3.02474e+06					3.75691e+06	3.87605e+06	3.17415e+06	3.34707e+06			1.67419e+06		4.22741e+06	4.36624e+06	3.55837e+06	4.30828e+06					5.48125e+07
Hydroxymethylbutanoyloxytrimethylammoniobutanoate	Full match	No results	No results	Full match	No results	261.157	13.501	1.09707e+08	4.52613e+07	7.87891e+07	1.26564e+08								5.82421e+06	5.4029e+06		5.01354e+06	4.62012e+06	5.46201e+06	9.61488e+06	1.04062e+07	9.21586e+06	1.08757e+07	7.10423e+06	7.21195e+06	1.11567e+07	7.72983e+06					4.50835e+07	5.2411e+07	1.16881e+08							6.4658e+06	7.22582e+06	7.09102e+06	6.66728e+06
Hydroxymethyldihydrothiazoloindolecarbaldehyde	Full match	No results	No results	Full match	No results	233.051	2.119	4.31851e+07		4.2956e+07	4.81645e+07					6.49903e+06					3.56962e+06	3.3535e+06	4.45295e+06	3.71418e+06					3.8956e+06	3.85919e+06	3.20437e+06	3.82298e+06	6.31408e+06	6.43831e+06	6.00734e+06	6.62351e+06	1.06546e+07	9.93404e+06	6.73893e+06	7.28884e+06					8.55134e+06
Hydroxyoctadecadienoic acid	Full match	No results	No results	Full match	No results	296.235	1.67	3.59402e+07	1.77015e+07	2.74849e+07	4.51593e+07					6.10052e+06	1.11396e+08	1.23966e+08	5.34551e+07	1.35342e+08	8.65837e+06	9.18691e+06	8.03986e+06	8.30775e+06	1.7107e+07	1.46297e+07		1.68019e+07	2.67159e+07	2.49672e+07	2.11468e+07	1.92347e+07	4.35854e+06				3.60913e+07	3.85236e+07	1.11854e+07	1.49117e+07					9.09267e+06	4.0281e+07			4.00304e+07
Hydroxyphenylindolethylacrylamide	Full match	No results	No results	Full match	No results	306.136	2.185	3.55955e+07	5.49651e+07	4.54035e+07	3.01274e+07					4.13357e+07					4.58486e+07	4.40132e+07	5.0844e+07	5.00368e+07						4.5841e+07	4.17818e+07	4.25304e+07	1.49531e+07	1.51057e+07	1.7393e+07	1.94277e+07		9.9162e+07	6.84868e+07
Hydroxypicolinic acid	Full match	Full match	Partial match	Not the top hit	No results	139.027	2.097	3.78556e+07	3.11782e+07	3.86169e+07	4.48621e+07			4.38024e+06		4.94786e+07					1.69882e+07	1.80346e+07	2.60956e+07	1.88487e+07					2.14987e+07	2.37341e+07	2.06751e+07	2.2129e+07	2.47556e+07	2.08155e+07	2.26003e+07	2.23528e+07	6.50854e+07	6.97629e+07	5.53854e+07	5.03099e+07					6.55843e+07
Hydroxypropylstearate	Full match	No results	No results	Full match	No results	342.313	2.122										2.76933e+07	2.25284e+07	1.66471e+07	2.71484e+07	2.29141e+07	2.30849e+07	2.46759e+07	2.18059e+07	3.36445e+07	3.08289e+07	2.80747e+07	3.04342e+07	2.57968e+07	2.6579e+07	2.49355e+07	2.66108e+07														2.2328e+07	1.73097e+07	1.99545e+07	2.15158e+07
Hydroxytetramethylhexadecyltrimethylbenzoquinone	Full match	No results	No results	Full match	No results	446.375	1.996	1.19204e+07	6.37419e+06	8.99714e+06	1.39164e+07							3.21864e+06	3.03817e+06	3.0014e+06	3.1541e+06	3.16526e+06	3.17523e+06	3.02556e+06					7.79354e+06	7.00976e+06	7.36526e+06	7.10933e+06					4.61401e+06	5.64591e+06	8.46164e+06							2.73833e+06	2.82074e+06	2.67707e+06	2.88643e+06
Hydroxytrihydroxyoctadecanylpentadecanimidic acid	Full match	No results	No results	Full match	No results	557.501	1.977											5.04384e+06	4.36529e+06	5.00184e+06	3.8702e+06	4.13743e+06	3.96699e+06	3.20645e+06	3.84497e+06	4.2987e+06	4.42218e+06	4.41483e+06	3.28279e+06	2.9845e+06	2.88281e+06	3.64448e+06
Hydroxytryptophan	Full match	Full match	No results	Full match	No results	220.084	11.688	1.00298e+07	4.35385e+06	6.49315e+06	1.22552e+07							1.42244e+07	1.17146e+07	2.32106e+07	1.10408e+07	1.18027e+07	1.09956e+07	1.17975e+07		3.50274e+06		3.3702e+06										4.23988e+06								1.14632e+07	8.51522e+06	1.16609e+07	1.11394e+07
Hypoxanthine	Full match	Full match	Partial match	Partial match	Full match	136.038	5.923	1.71405e+09	4.80965e+08	9.30499e+08	1.2345e+09	6.2677e+07	1.07387e+08	1.07861e+08	1.26822e+08	3.55268e+07	6.13639e+07	9.61619e+09	9.63972e+09	1.01632e+10	8.8291e+09	9.46817e+09	8.99099e+09	8.64982e+09	6.36911e+09	7.30725e+09	6.97301e+09	6.47709e+09	5.69547e+09	5.81392e+09	6.83385e+09	5.56714e+09	3.85387e+07	2.49826e+07	1.44057e+07	1.34256e+08	2.43181e+08	3.46079e+08	5.54675e+09	5.87873e+09	6.7577e+07	8.87417e+07	6.71952e+07	1.03866e+08	2.74171e+07	1.20998e+09	1.21451e+09	1.00473e+09	9.8203e+08
Imidazolelactic acid	Full match	Full match	No results	Not the top hit	No results	156.053	11.325																																							1.44992e+07		1.18555e+07	2.17714e+07
Imidazolemethanol	Full match	No results	No results	Full match	No results	98.0481	6.038			9.05533e+06						4.66788e+06		2.0979e+08	2.03881e+08	1.78439e+08	2.77956e+08	2.20407e+08	1.54357e+08	2.6455e+08	5.45668e+07	6.08629e+07	3.47622e+07	5.51762e+07	2.92047e+07	3.40159e+07	4.05447e+07	3.81315e+07	2.28565e+07			8.59939e+06									7.34734e+06	1.18295e+08	1.09933e+08	1.51236e+08	1.3673e+08
iminoquinoline	Full match	No results	No results	Full match	No results	144.068	2.68	2.13727e+06	2.86199e+06	2.55689e+06	2.51922e+06					2.21586e+06					2.81399e+06	3.00857e+06	3.56955e+06	2.74736e+06					3.20856e+06	2.47306e+06	2.63901e+06	2.89675e+06			1.44819e+06		9.26823e+06		4.77456e+06	3.08233e+06					5.11094e+06
Indole	Full match	Full match	Full match	Full match	No results	117.058	10.39											4.1584e+07	3.02498e+07	4.42158e+07	2.54182e+07	2.86401e+07	3.46912e+07	3.47953e+07	2.21306e+07	2.60764e+07	2.05759e+07	2.3185e+07	1.65928e+07	1.20133e+07	1.80078e+07	2.13771e+07					2.38394e+07	8.82383e+07	1.81387e+08							4.84599e+07	4.96813e+07	4.42962e+07	3.70648e+07
Indoleacetaldehyde	Full match	No results	No results	Partial match	Full match	159.068	2.477	2.73137e+06	3.29366e+06	3.00639e+06	3.12057e+06							7.3341e+06	7.3867e+06	8.07304e+06	4.13772e+06	3.90611e+06	4.25452e+06	3.97393e+06					1.51802e+06		1.34551e+06						6.24052e+06		4.71532e+06	2.30209e+06					2.99772e+06
Indoleacetate	Full match	Full match	Full match	Full match	No results	175.063	2.346	2.24565e+06													2.8204e+07							6.87588e+07	4.0569e+07	3.16291e+07	3.86542e+07						5.35245e+06	3.95373e+06	3.4996e+06	2.59037e+06					2.89011e+06
Inosine	Full match	Full match	Full match	Partial match	No results	268.08	9.116		8.67601e+08	1.07277e+09	2.03248e+09						2.97506e+09	3.03013e+09	1.70843e+09	3.18138e+09	2.78548e+09	2.64957e+09	3.18336e+09	2.87784e+09	3.21982e+09	3.05751e+09	3.12486e+09	2.91927e+09	2.81534e+09	2.61773e+09	2.92143e+09	2.89097e+09	4.02002e+06	4.10427e+06		2.07307e+07	9.28103e+08	9.92241e+08	2.55846e+08							4.01695e+08	3.71828e+08	4.62984e+08
Inositol	Full match	Invalid mass	Not the top hit	Not the top hit	Full match	180.063	16.999	7.23441e+07		8.80442e+07	2.30928e+08									3.26768e+06	2.81463e+06				2.77951e+06						1.65067e+07	3.66892e+06							1.41048e+08	8.45029e+07						2.22114e+07	1.57129e+07	1.64906e+07	2.6635e+07
Isoleucine	Full match	Not the top hit	Full match	Not the top hit	Full match	131.094	11.616	5.06959e+09	2.87356e+09	2.77221e+09	5.61103e+09						9.76493e+08	9.25625e+08	2.87919e+08	9.70008e+08	3.73814e+09	3.89809e+09	3.54312e+09	3.73557e+09	2.0076e+09	2.44242e+09	2.02224e+09	2.7614e+09	1.35284e+09	1.25646e+09	2.41457e+09	1.98023e+09					2.92964e+09	1.0294e+10	1.02883e+09	7.01472e+09		1.35213e+07	1.13818e+07			3.75974e+09	3.90544e+09	3.40601e+09	3.66074e+09
Kainic Acid	Full match	No results	No results	Full match	No results	213.1	11.239																																							1.90525e+08	1.82057e+08	1.63467e+08	3.31509e+08
Kynurenine	Full match	Full match	Full match	Full match	No results	208.084	11.044				1.77021e+07							3.64066e+07	3.49074e+07	1.10484e+07	3.26107e+07	3.54895e+07	2.95441e+07	3.27349e+07																4.72732e+06
Lacosamide	Full match	No results	No results	Full match	No results	250.131	13.318											2.86275e+06	2.85759e+06	3.28824e+06	3.14569e+06	2.64111e+06	2.43696e+06	3.16921e+06	7.26713e+06	7.91908e+06	6.73049e+06	7.07234e+06	4.61717e+06	3.98264e+06	6.49008e+06	6.5086e+06
Lactic acid	Full match	Full match	Not the top hit	Full match	No results	90.0318	4.47									5.79458e+06	1.84114e+10	1.738e+10	1.17003e+10	1.94047e+10	1.33669e+10	1.35275e+10	1.41064e+10	1.27455e+10	8.34138e+09	8.63164e+09	8.25099e+09	8.4773e+09	1.04395e+10	6.85992e+09	6.48036e+09	7.05579e+09	3.08425e+07		1.55242e+07					9.061e+07						1.64623e+10	1.7085e+10	1.55034e+10	1.42609e+10
Laurate	Full match	No results	Full match	Full match	No results	200.178	1.695			2.6718e+08						6.11742e+07	2.4053e+08	2.26164e+08	1.14372e+08	2.30388e+08	2.3432e+08	2.12585e+08	2.4615e+08	2.17048e+08	2.43836e+08	2.23164e+08	2.15127e+08	2.34502e+08	2.5213e+08	2.36066e+08	2.32883e+08	2.39262e+08	6.65636e+07	3.59719e+07	5.86999e+07	5.20904e+07		4.62435e+08	4.03731e+08	4.4477e+08					8.63005e+07	1.32939e+08	1.01218e+08	1.18159e+08	1.28065e+08
Laurilsulfate	Full match	No results	No results	Full match	No results	266.155	1.326	1.42678e+08	1.683e+08	2.2263e+08	2.01962e+08	4.61934e+06	3.79041e+06	4.15218e+06	3.98362e+06	1.64218e+07	6.68274e+07	4.9617e+07	2.28876e+07	6.09708e+07	8.64554e+07		7.13831e+07	7.34787e+07	4.563e+07	4.13628e+07	4.44057e+07	4.20035e+07	8.42787e+07	1.23577e+08	7.67109e+07	7.66936e+07	1.20314e+08	5.66376e+07	5.88698e+07	5.32524e+07			8.37398e+07	1.13046e+08		4.71366e+06	4.67249e+06	4.39837e+06	2.65845e+07	4.93507e+07	5.20651e+07	4.53947e+07	4.91083e+07
Leucine	Full match	Full match	Partial match	Partial match	Full match	131.095	10.942	1.40916e+10	6.19899e+09	8.6894e+09	1.69366e+10						1.40685e+09	1.30684e+09	3.68309e+08	1.41213e+09	4.16075e+09	4.27539e+09	4.12329e+09	4.53159e+09	2.50989e+09	2.6896e+09	2.33298e+09	2.45739e+09	1.64426e+09	1.43547e+09	2.50978e+09	1.95027e+09					1.381e+09	4.02835e+09	2.32372e+10	1.45532e+10		1.37467e+07	1.22177e+07			2.45611e+09	3.99321e+09	3.83472e+09	3.89877e+09
Leucineamide	Full match	Full match	No results	Partial match	No results	130.11	27.141	1.05211e+09	4.37165e+08	6.38725e+08	7.3038e+08		1.72649e+07	2.20481e+07	2.5783e+07			1.40721e+08	1.49596e+08	1.5068e+08	1.33929e+08	1.3697e+08	1.34103e+08	1.50026e+08	4.70132e+07	6.74448e+07	6.05415e+07	5.47154e+07	5.51019e+07	8.89924e+07	1.21078e+08	5.78925e+07					6.9361e+08	8.0477e+08	2.28144e+09	9.87957e+08						4.4708e+08	3.69146e+08	3.60042e+08	3.04534e+08
LeuLeu	Full match	No results	No results	Full match	No results	244.178	2.611	2.29181e+06		1.42452e+06	5.44097e+06						1.11829e+07	1.06651e+07	8.13215e+06	1.26984e+07	1.50503e+07	1.50475e+07	1.35547e+07	1.52158e+07	5.0163e+06	5.05363e+06	4.80161e+06	5.23433e+06	4.86048e+06	2.83008e+06	1.85948e+06	2.60294e+06							1.62956e+07	4.06126e+07						7.39521e+06	9.92924e+06	9.25138e+06	8.39461e+06
LeuVal	Full match	No results	No results	Full match	No results	230.162	6.31		1.00743e+08	1.17225e+08	1.23629e+08						1.54227e+07	1.36068e+07	1.29527e+07	1.66109e+07	2.9443e+07	2.92892e+07	2.76637e+07	2.94248e+07	1.16367e+07	1.13718e+07	1.15345e+07	1.26266e+07	1.05442e+07	6.76342e+06	4.30477e+06	7.14237e+06						2.30384e+07								1.37676e+07	1.7874e+07	1.53734e+07	1.32789e+07
Linalyl propanoate	Full match	No results	No results	Full match	No results	210.161	2.223		9.39231e+07	5.48793e+07						3.00424e+07	7.93031e+06	6.14744e+06		7.95246e+06	5.19235e+06	6.13764e+06	7.05006e+06	5.93166e+06	8.02115e+07	1.06351e+08	6.63221e+07	6.35094e+07	6.54539e+07	5.04513e+07	4.9411e+07	4.86196e+07		3.65859e+07				6.95932e+07		3.36643e+07					5.39307e+07
Linalylbutyrate	Full match	No results	No results	Full match	No results	224.178	1.627	1.15585e+07	1.16509e+07	1.66687e+07	1.04976e+07						1.19643e+07	7.85037e+06		9.80425e+06	9.22658e+06	6.87643e+06	7.8401e+06	8.20508e+06	3.04764e+07	2.36535e+07		2.41005e+07	2.64876e+07	2.07605e+07	2.06651e+07	2.25072e+07						8.75578e+06
Linoleamide	Full match	No results	No results	Full match	No results	279.255	2.397	3.08173e+07	1.92764e+07	4.40082e+07	1.13905e+07	4.9186e+06	8.25778e+06	7.66379e+06	8.88905e+06	2.78952e+07			4.29856e+06		7.40743e+06	2.20884e+07	2.81718e+07	3.48369e+06	1.94472e+07	3.02904e+07	3.61145e+06	1.93441e+07	3.65077e+07	1.13586e+07	1.96504e+07	3.18758e+07	7.82347e+06	2.62733e+08	5.90156e+06	3.14213e+08	3.26309e+09	3.01651e+09	1.26051e+09	8.59587e+08		2.40105e+07	9.54817e+06	1.64993e+07	6.18323e+07		3.60288e+06	1.18299e+07
Linoleic acid	Full match	Full match	Full match	Full match	No results	280.24	2.404	4.33149e+09	4.15651e+09	5.63148e+09	6.15229e+09					1.60718e+08	1.17633e+09	6.14514e+06	5.74496e+08	9.40186e+06	1.05611e+07	1.04406e+09	1.15885e+09	1.0671e+09	1.71618e+09	1.50712e+09	1.5146e+09	1.48162e+09	1.89556e+09	1.54004e+09	1.50316e+09	1.98338e+09	1.1851e+08	7.65993e+07	8.02833e+07	1.1903e+08	3.93608e+09	5.58748e+09	7.31364e+09	8.02821e+09					2.37188e+08	3.09567e+08	3.20146e+08	2.99678e+08	3.14353e+08
Linoleoylethanolamide	Full match	No results	No results	Full match	No results	323.281	2.096		1.74841e+07									2.97315e+06	2.93063e+06	2.93612e+06	1.13753e+07	1.20013e+07	1.16889e+07	1.26168e+07	8.53313e+06	8.78901e+06	8.03028e+06	7.66531e+06	1.37589e+07	1.30708e+07	1.3549e+07	1.28006e+07	3.09005e+06	3.25738e+06	3.83196e+06	4.25142e+06	1.40561e+08	9.36695e+07	2.59813e+07	8.85379e+06					1.95497e+07	2.75711e+06	2.84326e+06	2.73972e+06	2.21582e+06
L-Threonic acid	Full match	Full match	No results	Full match	No results	136.037	8.137	1.36284e+07									2.37965e+07	1.06931e+07		2.49149e+07	7.18893e+06	1.38316e+07	2.03789e+07	1.15023e+07	6.95501e+06	4.04428e+06	2.74278e+06	2.99904e+06			1.00116e+07	5.27115e+06							3.25816e+07	4.88499e+07						7.10991e+07	4.67915e+07		6.91686e+07
Lysophosphatidylinositol	Full match	No results	No results	Full match	No results	620.296	4.216										1.56295e+07	1.46519e+07	1.12248e+07	1.5934e+07	1.46591e+07	1.72033e+07	1.36929e+07	1.58045e+07	2.00713e+07	1.73984e+07	1.56725e+07	1.649e+07	4.09729e+07	2.05827e+07	1.19429e+07	1.94845e+07														9.57168e+06	8.85561e+06	8.94912e+06	8.62054e+06
Malonic acid	Full match	Full match	Not the top hit	Full match	No results	104.011	6.741	1.55366e+08	1.64692e+08	1.31304e+08	5.47392e+07						3.64682e+07	3.80185e+07	1.71268e+07	3.59593e+07	3.85191e+07	3.79979e+07	7.59503e+07	5.27984e+07	1.34162e+07	1.82083e+07	8.56553e+06	6.24049e+06	3.61781e+07	1.03329e+07	6.15438e+07	5.51361e+07			1.21467e+07	5.60509e+06	2.05358e+07	3.95461e+07	1.19963e+08						8.02121e+06	6.39417e+07	5.97297e+07	4.78655e+07	6.76014e+07
Menthylisovalerate	Full match	No results	No results	Partial match	No results	240.209	1.669	6.61985e+07	4.08142e+07	5.78676e+07	6.91337e+07						3.17624e+07	2.92308e+07	1.44938e+07	3.27534e+07	2.80253e+07	3.15465e+07	2.72525e+07	2.68835e+07		5.362e+07			5.34284e+07	4.97134e+07			5.1896e+06		5.35565e+06		1.85306e+07	2.46264e+07	4.06857e+07	3.92927e+07						1.17631e+07	1.04598e+07	9.64409e+06	1.13927e+07
Mercaptobenzothiazole	Full match	No results	No results	Full match	No results	166.986	1.726	7.97427e+08	6.65767e+08	7.7482e+08	9.74269e+08					9.84429e+07					1.18232e+08	1.44016e+08	1.53362e+08	1.69119e+08					1.14413e+08	1.213e+08	1.36363e+08	1.32829e+08	1.67419e+08	2.02387e+08	2.3704e+08	2.44614e+08	7.86165e+08	5.21945e+08	5.65885e+08	7.71775e+08					2.41281e+08
Methionine	Full match	Full match	Full match	Full match	Full match	149.051	11.541	7.95837e+08	1.9325e+08	3.56241e+08	1.39765e+09						1.0692e+08	7.00315e+07		1.09258e+08	6.41204e+07	7.97184e+07	8.89618e+07	7.43529e+07	3.24058e+07				7.35233e+07	7.14804e+07		1.32794e+08					5.5024e+07	2.43003e+08	3.99555e+09	3.35395e+09						1.51429e+08	1.18787e+08	1.31746e+08	1.44436e+08
Methionine sulfoxide	Full match	Full match	Partial match	Full match	No results	165.046	14.307	6.42884e+08	3.70509e+07		8.94624e+07																												2.67817e+08	1.20955e+08
Methocarbamol	Full match	No results	No results	Full match	No results	241.094	2.567	3.63749e+06	2.60922e+06	3.03067e+06	3.32426e+06										1.25813e+06	1.53733e+06	1.84557e+06	1.64592e+06							1.25153e+06						7.39258e+06								6.72382e+06
Methoxybipyrrolecarbaldehyde	Full match	No results	No results	Full match	No results	190.074	2.488	1.58268e+07	1.15559e+07	1.24758e+07	1.05521e+07					9.39717e+06					6.1735e+06	7.25014e+06	6.97917e+06	7.58912e+06					6.17775e+06	6.70035e+06	7.26503e+06	6.16512e+06	2.91369e+06	2.76101e+06	3.35863e+06	3.43821e+06	2.25874e+07	1.99634e+07		1.79403e+07					1.67814e+07
methoxyvinylcarboline	Full match	No results	No results	Full match	No results	224.094	2.333	8.12803e+07	7.74287e+07	7.58129e+07	7.57703e+07					4.79588e+07					4.75054e+07	6.01104e+07	5.76536e+07	5.41391e+07					5.13878e+07	5.29661e+07	4.35719e+07	4.87271e+07	1.69156e+07	1.752e+07	2.12775e+07	1.78407e+07	3.84642e+07	3.87249e+07	4.1514e+07	5.72675e+07					2.59899e+07
Methyladenine	Full match	Full match	No results	Not the top hit	No results	149.07	5.665														6.33213e+06	7.73535e+06	7.78064e+06	8.00262e+06																					7.89463e+06
Methylazabicyclooctylmethylbutenoate	Full match	No results	No results	Full match	No results	223.157	2.22		3.80157e+06							3.87281e+06					3.1399e+06	3.7295e+06	3.73084e+06	3.81198e+06					3.09825e+06	3.06657e+06	2.6192e+06	2.67223e+06					4.68228e+06		7.60807e+06	2.8817e+06					5.12047e+06
Methylbutyrylcarnitine	Full match	No results	No results	Full match	No results	245.162	11.219		2.98006e+07	4.83869e+07	8.41646e+07							1.81063e+07	1.18597e+07	1.23045e+07	1.12364e+07	1.15658e+07	1.01095e+07	1.13001e+07	1.074e+07	1.2067e+07	1.15298e+07	1.17756e+07		9.88691e+06	1.1608e+07	9.52977e+06					8.30992e+07	8.38471e+07								1.28399e+07	1.29597e+07	1.3718e+07	1.27685e+07
Methylcyanopentadecanoate	Full match	No results	No results	Full match	No results	281.235	2.143		5.39817e+06												9.12261e+06	1.0106e+07	9.89531e+06	1.03179e+07					9.95982e+06	8.36742e+06			4.27365e+06	3.84283e+06	4.51978e+06	4.63813e+06	7.18464e+06	5.20465e+07	1.39601e+07						2.04336e+07
Methyldimethyldihydroindenylimidazolecarboxylate	Full match	No results	No results	Full match	No results	270.136	2.105	1.87139e+07	4.08684e+07	2.28061e+07	1.62025e+07					2.2138e+07					2.31205e+07	2.60119e+07	2.43655e+07	2.79545e+07					2.33384e+07	2.12137e+07	2.26766e+07	2.13867e+07	5.60283e+06	6.06449e+06	7.50237e+06	6.93929e+06	5.44217e+07	4.28811e+07	6.19121e+07	4.12724e+07					5.39108e+07
Methylguanosine	Full match	Full match	No results	Partial match	No results	297.107	8.261											9.37613e+06	9.33263e+06	1.02312e+07	8.9211e+06	9.22646e+06	8.30399e+06	9.00641e+06
Methylhydroxypalmitate	Full match	No results	No results	Full match	No results	286.251	1.44	3.27673e+07	1.09277e+07	2.20739e+07	5.0931e+07																											6.25204e+06	1.01424e+08	1.2043e+08
Methyllinoleate	Full match	No results	No results	Full match	No results	294.256	1.537	3.88678e+07	6.47482e+07	8.55012e+07	4.63098e+07						4.24685e+07	5.25974e+07	2.04809e+07	5.37464e+07	4.03845e+07	4.64763e+07	5.5856e+07	4.07952e+07	5.3347e+07	2.51756e+07	5.00032e+07	4.25654e+07	5.15891e+07	3.89647e+07	4.13958e+07	2.72549e+07					5.38546e+07	1.55535e+07	6.50754e+07	5.8401e+07						1.33468e+07	1.41763e+07	1.36125e+07	1.43126e+07
Methyloxobutanoate	Full match	No results	Full match	Partial match	No results	116.047	1.443										6.52277e+07	6.77863e+07	2.83395e+07	7.32002e+07	6.06332e+07	6.13427e+07	6.51366e+07	6.84843e+07	2.68681e+07	2.22422e+07	2.01293e+07	2.01812e+07	1.80268e+07	1.87381e+07	2.36606e+07	2.2184e+07														1.98454e+08	1.62799e+08	1.60642e+08	2.0301e+08
Methylsulfolene	Full match	No results	No results	Full match	No results	132.024	11.517	2.88754e+09	1.03967e+09									9.37583e+08	8.31333e+08	9.76916e+08	8.21489e+08	8.39418e+08	7.25328e+08	7.90883e+08	2.18281e+08	2.6521e+08	2.0797e+08	2.84215e+08			2.78494e+08								9.41279e+08	1.08675e+10						9.76193e+08	1.04161e+09	9.10798e+08	1.15898e+09
Methyltetraoxahexadecane	Full match	No results	No results	Full match	No results	248.198	2.137	1.51672e+07	3.2997e+07	4.24982e+07	1.89957e+07	3.52633e+06	4.90221e+06	3.80473e+06	3.41793e+06			3.96834e+07	4.58531e+07	1.0356e+07	5.04251e+07	2.85368e+07	3.98973e+07	3.6922e+07	3.9585e+07	4.64973e+07	4.65547e+07	6.58551e+07	2.80008e+07	3.52979e+07	3.5805e+07	2.88754e+07	8.1514e+06	5.74285e+06	1.281e+07	1.22462e+07	3.73645e+07	3.66404e+07	7.95784e+07		5.02298e+06		3.59616e+06	2.96463e+06	3.79697e+07	3.58805e+07	1.61198e+07	1.84103e+07	1.67445e+07
Methylthiazolidine	Full match	No results	No results	Full match	No results	103.046	11.545	1.35273e+08	4.57929e+07										4.06709e+07	4.42708e+07	3.39748e+07	4.45733e+07	3.65621e+07	3.7145e+07
Methylthioadenosine	Full match	Partial match	Partial match	Partial match	Full match	297.089	3.661
Metominostrobin	Full match	No results	No results	Full match	No results	284.115	2.221	3.06077e+07	2.76099e+07	3.08602e+07	2.74488e+07					2.87138e+07					2.63276e+07	2.97828e+07	2.88624e+07	3.02157e+07					2.38431e+07	2.34578e+07	2.21623e+07	1.92355e+07	1.29401e+07	1.29481e+07	1.47752e+07	1.46029e+07	2.48774e+07	2.96506e+07	3.73231e+07	4.30331e+07					4.00096e+07
Metyrapone	Full match	No results	No results	Full match	No results	226.11	2.259	1.99335e+07	1.73951e+07	1.79837e+07	1.67456e+07					1.26408e+07					1.31575e+07	1.52385e+07	1.46993e+07	1.51715e+07					1.2456e+07	1.16329e+07	1.10266e+07	1.12797e+07	6.23482e+06		6.81772e+06	6.26241e+06	1.81428e+07	1.69009e+07	2.72207e+07	2.64315e+07					2.25092e+07
myristic acid	Full match	No results	No results	Full match	No results	228.209	1.653	1.00611e+09	8.97491e+08	9.55805e+08	1.18149e+09		1.79703e+07	1.97747e+07	2.12668e+07	7.88841e+07	3.31034e+09	2.99775e+09	1.42453e+09	3.30451e+09	2.83758e+09	2.46383e+09	3.14779e+09	2.97012e+09	3.69188e+09	3.32697e+09	3.44921e+09	3.36769e+09	3.38497e+09	3.39899e+09	3.27533e+09	3.64721e+09	1.02377e+08	4.78275e+07	8.60954e+07	7.80778e+07	9.18617e+08	7.47361e+08			1.3006e+07	1.5095e+07	1.7002e+07	1.89358e+07	1.17589e+08	7.81453e+08	7.2387e+08	7.5003e+08	8.14713e+08
Myristoleic acid	Full match	No results	No results	Full match	No results	226.193	1.674	9.82555e+07	8.93406e+07		1.15461e+08					7.9836e+06			1.29861e+08											3.30341e+08			9.27801e+06	5.55076e+06	8.80132e+06	7.89317e+06	4.58501e+07	5.06548e+07	5.144e+07	5.87265e+07					1.01939e+07
Myristylsulfate	Full match	No results	No results	Full match	No results	294.186	1.32	7.0298e+07	6.70122e+07	8.50464e+07	7.00875e+07					5.98601e+06	2.93308e+07	2.25732e+07	9.8714e+06	2.6853e+07	3.41647e+07	3.27761e+07	3.01803e+07	2.88458e+07	2.43626e+07	2.21192e+07	2.36019e+07	2.05401e+07	3.23882e+07	7.09739e+07	2.96867e+07	3.24386e+07	3.10956e+07	3.29998e+07	1.72642e+07	1.59714e+07	4.4842e+07	5.98622e+07	1.96462e+07	2.23445e+07					8.2328e+06	2.27504e+07	2.32544e+07	1.89584e+07	2.2586e+07
Nicotinamide	Full match	Full match	Full match	Partial match	No results	122.048	9.261	1.39808e+07										1.28214e+09	8.52019e+08	1.13822e+09	9.26632e+08	9.49984e+08	8.80628e+08	7.45207e+08	3.32036e+08	3.33597e+08	2.78306e+08	4.5911e+08	3.01915e+08	1.74613e+08	1.2121e+09	7.90455e+08														6.64683e+09	5.56521e+09	6.27887e+09	4.55822e+09
Nicotine	Full match	Full match	Full match	Full match	Full match	162.115	4.087	3.85155e+07	3.95113e+07	4.15244e+07	3.48349e+07					2.46104e+07					7.01712e+06	6.77948e+06	6.74099e+06	7.8569e+06	1.28619e+07	5.35804e+06	1.3224e+07	2.23468e+07	1.12707e+07	8.00751e+06	6.03758e+06		5.54909e+07	1.66625e+07	2.40046e+07	2.80563e+07	1.93552e+07	2.77742e+07	1.46674e+07	7.41048e+07					1.19606e+07
Nicotinic acid	Full match	Full match	Full match	Full match	No results	123.032	4.119	1.01937e+07	5.96102e+06		8.0382e+06						6.82341e+07	6.88341e+07	5.03748e+07	8.00552e+07	4.85924e+07	5.48029e+07	5.93001e+07	5.76246e+07	1.35846e+08	1.23682e+08	1.19741e+08	1.19946e+08	1.83888e+08	1.1679e+08	8.60858e+07	1.13007e+08					1.0528e+07	1.33855e+07	8.18178e+06	6.49903e+06						2.70425e+07	3.46451e+07	2.9315e+07	2.67672e+07
Nitrosomorpholine	Full match	No results	No results	Full match	No results	116.059	16.018	2.28395e+07	4.01567e+07	2.35587e+07	1.82227e+07							1.1004e+08	9.07691e+07	7.87007e+07	1.15535e+08	8.35147e+07	9.335e+07	9.40639e+07	1.05621e+08	1.10199e+08	1.10622e+08	1.12793e+08	1.00031e+08	8.52597e+07	1.09745e+08	1.36521e+08					4.39104e+07	1.82631e+07				4.48569e+07	2.3476e+07	1.73375e+07		5.30268e+07	5.28056e+07	5.30208e+07	5.51254e+07
Nonanoic acid	Full match	Full match	No results	Full match	No results	158.131	1.772	7.16627e+08	8.60372e+08	9.14888e+08	9.58527e+08		9.39883e+07			5.06277e+08	7.27133e+08	4.83856e+08	2.66885e+08	4.53075e+08	4.80801e+08	4.80223e+08	9.07478e+08	5.22438e+08	6.95667e+08	6.28171e+08	5.1524e+08	4.62433e+08	7.12729e+08	6.25868e+08	4.1134e+08	9.76197e+08	5.60322e+08	4.60853e+08	4.58006e+08	4.30123e+08	9.58975e+08	9.54618e+08	7.31241e+08	8.09168e+08		2.17026e+07	9.15549e+07	9.5825e+07	7.33968e+08	4.16742e+08	2.5059e+08	2.86205e+08	3.04037e+08
Octadecanal	Full match	No results	No results	Partial match	No results	268.277	2.076										3.45145e+06	3.20503e+06	1.98169e+06	3.64969e+06	3.28504e+06	3.60952e+06	3.5727e+06	3.23942e+06	6.29808e+06	5.4496e+06	5.01704e+06	5.4348e+06	5.07921e+06	4.88529e+06	4.93632e+06	5.12517e+06														2.326e+06			2.30949e+06
Octadecenal	Full match	No results	No results	Not the top hit	No results	266.261	2.087										8.44927e+06	7.11418e+06	4.37908e+06	8.17736e+06	7.17752e+06	6.82308e+06	7.45222e+06	6.35309e+06	1.25408e+07	1.00498e+07	9.71449e+06	1.12126e+07	1.02195e+07	9.86531e+06	9.91521e+06	9.81765e+06														7.01907e+06	5.32487e+06	5.8889e+06	6.15392e+06
Oleamide	Full match	Full match	No results	Partial match	No results	281.271	2.076	7.86385e+07	2.0102e+09	1.4238e+08	2.17568e+07	5.8806e+07	1.09708e+08	5.1333e+07	8.31508e+07	9.64494e+07					6.96351e+07	7.98377e+07	7.81241e+07	8.33544e+07	9.87695e+07	1.173e+08	1.23759e+08	1.09747e+08	1.46446e+08	1.36332e+08	1.58016e+08	1.42597e+08	4.02708e+07	3.09391e+07	6.54843e+07	4.5714e+07	2.6417e+09	1.13459e+08	3.69768e+08	6.56868e+07	6.33747e+07	3.88287e+07	7.30301e+07	3.52759e+07	1.17995e+08			7.91644e+06
Oleate	Full match	No results	Full match	Full match	No results	282.255	1.631	1.72673e+10	1.53172e+10	1.70759e+10	2.10084e+10		1.90726e+07	2.73325e+07	3.20461e+07	3.46314e+08	1.80332e+10	1.64693e+10	8.0287e+09	1.84185e+10	1.55726e+10	1.54458e+10	1.77861e+10	1.57801e+10	2.42139e+10	2.19056e+10	2.26599e+10	2.22553e+10	2.20835e+10	2.15524e+10	2.11693e+10	2.29971e+10	4.52543e+08	1.91325e+08	2.73905e+08	4.0703e+08	9.42538e+09	1.28412e+10	1.40256e+10	1.11436e+10	1.57439e+07	9.55515e+06	2.68565e+07	2.87601e+07	4.91872e+08	5.17592e+09	4.94069e+09	5.11197e+09	5.41252e+09
Oleoylethanolamide	Full match	No results	No results	Full match	No results	325.297	2.079	7.84396e+06	8.93609e+06	6.16555e+06						3.52907e+06	5.10677e+06	5.71446e+06	3.00966e+06	7.25045e+06	3.06237e+07	2.27985e+07	1.16889e+07	1.26168e+07	4.18416e+07	4.48179e+07	4.19464e+07	4.04898e+07	3.03891e+07	4.81886e+07	3.35189e+07	3.15608e+07	3.09005e+06	3.25738e+06	3.83196e+06	4.25142e+06	1.40561e+08	1.04937e+08	5.35778e+07	1.20811e+07					1.95497e+07	2.75711e+06	2.84326e+06	2.53874e+07	2.21582e+06
Oleoylglycine	Full match	No results	No results	Full match	No results	339.277	1.398										3.66525e+06			5.48067e+06	3.26845e+06	3.26306e+06	3.73371e+06	4.30648e+06	9.29493e+06	9.48293e+06	9.13753e+06	8.65494e+06	9.71349e+06	8.43082e+06	8.07466e+06	9.75076e+06														3.76802e+06	5.50381e+06	4.43712e+06	5.62494e+06
Orotic acid	Full match	Full match	Full match	Full match	No results	156.017	4.215										2.79749e+07	2.77952e+07	1.84247e+07	2.53839e+07	2.42837e+07	2.43428e+07	2.5014e+07	2.3679e+07	7.37324e+06	6.33564e+06	5.40587e+06	6.44587e+06	8.53863e+06	5.00285e+06		5.17951e+06														2.80637e+07	2.35461e+07	3.00434e+07	2.97215e+07
O-Succinyl-L-homoserine	Full match	No results	Full match	Full match	No results	219.074	4.191										3.67174e+07	2.88649e+07	2.5236e+07	3.68552e+07	2.97681e+07	2.61798e+07	3.02344e+07	2.40657e+07					7.13315e+06	5.46673e+06	1.21457e+07	7.96685e+06														1.90478e+06	1.72898e+06	1.86804e+06	1.77207e+06
Oxodecanoylcysteamine	Full match	No results	No results	Full match	No results	245.145	1.632	7.24174e+07		4.39094e+06	3.26009e+07								2.16817e+07		3.22879e+07	4.07236e+07	3.33063e+07	4.60533e+07	5.1167e+07			8.91453e+07	1.54402e+07	3.34425e+07	6.15394e+07	5.46277e+07							1.43248e+08	1.9596e+08
Oxononanoate	Full match	No results	Full match	Not the top hit	No results	172.11	2.113	8.48818e+07	3.44065e+07	3.29532e+07	7.02488e+07	1.0948e+07		1.02916e+07		1.85207e+07	3.83539e+07	2.4527e+07	1.18698e+07	2.16776e+07	3.33165e+07	1.70274e+07	3.63149e+07	1.88559e+07	3.80505e+07	3.91313e+07	3.49361e+07	3.45688e+07	4.62395e+07	5.10656e+07	3.25311e+07	2.49209e+07	1.01481e+07	3.56458e+06	1.17121e+07	1.77466e+07	4.75517e+07	5.81994e+07	1.13458e+08	3.17744e+07		1.03279e+07			2.80001e+07
Oxophosphonobutanoate	Full match	No results	No results	Full match	No results	181.998	12.752	1.31394e+07	4.45112e+07	3.05013e+07	1.29019e+07						3.43891e+07	3.938e+07	2.65679e+07	3.27363e+07	3.3112e+07	2.7948e+07	3.273e+07	3.03418e+07	2.1367e+07	2.75883e+07	2.83826e+07	2.83576e+07	2.20522e+07	2.35755e+07	2.98309e+07	2.8357e+07					9.9887e+06	1.84889e+07									5.68635e+06	7.19843e+06
Oxopyridinebutanal	Full match	No results	No results	Full match	No results	163.063	2.152	1.51303e+07	1.93656e+07	1.56737e+07	1.09621e+07					1.48567e+07					1.23751e+07	1.80663e+07	1.39793e+07	1.52015e+07					1.56976e+07	1.13629e+07	1.08529e+07	1.12346e+07	5.13001e+06	5.63727e+06	6.19536e+06				2.4898e+07	2.21077e+07					1.95266e+07
Oxotremorine	Full match	No results	No results	Full match	No results	206.141	2.144	8.05483e+06	1.11512e+07	1.03484e+07	5.97088e+06					1.92347e+06						1.88033e+06	2.12184e+06	2.14388e+06					1.66084e+06	1.76229e+06		1.51006e+06				1.81127e+06		1.89442e+06	2.56461e+06	2.47892e+06					2.64973e+06
Palmitate	Full match	No results	Full match	Full match	No results	256.24	1.622	8.10621e+09	7.89135e+09	8.52916e+09	5.46801e+09		7.84301e+07	9.04886e+07	8.47465e+07	1.00656e+09	7.52824e+09	6.55377e+09	3.63764e+09	6.78159e+09	7.74532e+09	6.70556e+09	7.11007e+09	6.51681e+09	8.16638e+09	7.64146e+09	7.92475e+09	7.9137e+09	8.54796e+09	8.57584e+09	8.2785e+09	9.17509e+09	9.53005e+08	4.69589e+08	6.64968e+08	7.60561e+08	2.38792e+10	1.43911e+10	8.55115e+09	7.50498e+09	5.21676e+07	6.00288e+07	8.70468e+07	8.96512e+07	1.52312e+09	2.72664e+09	2.55107e+09	2.60099e+09	2.72917e+09
Palmitoylcarnitine	Full match	Full match	No results	Full match	No results	399.334	2.773		3.73687e+06	2.15331e+06	4.50038e+06															3.5266e+07												2.06901e+07									1.70192e+06
Pantothenate	Full match	Full match	Partial match	Partial match	Full match	219.11	7.052	4.00978e+07	3.42991e+07	3.76682e+07	6.43008e+07						9.54763e+08	9.28185e+08		8.60005e+08	7.13645e+08	7.05011e+08	7.30269e+08	7.4686e+08		4.81406e+08	4.3594e+08				3.89063e+08	4.44164e+08					1.36697e+07	1.332e+07								1.00592e+09	8.33238e+08	1.01491e+09	8.72089e+08
PEG4	Full match	No results	No results	Full match	No results	194.115	2.897	1.54281e+08	2.14034e+08	3.65279e+08	1.87215e+08	1.01148e+08	2.33964e+08	1.95771e+08	1.69491e+08	4.31454e+08		2.89109e+07	5.69999e+07	1.76396e+07	3.35037e+08	1.95895e+08	1.8315e+08	2.17119e+08	2.9558e+07	9.75687e+07	3.26118e+07	1.38174e+08	2.36695e+08	4.46699e+08	2.5674e+08	2.6284e+08	1.88107e+08	5.59149e+08	3.50476e+08	2.36031e+08	1.45287e+09	1.37817e+09		1.76033e+07	1.23523e+08	1.79995e+08	1.50927e+08	1.00647e+08	1.26465e+09	1.07323e+07		1.79267e+06	9.87343e+06
Pentadecanoic acid	Full match	No results	No results	Full match	No results	242.225	1.663			4.8087e+08						3.28032e+07	1.67773e+08	1.50031e+08	6.91549e+07	1.68167e+08			1.71332e+08	1.54496e+08	1.97933e+08	1.66755e+08	1.87179e+08	1.88016e+08	1.94563e+08	2.32778e+08	1.75446e+08	2.12265e+08	6.53617e+07	2.31844e+07	4.8378e+07	4.05122e+07	3.67065e+08			3.30824e+08		6.78892e+06			5.10224e+07	7.48201e+07	6.26314e+07	6.62702e+07	7.00095e+07
Phenolphthalein	Full match	No results	No results	Full match	No results	318.089	2.22	6.37256e+06	5.02189e+06	6.68476e+06	6.12461e+06	2.32655e+06		2.38931e+06	2.54452e+06	1.49667e+06		5.37052e+06	5.33236e+06	4.87894e+06	3.19439e+06	3.23441e+06	3.01231e+06	2.85172e+06	3.2038e+06	3.21656e+06	3.16032e+06	3.09581e+06	2.13766e+06	2.14906e+06	2.05643e+06	2.18073e+06	4.08356e+06	3.97215e+06	3.90522e+06	3.11081e+06	2.67599e+06	4.00536e+06	7.22973e+06	1.43405e+07	2.60854e+06	3.02031e+06	2.43805e+06	2.86899e+06	1.97862e+06	7.66907e+06	9.24562e+06	7.51456e+06	7.13878e+06
Phenolsulfonic acid	Full match	No results	No results	Full match	No results	173.999	1.367	3.38768e+07	2.12301e+07	3.95896e+07	4.22696e+07														1.09881e+07	1.03707e+07	1.00081e+07	9.8486e+06	8.88614e+06	8.60847e+06	8.36929e+06	9.46262e+06					4.36533e+06	5.7286e+06	1.30834e+07	2.13072e+07
Phenylacetaldehyde	Full match	No results	Full match	Not the top hit	No results	120.057	2.116	8.05625e+07	6.63194e+07	6.89766e+07	1.3348e+08																						3.51842e+07	2.17883e+07	2.388e+07	3.02118e+07				2.96263e+06
Phenylalanine	Full match	Full match	Full match	Full match	Full match	165.079	10.364	3.30017e+09	1.0412e+09	1.99538e+09	5.67116e+09						8.96501e+08	5.98245e+08	1.94805e+08	7.06528e+08	7.72938e+08	7.46172e+08	8.44123e+08	5.37198e+08	5.81999e+08	5.2537e+08	5.28015e+08	5.06399e+08	3.67803e+08	4.06468e+08	4.56179e+08	3.84256e+08					3.0522e+09	8.53138e+09	2.21067e+10	1.98964e+10		1.61075e+07	8.95189e+06			9.68626e+08	9.53407e+08	6.48386e+08	7.10434e+08
Phenylethylamine	Full match	No results	Full match	Full match	No results	121.089	2.354	6.39386e+06	5.66536e+06	6.56748e+06	5.54602e+06	2.13877e+06	2.8151e+06	2.71181e+06	3.11376e+06	1.03842e+07		3.88167e+06	3.66654e+06	6.927e+06	3.24989e+06	3.43364e+06	3.33689e+06	3.48695e+06	3.48509e+06	4.31889e+06	3.33244e+06	3.98341e+06	3.35002e+06	3.03199e+06	3.24311e+06	8.91027e+06	1.24225e+06	1.47032e+06	1.61645e+06	1.97052e+06	8.71203e+06	7.80285e+06	9.72588e+06	6.48301e+06	3.5633e+06	2.73504e+06	3.03984e+06	2.23899e+06	4.93085e+06	4.87886e+06	3.92626e+06	4.74652e+06	3.71598e+06
Phenylpyruvic acid	Full match	Full match	Full match	Partial match	No results	164.047	2.135	7.43351e+07	2.31345e+07	3.43762e+07	1.591e+08						1.42791e+07	1.6905e+07	5.16902e+07	1.62585e+07	1.38909e+07	1.04954e+07	1.28395e+07	1.60971e+07	3.94979e+07	4.75344e+07	5.01279e+07	4.74883e+07			2.8738e+07	3.59637e+07						1.72471e+07	7.16881e+07	4.45882e+07
Phosphoglycolate	Full match	No results	No results	Full match	No results	155.982	12.978	4.12706e+07	5.18841e+07	3.3114e+07							4.2305e+07	4.95642e+07	3.17693e+07	4.12463e+07	4.07984e+07	3.68867e+07	4.11479e+07	3.86492e+07	2.58065e+07	3.53519e+07	3.75345e+07	3.54981e+07	2.76921e+07	3.00208e+07	3.99766e+07	3.45938e+07					1.25166e+07	2.24679e+07	7.00629e+07	1.15527e+08							2.83302e+07	4.1889e+07	3.46761e+07
Phosphonoacetaldehyde	Full match	No results	No results	Full match	No results	123.992	16.734	3.034e+07	1.2609e+07	1.70641e+07	2.02189e+07							1.21594e+07	6.90634e+06	8.06745e+06	1.08881e+07	7.69752e+06	4.95736e+06	8.08665e+06		3.15198e+06					7.81501e+06	4.04501e+06							2.76318e+07	1.62861e+07						7.63088e+06	1.57332e+07	8.9239e+06	8.84864e+06
Phosphorylethanolamine	Full match	Full match	Full match	Full match	No results	141.019	12.341		6.64139e+06	4.37279e+06							5.63978e+06	6.58793e+06		6.01192e+06	6.56057e+06	5.40579e+06	5.70333e+06	6.82503e+06																							7.01981e+06	8.54151e+06	3.61764e+06
Piperazinecarboxylic acid	Full match	No results	No results	Full match	No results	130.074	16.031											2.8039e+07	2.52139e+07	2.48363e+07	2.61023e+07	2.26658e+07	2.04404e+07	1.83594e+07	2.90475e+07	3.2053e+07	3.03911e+07	3.01673e+07	1.91784e+07	1.76279e+07	4.51442e+07	2.71589e+07														1.71622e+07	1.55297e+07	1.67395e+07	1.45587e+07
Pregabalin	Full match	No results	No results	Full match	No results	159.126	16.97	8.50227e+06	6.51271e+06		1.08347e+07							7.84785e+07	7.43269e+07	7.31544e+07	5.75801e+07	6.09473e+07	6.3803e+07	6.04178e+07	5.92176e+07	6.03506e+07	5.787e+07	5.69188e+07	4.35133e+07	5.6259e+07	6.13283e+07	5.43241e+07					5.646e+06	6.43263e+06	1.12292e+07	6.78207e+06						1.69612e+07	9.95651e+06	9.91336e+06	1.03247e+07
ProGln	Full match	No results	No results	Full match	No results	243.121	12.653	1.18397e+07	1.3102e+07	1.1666e+07	1.06643e+07							1.21728e+07	1.26217e+07	1.3116e+07	1.13981e+07	1.27004e+07	1.06996e+07	1.28173e+07		9.8416e+06	7.98276e+06	9.14483e+06			1.91545e+07							4.44386e+06	4.68412e+07	2.79551e+07							5.79271e+06
Proline	Full match	Full match	Full match	Full match	Full match	115.063	13.359	1.06269e+10	5.04408e+09	7.02911e+09	1.45894e+10						1.81681e+08	1.45627e+08	4.44667e+07	1.86594e+08	5.04641e+09	5.92601e+09	4.89112e+09	5.39829e+09	1.50193e+09	1.99408e+09	1.56126e+09	1.88753e+09	8.31334e+08	9.44937e+08	2.52673e+09	1.44887e+09					2.1542e+09	4.25338e+09	1.59769e+10	1.4037e+10		3.86248e+07	3.84232e+07	2.26386e+07	2.1733e+07	6.5739e+09	6.90888e+09	6.82843e+09	6.85564e+09
Prolylleucine	Full match	Full match	No results	Partial match	No results	228.147	13.616	1.96415e+08	5.62294e+08	6.58344e+08	4.83531e+08							1.63226e+07		1.39482e+07	8.56912e+07	7.46223e+07	6.51354e+07	8.41245e+07	2.93965e+07	5.34379e+07	4.59065e+07			1.61459e+07	6.34191e+06	6.52763e+07					1.62196e+08	5.04146e+08		1.75736e+07						3.38953e+07	6.11032e+07	5.40616e+07	5.54216e+07
Propionylcarnitine	Full match	Full match	No results	Full match	No results	217.131	12.638	1.02645e+09	5.14123e+08	6.17851e+08	1.18717e+09							6.65273e+07	5.89869e+07	6.52725e+07	5.7799e+07	6.1186e+07	4.7043e+07	6.10518e+07	2.46533e+07	2.72331e+07	2.47129e+07	2.75658e+07	2.06859e+07	1.97146e+07	2.75773e+07	2.07138e+07					4.49323e+08	5.6554e+08	2.53479e+09							1.03982e+08	1.16358e+08	1.12128e+08	1.08681e+08
Pyridoxal	Full match	Full match	Full match	Full match	No results	167.058	3.983	8.14769e+06	5.2069e+06	8.63073e+06	9.192e+06					7.85804e+06		7.38331e+06	9.71917e+06	7.97625e+06	3.41475e+06	3.92306e+06	5.17378e+06	4.13953e+06	1.00135e+07	7.96981e+06	7.71237e+06	1.11675e+07	4.47e+06	4.49143e+06	3.8162e+06	4.67714e+06	3.07293e+06	3.14456e+06	3.27811e+06	3.37644e+06	1.24536e+07	1.14434e+07	1.06704e+07	8.8193e+06					1.1251e+07	7.95609e+06	2.273e+07	6.76116e+06	3.31989e+06
Pyridoxine	Full match	Full match	Full match	Not the top hit	Full match	169.073	3.981											6.5015e+07	6.45626e+07	6.75556e+07	6.69024e+07	6.73444e+07	9.71143e+07	6.34666e+07	9.3072e+07	6.95507e+07	4.88488e+07	1.37421e+08	1.02397e+08	6.75281e+07	1.63316e+07	5.76742e+07														3.74506e+08	7.00133e+08	4.57941e+08	1.90418e+08
Pyruvic acid	Full match	Full match	Full match	Full match	No results	88.0161	1.669				1.74353e+07		6.51053e+06	7.54785e+06	5.52364e+06		8.94818e+07	8.08811e+07	4.49325e+07	8.37826e+07	9.60234e+07	1.13086e+08	8.32779e+07	1.15608e+08	8.8314e+06			7.80767e+06			1.36297e+07	6.73521e+06									6.94187e+06					1.01903e+09	8.29171e+08	6.95839e+08	1.05602e+09
Quindoxin	Full match	No results	No results	Full match	No results	162.043	2.671		3.11859e+06	2.90317e+06	2.97484e+06					2.36497e+06					2.42728e+06	2.62702e+06	2.97026e+06	2.86197e+06					2.44837e+06	2.05753e+06	2.16422e+06	2.24167e+06			1.21619e+06		9.14738e+06	7.01032e+06
Retinyl acetate	Full match	No results	No results	Full match	No results	328.24	1.566			1.7966e+09	2.035e+09							9.16586e+07	3.87341e+07		5.74234e+06	6.51456e+06	5.89924e+06	6.49308e+06	6.24183e+08	5.17144e+08	5.60387e+08	5.34959e+08	6.87524e+08	6.54647e+08		7.09144e+08					1.22532e+09	2.02047e+09								1.82178e+07	1.77602e+07	1.63614e+07	1.90947e+07
Riboflavin	Full match	No results	Full match	Full match	Full match	376.137	9.014		1.89264e+07	2.04617e+07	3.64293e+07							7.64603e+06	7.56372e+06	8.40802e+06	6.3117e+06	5.91799e+06	6.50338e+06	7.35519e+06	6.19535e+06	6.17394e+06	5.69314e+06	6.0135e+06				4.46767e+06					1.74131e+07	2.87139e+07
Ribosylnicotinate	Full match	No results	No results	Full match	No results	255.074	14.276											4.26777e+06		5.20761e+06	4.02506e+06	4.3899e+06									6.44046e+06															6.40179e+06	6.57263e+06	6.88033e+06	6.33318e+06
Serine	Full match	Partial match	Partial match	Partial match	Full match	105.043	15.707	1.11395e+09	6.66739e+06	3.60794e+07	6.46549e+08																												1.79291e+09	1.86294e+09						4.07177e+07	1.2972e+07	2.19032e+07	3.92897e+07
SerSer	Full match	No results	No results	Full match	No results	192.074	8.827	6.35946e+08	1.35201e+08	1.69469e+08	6.66142e+08							2.46091e+07	2.3132e+07	2.71491e+07	2.6591e+07	2.75079e+07	2.15361e+07	2.54124e+07							1.43769e+07						3.71372e+07	1.33477e+08									4.8829e+07	4.84342e+07	5.70899e+07
Shikimate	Full match	No results	Full match	Full match	Full match	174.053	6.471				1.9562e+06					1.15081e+06	1.21411e+06	1.91265e+06		947241	1.83501e+06	2.08995e+06	996762	2.24995e+06	1.29923e+06	1.00327e+06	1.14787e+06	1.69948e+06	2.74969e+06			1.17809e+06	1.17944e+06		1.06465e+06	1.00843e+06			2.25889e+06
Sphingosine	Full match	Full match	Partial match	Full match	No results	299.282	6.039											1.71351e+08	1.76088e+08	1.47169e+08	1.98902e+08	1.87416e+08	1.86289e+08	2.10752e+08	1.86875e+08	1.76315e+08	2.0485e+08	2.25763e+08	1.83794e+08	1.62656e+08	1.55563e+08	1.74422e+08						1.02715e+08								2.78026e+07	3.72222e+07	2.73927e+07	3.52348e+07
Stearate	Full match	No results	Full match	Full match	No results	284.271	1.599	4.73187e+09	5.03138e+09	5.12968e+09	3.43295e+09		5.55167e+07	5.97532e+07	5.55591e+07	7.69205e+08	2.31365e+09	2.05988e+09	1.2713e+09	2.12421e+09	2.90271e+09	2.14787e+09	2.41039e+09	1.87626e+09	2.93419e+09	2.68167e+09	2.98879e+09	2.84751e+09	3.16365e+09	3.07906e+09	2.43998e+09	2.66037e+09	6.6708e+08	3.72916e+08	4.22994e+08	5.52454e+08	1.54306e+10	9.67494e+09	4.81911e+09	4.16384e+09	3.69976e+07	4.83682e+07	5.94513e+07	5.94927e+07	1.08811e+09	1.36207e+09	1.31254e+09	1.33748e+09	1.40924e+09
Succinic acid	Full match	Not the top hit	Full match	Full match	Full match	118.027	4.5	2.70074e+08	4.25631e+08	1.93671e+08	2.46175e+08						2.26697e+09	2.16533e+09	1.92391e+09	2.43081e+09	1.88088e+09	1.85203e+09	1.79667e+09	1.91914e+09	7.41558e+08	7.53333e+08	7.68287e+08	7.67993e+08	1.11701e+09	7.98608e+08	1.36536e+09	9.00287e+08			1.35666e+07	1.46858e+07	1.38992e+08	1.30068e+08	4.43907e+08	5.05266e+08					1.78032e+07	3.40474e+09	2.84089e+09	3.463e+09	3.03458e+09
Succinic semialdehyde	Full match	Full match	Full match	Not the top hit	No results	102.032	3.861												1.00964e+09						6.005e+08	6.39336e+08	5.73859e+08	6.54321e+08	9.14407e+08	6.74359e+08															2.3029e+06	6.20899e+08	1.01127e+09	1.12276e+09	8.44488e+08
Succinimide	Full match	No results	No results	Full match	No results	99.032	3.844	1.78894e+08	4.57269e+08	3.2603e+08	1.41779e+08						1.74389e+09	1.0386e+09	1.52791e+09	8.89032e+08	1.51623e+09	1.44762e+09	1.35997e+09	1.74065e+09	1.38019e+09	1.99472e+09	1.72903e+09	1.39427e+09	1.37705e+09	1.94398e+09	1.91961e+09	2.7924e+09		1.59958e+06		2.09786e+06	1.40973e+08	1.39547e+08							2.94912e+06	6.66601e+08	7.11623e+08	6.97032e+08	5.83809e+08
Sulfinoalanine	Full match	Partial match	Partial match	Partial match	Full match	153.01	9.181																																3.05882e+07	6.53426e+07						1.34641e+07	1.28401e+07		1.16993e+07
Tacrine	Full match	No results	No results	Full match	No results	198.115	2.193	3.23623e+08	3.03138e+08	3.18838e+08	2.8078e+08					1.47517e+08					1.86496e+08	2.09166e+08	2.01674e+08	2.2277e+08					1.64768e+08	1.46275e+08	1.53579e+08		5.38694e+07	5.25757e+07	7.19744e+07	5.30933e+07	3.56433e+08		5.9639e+08	5.25684e+08
Taurine	Full match	Full match	Full match	Full match	Full match	125.015	10.209	6.03723e+08	3.11106e+08	3.00286e+08	8.48175e+08		1.77948e+07	1.39432e+07	2.17495e+07	4.51139e+06	1.33687e+09	1.41498e+09	6.8113e+08	1.39013e+09	1.16968e+09	1.14125e+09	1.26827e+09	1.15252e+09	2.28762e+09	3.15704e+09	3.30762e+09	3.17714e+09	2.79069e+09	2.91846e+09	3.60583e+09	3.10329e+09	7.23867e+06		8.54653e+06	6.46704e+06	3.66124e+08	3.5969e+08	9.29501e+08	6.86016e+08	1.10323e+07	1.27728e+07	1.43178e+07	1.28894e+07	8.23101e+06	1.44355e+09	1.53271e+09	1.54184e+09	1.5142e+09
Thienylalanine	Full match	No results	No results	Full match	No results	171.035	2.243	2.95863e+07	2.35951e+07	2.09169e+07	2.60759e+07					2.93905e+07					1.39034e+07	1.54553e+07	1.87573e+07	1.83891e+07					1.99985e+07	1.9467e+07	1.60807e+07	1.8648e+07	7.94184e+06	1.62925e+07	7.65727e+06	8.8495e+06	8.46854e+07	7.69635e+07	1.49019e+08	2.80593e+08					3.7039e+07
Thiomorpholinecarboxylic acid	Full match	No results	No results	Full match	No results	147.035	16.041	5.97415e+08	6.78869e+08	7.27949e+08	4.74787e+08							3.05176e+08	2.58617e+08	2.65796e+08	2.58542e+08	2.3317e+08	2.22921e+08	2.48274e+08	1.80877e+08	2.05667e+08	1.72137e+08	2.11225e+08	1.02643e+08	1.02331e+08	2.0827e+08	1.07042e+08					2.90011e+08	6.71573e+08								1.42009e+08	1.19565e+08	1.40091e+08	1.55331e+08
Threonine	Full match	Full match	Full match	Full match	Full match	119.058	14.324	1.42553e+09	6.16677e+07	2.21796e+08	1.28037e+09							3.99404e+08	3.4858e+08	6.78808e+08	4.50434e+08	4.89947e+08	2.73169e+08	3.91296e+08							2.25519e+08	2.01865e+07						1.07517e+07	1.49317e+09	1.8154e+09						1.71779e+09	2.18432e+09	1.96473e+09	2.07202e+09
Threonine3phosphate	Full match	No results	Full match	Full match	No results	199.024	12.467	3.67581e+07	1.16596e+08	1.0781e+08	4.73874e+07						1.04901e+08	1.26643e+08	5.77193e+07	1.17646e+08	1.22917e+08	1.15794e+08	1.05883e+08	1.287e+08	2.11147e+07	2.924e+07	2.61487e+07	2.89143e+07	2.18874e+07	2.20144e+07	4.22267e+07	3.25309e+07					2.55992e+07	5.05992e+07	5.28171e+06							4.71595e+07	1.30609e+08	1.51454e+08	6.60797e+07
Thymine	Full match	Partial match	Full match	Full match	Full match	126.043	3.748											2.15209e+07	2.07376e+07	2.36271e+07				2.37192e+07	1.38919e+07	3.69304e+07	9.27572e+06	4.03003e+07		9.3776e+06	9.61201e+06	1.33968e+07	1.00517e+06
Traumatin	Full match	No results	Full match	Full match	No results	212.141	2.033	4.79832e+06	2.26757e+06	3.23902e+06	3.37963e+06							5.08913e+06	5.18305e+06	3.56618e+06	3.57375e+06	5.01439e+06	3.19639e+06	5.25201e+06					5.06352e+06	2.3569e+06	4.68245e+06	2.98367e+06					2.27993e+06		6.95656e+06						7.89283e+06	3.65222e+06	3.69181e+06	4.60422e+06
Trehalose	Full match	Partial match	Partial match	Partial match	Full match	342.116	17.293																																							4.61557e+06	5.38327e+06
Tretinoin	Full match	Full match	Partial match	Full match	No results	300.209	1.761	6.4007e+07				7.06438e+06	3.04517e+06			3.77012e+06			2.75504e+08		1.05251e+09	2.59401e+08	4.18961e+07		3.35553e+07	2.92626e+07	2.46345e+07	1.39419e+08	3.53424e+08	5.17295e+08			6.90201e+06	9.8798e+06	6.00085e+06	1.89023e+07	5.1565e+07	4.06471e+07	7.97489e+07	8.69159e+07		4.74764e+06			4.41412e+06	3.7065e+07	3.23178e+07	1.9756e+07	2.39349e+07
Tridecylic acid	Full match	Full match	No results	Not the top hit	No results	214.193	1.707	3.47294e+07	4.91037e+07		6.22415e+07					1.0638e+07	2.63139e+07	2.27478e+07	1.13332e+07					2.39636e+07			2.56887e+07	2.33272e+07	2.23981e+07	3.05175e+07	2.5152e+07		1.04721e+07	6.14269e+06		1.00122e+07	3.66153e+07	3.45138e+07	3.47974e+07	3.90482e+07					1.48799e+07
Trigonelline	Full match	Full match	Partial match	Not the top hit	Full match	137.047	12.615		1.15989e+07									1.52276e+07	7.85229e+06	4.51914e+06	8.30631e+06	4.4348e+06	7.71261e+06	8.08226e+06	1.85181e+07	2.09919e+07	1.93954e+07	2.05946e+07	1.52664e+07	1.57222e+07	2.3667e+07	1.68907e+07					3.49934e+06	8.69707e+06								7.17828e+06	7.6997e+06	6.90229e+06	6.92508e+06
Trimethyl-lysine	Full match	Partial match	Partial match	Partial match	Full match	188.152	27.021																											7.73681e+07				6.02944e+07					1.20813e+08	4.72109e+08	2.13553e+09	2.39613e+08		3.89971e+08
Tryptophan	Full match	Partial match	Partial match	Partial match	Full match	204.089	10.802	1.965e+07			1.17653e+08								5.30019e+06		4.90251e+06	4.96252e+06		4.40963e+06															9.5539e+08	7.47231e+08						2.28606e+07	4.37762e+06		1.51115e+07
Tyrosine	Full match	Full match	Full match	Full match	No results	181.074	12.438	4.39295e+07		1.16395e+07	6.79562e+08							1.23724e+07	1.10504e+07	1.71909e+07	7.38379e+06	9.71873e+06	6.06209e+06	8.55914e+06															4.8035e+09	4.62416e+09						6.40673e+07			3.3826e+07
Tyrosyltyrosine	Full match	No results	No results	Full match	No results	344.136	2.268	2.31981e+07	2.43882e+07	1.98132e+07	2.21639e+07					1.94574e+07	2.76933e+07	2.25284e+07	1.66471e+07	2.71484e+07	2.29141e+07	2.30849e+07	2.46759e+07	2.18059e+07	3.36445e+07	3.08289e+07	2.80747e+07	3.04342e+07	2.57968e+07	2.6579e+07	2.49355e+07	2.66108e+07	9.62945e+06	9.22867e+06	9.72737e+06	1.22126e+07	2.54232e+07	7.75771e+06	1.64753e+07	3.1213e+06						2.2328e+07	1.73097e+07	1.99545e+07	2.15158e+07
UDP	Full match	Full match	Full match	Partial match	No results	404.002	14.188																																							2.13172e+07	2.3107e+07	1.94718e+07	3.26997e+07
UDPacetylglucosamine	Full match	Full match	Full match	Full match	No results	607.081	9.547	5.77575e+07		5.42588e+06	4.23061e+07						1.43314e+07	7.86399e+06		1.59245e+07	9.18285e+06	8.63476e+06	7.52002e+06	7.11636e+06																5.51364e+06							3.55804e+09	2.88715e+09
UMP	Full match	Full match	Full match	Partial match	No results	324.036	11.581																																								1.10782e+08
Undecylbenzenesulfonic acid	Full match	No results	No results	Full match	No results	312.176	1.335	1.93338e+08	1.65713e+08	1.98537e+08	2.37786e+08					4.0361e+07	6.61773e+07	5.1206e+07	3.86099e+07	5.00178e+07		9.36426e+07	5.84705e+07	7.0481e+07	1.06887e+08	9.35057e+07	8.53309e+07	9.20877e+07	1.45876e+08	1.72815e+08	1.31001e+08	1.40416e+08	3.93512e+07	1.76932e+07	2.57479e+07	2.39513e+07	3.41708e+08	2.82215e+08	1.11771e+08	1.09617e+08					6.14873e+07	3.08733e+07	3.25271e+07	2.64685e+07	2.86986e+07
Undecylic acid	Full match	No results	No results	Not the top hit	No results	268.24	1.651	2.10102e+06								1.17028e+07	3.73519e+08	3.87287e+08	1.63444e+08					3.54278e+08	5.7172e+08		5.47394e+08				5.58672e+08	5.53698e+08	1.89012e+07	8.52643e+06	1.56059e+07	1.46543e+07	3.76538e+08	4.78128e+08		4.82585e+08					1.69776e+07
Uracil	Full match	Full match	Full match	Full match	Full match	112.027	3.896	1.37981e+08	8.17864e+07	9.51187e+07	2.6815e+08	1.13224e+07	1.76869e+07	2.99878e+07	2.88835e+07	6.59423e+06	8.48264e+08	8.32095e+08	1.65569e+07	8.45764e+08	8.70237e+08	8.82172e+08	8.76379e+08	9.0719e+08	9.22842e+08	1.85969e+09	8.78958e+08	2.76954e+09	1.05588e+09	8.3292e+08	6.33649e+08	9.72589e+08	1.01256e+07	3.51444e+06		7.4566e+06	5.54921e+07	8.47028e+07			2.10089e+07	2.08671e+07	1.80519e+07	1.88953e+07		1.89489e+08	1.71806e+08	1.91981e+08	1.58031e+08
Uric acid	Full match	Full match	Full match	Full match	No results	168.028	4.2										1.03858e+07	9.44394e+06	1.01553e+07	1.00764e+07	7.80567e+06	8.59278e+06	7.25566e+06	9.09628e+06		796283	822606		1.53746e+06	1.01753e+06																	3.44731e+06		4.24819e+06
Uridine	Full match	Full match	Full match	Full match	Full match	244.069	6.281										6.01686e+08	5.33345e+08	1.97135e+08	5.48704e+08	3.86197e+08	4.61221e+08	5.355e+08	3.85458e+08	3.06888e+08	2.47283e+08	2.5283e+08	2.71779e+08	2.24862e+08	2.07468e+08	2.47096e+08	2.42425e+08					7.86327e+06	9.0419e+06									4.26396e+08	4.33723e+08	6.90244e+08
Uridinediphosphogalactose	Full match	Full match	Not the top hit	Full match	No results	566.055	10.281																																							8.37214e+08	6.74845e+08	4.91008e+08	6.82506e+08
Valeric acid	Full match	Full match	No results	Partial match	No results	102.068	2.365	1.69575e+07	3.37354e+07	1.82868e+07	4.38347e+07					6.59696e+06	4.18833e+07	3.79255e+07	1.74253e+07	3.28078e+07		1.05731e+07	4.74492e+07	2.47257e+07	2.81553e+07	2.79149e+07	2.29042e+07	1.41069e+07	2.78576e+07	2.90863e+07	1.11151e+07	3.14719e+07	2.16674e+07	2.65107e+07	5.48285e+06		1.49268e+07	1.48439e+07	4.7812e+07	2.28403e+07					4.13466e+07			1.37896e+07
Valine	Full match	Full match	Not the top hit	Full match	Full match	117.079	12.956	5.45305e+09	2.77963e+09	2.87935e+09	7.09908e+09			9.66385e+07	1.47083e+08		3.87894e+08	3.20473e+08	6.90349e+07	3.6224e+08	2.49178e+09	2.49684e+09	2.29013e+09	2.11975e+09	2.49789e+09	1.44788e+09	2.3145e+09	2.00951e+09	1.44593e+09	1.41477e+09	2.09455e+09	1.48554e+09			7.2496e+07	4.5963e+07	9.02615e+08	1.71105e+09	1.05642e+10	7.52129e+09		1.66521e+08		1.26874e+08		2.92401e+09	2.93925e+09	2.77031e+09	2.87366e+09
Vinylpyridine	Full match	No results	No results	Full match	No results	105.058	2.175	2.13526e+08	3.1223e+08	2.66725e+08	1.7999e+08					1.88258e+08					2.05721e+08	2.41154e+08	2.43414e+08	2.54974e+08					1.99478e+08	1.90186e+08	1.82683e+08	2.01324e+08	8.0482e+07	7.48678e+07	9.18967e+07	8.30681e+07	3.83938e+08	4.1576e+08	3.65708e+08	3.72283e+08					3.24946e+08
Xanthosine	Full match	Full match	Full match	Full match	No results	284.075	5.53										2.75566e+07	2.44446e+07	1.16878e+07	2.86951e+07	2.05484e+07	2.10471e+07	2.61233e+07	2.01678e+07	5.89522e+06	5.19863e+06	4.36179e+06	6.67209e+06	6.37768e+06		5.45467e+06															6.16314e+06	4.92305e+06	7.43805e+06	7.30862e+06
[truncated: 16 more columns]

## Sheet: 4 -blank
Name	PredComp	mzVault	Metabolika	CS	AMRT	MW	RT	0424_Cysten_T1_1	0424_Cysten_T1_2	0424_Cysten_T1_3	0424_Cysten_T1_4	0424_T1	0424_Tachy_HFF_1	0424_Tachy_HFF_2	0424_Tachy_HFF_3	0424_Tachy_HFF_4	0424_Tachy_HFF_T1_1	0424_Tachy_HFF_T1_2	0424_Tachy_HFF_T1_3	0424_Tachy_HFF_T1_4	0424_Tachy_Tubes_1	0424_Tachy_Tubes_2	0424_Tachy_Tubes_3	0424_Tachy_Tubes_4	0424_Tachy_Tubes_T1_1	0424_Tachy_Tubes_T1_2	0424_Tachy_Tubes_T1_3	0424_Tachy_Tubes_T1_4	0424_uninf_T1_1	0424_uninf_T1_2	0424_uninf_T1_3	0424_uninf_T1_4	0427_Cysten_T1_1	0427_Cysten_T1_2	0427_Cysten_T1_3	0427_Cysten_T1_4	0427_T1	0427_Tachy_HFF_1	0427_Tachy_HFF_2	0427_Tachy_HFF_3	0427_Tachy_HFF_4	0427_Tachy_HFF_T1_1	0427_Tachy_HFF_T1_2	0427_Tachy_HFF_T1_3	0427_Tachy_HFF_T1_4	0427_Tachy_Tubes_1	0427_Tachy_Tubes_2	0427_Tachy_Tubes_3	0427_Tachy_Tubes_4
1792886	Full match	No results	No results	Full match	No results	339.349	1.998	7.2615e+06	5.41525e+06	7.63132e+06	8.65382e+06																						9.41006e+06	7.75771e+06	6.99045e+06	3.1213e+06
1794967	Full match	No results	No results	Full match	No results	285.23	2.232						2.24713e+07	1.60724e+07	7.77722e+06	1.9814e+07	1.29386e+07	2.00337e+07	1.89227e+07	1.66334e+07	1.1752e+07	1.48456e+07	1.43076e+07	1.55262e+07	1.40365e+07	1.44555e+07	1.4005e+07	1.34373e+07					2.01185e+07	1.27591e+07				2.44224e+07	2.32992e+07	1.90289e+07	2.75764e+07	1.95864e+07	2.01683e+07	1.81376e+07	1.8901e+07		1.3274e+07	1.24753e+07
2-Oxoglutaric acid	Full match	Full match	Full match	Full match	No results	146.022	4.317	1.07746e+08		6.31685e+07	7.3058e+07		5.45594e+06	2.11043e+08	7.31317e+07	2.14902e+08	2.11772e+08	2.19781e+08	2.11891e+08	2.09289e+08	6.82851e+07		3.72758e+07		5.10488e+07	3.66638e+07												4.90441e+08	6.01267e+07	4.58143e+08	4.54642e+08	5.00616e+08	4.3719e+08		5.21447e+08	2.92995e+08	1.65028e+07	2.98069e+08	3.0463e+08
Acetamidobutanoate	Full match	Full match	Partial match	Partial match	Full match	145.074	3.592								3.09123e+06		4.11413e+07	1.15895e+08		2.8468e+07			1.30916e+07	1.23681e+07	3.39736e+06	1.51356e+06												3.66922e+06	3.0878e+06	3.33466e+06	3.4587e+06					1.31299e+07	8.95604e+06	1.21289e+07	1.02845e+07
Acetylaminoadipic acid	Full match	No results	No results	Full match	No results	203.079	9.425							4.89112e+06	5.02116e+06	6.87536e+06	4.79222e+06	4.80941e+06									8.43428e+06											2.40626e+08	2.64335e+08	2.22448e+08	2.90221e+08	3.60587e+08	2.99913e+08	2.9764e+08	2.62131e+08	1.25655e+08	2.41775e+08	2.15838e+08	2.06195e+08
Acetylarginine	Full match	Full match	No results	Full match	No results	216.122	16.298	5.9167e+06			7.16496e+06			3.6213e+07	2.8818e+07	2.9496e+07	3.07463e+07		2.37302e+07	2.58691e+07	1.09093e+07	1.11173e+07	1.01072e+07	1.10248e+07	9.56815e+06	8.05993e+06	1.2775e+07	9.80827e+06											4.64321e+07	3.4964e+07		4.36518e+07	3.84542e+07	3.2409e+07	3.33009e+07	9.21241e+06	9.84578e+06	9.5871e+06	1.02771e+07
Acetylasparagine	Full match	Partial match	No results	Partial match	Full match	174.064	4.1						4.81827e+06	4.91201e+06	3.81692e+06	5.57788e+06	3.94076e+06	3.37482e+06		4.33559e+06		5.88609e+06		6.19832e+06	7.77912e+06	4.99303e+06		4.30138e+06										2.58183e+06				7.01895e+06	5.15974e+06	6.12339e+06	5.75736e+06	1.92953e+06	2.2977e+06	1.66463e+06	2.3722e+06
Acetylaspartic acid	Full match	Full match	No results	Full match	No results	175.048	4.833														1.05903e+08	1.10775e+08	9.99106e+07	1.01067e+08																						1.80251e+08	1.92046e+08	2.17882e+08	1.91932e+08
Acetylaspartylglutamic acid	Full match	Full match	No results	Full match	No results	304.091	9.401																															9.3777e+06	5.80205e+07		7.47691e+07		1.33403e+07	1.01266e+07
Acetyl-Carnitine	Full match	Partial match	No results	Partial match	Full match	203.115	13.818	3.31659e+08	1.18103e+08	1.56286e+08	6.82225e+08			9.59548e+07	9.23207e+07	9.55021e+07	8.5333e+07	8.35024e+07	7.38483e+07	8.34629e+07	2.75326e+08	2.97012e+08	2.71966e+08	2.94494e+08	2.07228e+08	2.0318e+08	3.08588e+08	2.26367e+08				4.67439e+06	1.01674e+08	1.08894e+08	4.74865e+08	1.7474e+08	3.79067e+06	1.40684e+08	1.48813e+08	1.51929e+08	1.47379e+08	1.52279e+08	1.75993e+08	1.41769e+08	1.40945e+08	3.13014e+08	2.96103e+08	3.37212e+08	3.47815e+08
Acetylcholine	Full match	Full match	No results	Partial match	No results	145.11	16.648	3.43356e+07	1.3319e+07	2.32371e+07	3.69902e+07			1.12237e+08	1.05541e+08	1.06239e+08	9.27395e+07	9.18936e+07	8.31707e+07	8.72663e+07	8.13301e+07	9.03239e+07	8.84959e+07	8.95197e+07	6.96355e+07	7.74924e+07	1.17953e+08	7.98953e+07					7.04262e+06	4.36342e+06	1.70691e+07	7.66907e+06		1.27201e+08	1.40248e+08	1.22939e+08	1.27489e+08	1.59447e+08	1.44736e+08	1.1585e+08	1.21784e+08	1.30272e+08	1.34745e+08	1.50266e+08	1.4064e+08
Acetylglucosamine	Full match	Partial match	Partial match	Partial match	Full match	221.09	11.085									6.58602e+07								2.4201e+07																1.20131e+07	7.78571e+06		4.54439e+07			5.70444e+07
Acetylglutamic acid	Full match	Full match	Full match	Full match	Full match	189.064	6.034	9.32276e+06	1.0926e+08	4.73156e+07	7.726e+06				8.74086e+06		2.52244e+06	1.84491e+06		2.55873e+06	6.97989e+06	1.92628e+07	1.56864e+07	1.6372e+07		1.68355e+07							1.55619e+07	3.28711e+07					3.58422e+06	2.68586e+06		3.33073e+06	5.03671e+06	2.86821e+06	3.0643e+06	1.86267e+07	2.24738e+08	2.8462e+07	1.01792e+07
Acetylglycine	Full match	Partial match	Partial match	Partial match	Full match	117.043	3.742					1.96824e+06			1.48177e+07						1.50267e+07	1.60992e+07	1.551e+07	1.65548e+07					3.85268e+06			3.80578e+06					3.65119e+06	2.12379e+07	1.77127e+07	2.01701e+07	1.76337e+07					1.73599e+08	6.0202e+07	6.458e+07	6.06091e+07
Acetylmethoxykynurenamine	Full match	No results	Full match	Not the top hit	No results	236.115	3.712	1.2704e+07	3.13173e+07	2.00612e+07	2.35816e+07		7.03287e+06	7.0444e+06	6.83531e+06	8.65995e+06	7.04017e+06	5.84537e+06	6.69827e+06	7.92217e+06	7.39369e+06	7.62488e+06	7.70013e+06	8.11847e+06	7.32732e+06	5.17176e+06	3.01577e+06	4.64756e+06					8.96494e+06	2.29112e+07					8.81118e+06	8.89984e+06	7.87333e+06	3.52193e+06	3.97616e+06	3.24309e+06	3.78516e+06	1.73844e+06	1.75855e+06	1.4176e+06	1.84631e+06
Aconitic acid	Full match	Full match	Not the top hit	Not the top hit	Full match	174.016	6.583	6.89421e+07	1.31951e+07	3.39637e+06	4.10424e+07																1.27309e+07	5.41204e+06					2.75221e+07	2.93207e+07	3.60498e+08	2.34614e+08		9.83197e+07	6.16613e+07	8.45389e+07		6.37066e+07	3.47333e+07	8.38178e+07	8.602e+07	2.33994e+07	3.80399e+07	3.69178e+07	3.79033e+07
Acridine	Full match	No results	No results	Full match	No results	179.073	2.247	6.37474e+07	7.23683e+07	7.79727e+07	5.21225e+07	7.70302e+07					6.0047e+07	6.44767e+07	6.50665e+07	6.92768e+07					5.92917e+07	5.45318e+07	5.76861e+07	5.74124e+07	1.96144e+07	1.99853e+07	2.41099e+07	2.38642e+07	1.05775e+08	1.08045e+08	9.24225e+07	8.24291e+07	1.04798e+08					5.38348e+07	5.82861e+07	4.97144e+07	4.971e+07
Adenine	Full match	Full match	Full match	Partial match	Full match	135.054	10.825		5.58835e+07					1.77095e+09	1.69922e+09	2.18163e+09	2.06235e+09	1.89496e+09	1.45374e+09	1.60145e+09	3.32985e+08	1.15524e+09	7.09063e+08	7.95012e+08	5.1895e+08	4.18133e+08	1.66451e+09	2.28545e+09										5.16944e+09	4.12118e+09	6.64706e+09	6.30462e+09	4.02215e+09	7.67237e+09	5.62698e+09	6.2447e+09	5.12907e+09	1.15269e+10	9.11413e+09	1.08574e+10
Adenosine	Full match	Full match	Full match	Not the top hit	Full match	267.096	6.828	9.88111e+07	2.61784e+08	1.24203e+07	1.54393e+08			4.36785e+09	4.60322e+09	5.00634e+09	4.20287e+09	4.38674e+09	4.36295e+09	4.70482e+09	6.61807e+09	6.40445e+09	5.65865e+09	6.89142e+09	5.40147e+09	4.2776e+09	5.96318e+09	6.13808e+09				1.62086e+07	7.29089e+07	2.21823e+08				6.72849e+09	6.86785e+09	6.91973e+09	7.29716e+09	7.06267e+09	8.85598e+09	7.55427e+09	8.23892e+09	3.88253e+09	4.5937e+09	4.77539e+09	4.47079e+09
ADP	Full match	Full match	Full match	Full match	No results	427.029	14.551																																1.33444e+08			1.22098e+08	1.17208e+08		1.14687e+08		4.37883e+07		4.81327e+07
Alanine	Full match	Full match	Partial match	Partial match	Full match	89.0479	14.849	2.16801e+09	3.50573e+08	5.92566e+08	2.00517e+09		1.00644e+08	1.00337e+08	5.90551e+06	1.08808e+08	9.24779e+08	9.94546e+08	7.87096e+08	7.5702e+08	4.53952e+07	7.66174e+07	4.9406e+07	7.21522e+07	1.77585e+07	2.16543e+07	4.10752e+08	6.19738e+07					5.78717e+07	1.30012e+08	3.87208e+09	3.37093e+09		1.45364e+09	1.51869e+09	1.46811e+09	1.38849e+09	1.51583e+09	1.47412e+09	1.34566e+09	1.1995e+09	5.58801e+08	5.2353e+08	5.88016e+08	5.92268e+08
Alanylproline	Full match	Full match	No results	Full match	No results	186.1	11.404	3.73111e+08	1.86588e+08	1.76715e+08	2.93425e+08			6.23524e+07	5.92814e+07	5.87455e+07	5.76416e+07	5.80425e+07	5.42657e+07	5.98723e+07	3.94895e+07	4.36467e+07	4.10753e+07	4.24147e+07	2.99835e+07	2.51867e+07	6.19317e+07	3.79228e+07					6.99432e+07	1.08151e+08	3.1858e+08	2.93622e+08		6.15354e+07		6.87839e+07	6.13273e+07	6.92114e+07	8.69668e+07	6.93915e+07	7.41471e+07	9.27483e+07	1.37448e+08	1.39278e+08	1.34576e+08
Allopurinol	Full match	Partial match	Partial match	Not the top hit	No results	136.038	9.465	6.48964e+07	1.75552e+09	1.9971e+09			4.14523e+07	6.63477e+07	2.11896e+07		9.92402e+08		4.48924e+08	3.46062e+08		4.43963e+07		5.57057e+07	7.87434e+07		3.53262e+07	5.59779e+07					1.1107e+07	1.39347e+07
Aminoadipate	Full match	Partial match	Partial match	Partial match	Full match	161.069	11.786							1.07293e+07	9.50221e+06	1.30445e+07	4.79625e+06	1.04753e+07	5.68354e+06	9.82841e+06							5.59908e+06								9.60736e+06			3.19353e+08	3.20267e+08	3.15375e+08	3.79142e+08	3.29393e+08	5.17586e+08	3.04911e+08	3.51141e+08	4.54582e+06	9.94045e+06	6.74347e+06	9.72647e+06
Aminohydroxymethylpentanedioic acid	Full match	No results	No results	Full match	No results	177.064	4.331						2.48943e+06	1.50684e+06	1.61812e+06	1.62802e+06		1.27687e+06	1.4213e+06	1.14203e+06																			1.54148e+06	1.98578e+06		2.72385e+06	1.92047e+06	1.85155e+06	1.8473e+06
Aminolevulinic acid	Full match	Not the top hit	Not the top hit	Full match	Full match	131.058	3.568						2.76184e+07	2.94563e+07	2.61281e+07	2.87904e+07	1.63061e+08		2.54738e+07	1.62469e+08	3.27322e+07	3.09025e+07	2.97592e+07	6.24043e+07	5.79866e+07	3.2055e+07	1.31196e+08	3.09521e+07										2.82915e+07	4.29793e+07	2.56142e+07	2.49381e+07	7.93894e+07	3.67851e+07	2.31184e+07	2.44598e+07	3.50325e+07	3.35416e+07	3.58898e+07	3.43414e+07
Aminopyridine	Full match	No results	No results	Full match	No results	94.0534	2.585	1.71116e+06	1.95876e+06	1.79452e+06	1.83816e+06	1.61296e+06					1.70556e+06	1.89384e+06	2.23404e+06	1.87304e+06					1.78546e+06	1.41043e+06	1.54301e+06	1.48375e+06					4.8874e+06	3.8911e+06	3.27027e+06	2.21594e+06	2.89994e+06					1.60236e+06	1.93533e+06	1.58887e+06	1.78059e+06
Aminoundecanoic acid	Full match	No results	No results	Full match	No results	201.172	6.623	5.42072e+08	4.67611e+08		7.53017e+07				2.29479e+07		2.62324e+07			2.56064e+07	1.79389e+07		1.78504e+07		1.75791e+07		2.98059e+07	1.77477e+07					5.43205e+07	8.34584e+07				1.3672e+07	1.34062e+07	1.4386e+07	1.70997e+07	1.8607e+07	2.2802e+07	1.73099e+07	2.12917e+07
AMP	Full match	Full match	Full match	Full match	No results	347.063	11.704																															2.8149e+08	4.77402e+08	3.02608e+08	7.62088e+08	1.80153e+08	1.45572e+08	5.37212e+08	3.23116e+08
Ampalex	Full match	No results	No results	Full match	No results	241.121	2.412	2.99715e+08	2.56696e+08	2.73862e+08	2.7234e+08	1.13937e+08					1.15777e+08	1.31245e+08	2.13583e+08	1.36024e+08					1.16261e+08	1.05852e+08	1.09451e+08	1.05586e+08	2.7805e+07	3.93719e+07	3.76272e+07	2.81193e+07	4.58049e+08	3.12339e+08	4.77727e+08	3.83883e+08	4.67602e+08					1.80326e+08	2.26672e+08	1.55121e+08	1.37147e+08
Androstanediol	Full match	No results	No results	Full match	No results	292.24	1.644	4.11466e+07	8.19449e+07	1.05252e+08	1.73062e+08		1.77473e+07	1.54769e+07	6.67456e+06	1.6423e+07	1.55419e+07	1.36692e+07	1.93969e+07	1.46048e+07	3.79989e+07	2.83636e+07	3.59601e+07	2.95828e+07	2.99936e+07	2.54511e+07	2.71746e+07	4.6161e+07					3.63273e+07	1.67001e+07	2.48666e+07	2.30401e+07										6.7188e+06	5.67158e+06	6.34632e+06	5.69526e+06
APM	Full match	No results	No results	Full match	No results	175.084	4.131						5.43976e+06	6.29157e+06	4.58162e+06	5.98814e+06	1.42957e+07	1.49833e+07	1.49045e+07	1.42214e+07	1.05183e+07	2.09743e+07	1.43019e+07	2.04618e+07	1.10572e+07	1.50865e+06	1.23978e+07	1.03888e+07										2.14122e+07	3.27292e+06	3.14875e+06	1.45797e+07	6.33669e+06	6.43615e+06	5.43071e+06	5.37833e+06	1.15956e+07	5.60556e+07	5.57453e+07	4.60817e+07
Arabitol	Full match	Full match	Full match	Full match	No results	152.068	9.95	1.28674e+07			1.95004e+07				3.34105e+07						1.27415e+07	1.13792e+07	1.15951e+07	1.20674e+07	1.14967e+07	1.07381e+07	1.38999e+07	1.27046e+07					3.51531e+07	3.86218e+07	4.93145e+07			1.16203e+08	1.08542e+08	1.12139e+08	1.12127e+08	1.00556e+08	9.60731e+07	1.06322e+08	9.57911e+07	8.14058e+07	6.16031e+07	6.14797e+07	5.66279e+07
Arachidic acid	Full match	Full match	No results	Full match	No results	312.303	1.624	5.80162e+07	7.72933e+07	5.97355e+07	6.34789e+07	6.7974e+06	2.53576e+07	2.28189e+07	1.05352e+07	2.60469e+07	3.42046e+07	2.4745e+07	2.60047e+07	2.66561e+07	4.72733e+07	4.57124e+07			4.9467e+07	5.45726e+07	5.03283e+07	5.37739e+07	1.19632e+07	1.24739e+06	3.50071e+06	6.52317e+06	1.41156e+08	1.05616e+08	3.8864e+07	2.57607e+07	1.33807e+07	1.36987e+07	1.3911e+07	1.20635e+07	1.14424e+07	9.75002e+06	9.95077e+06	1.07385e+07	6.92166e+06
Arachidonic acid	Full match	Full match	Partial match	Full match	No results	304.24	1.694	7.74942e+09	6.15868e+09	9.18528e+09	1.3283e+10	3.43554e+07	4.04712e+08		1.59574e+08	4.05509e+08	4.54046e+06	4.94351e+06		4.35225e+06	2.19227e+09	1.91523e+09	2.06685e+09	2.2592e+09	1.88178e+09	1.85478e+09	1.83691e+09	1.98928e+09	2.72154e+07	2.3223e+07	1.72675e+07	4.11049e+07	7.69599e+09	1.03741e+10	2.6435e+10	2.8039e+10	5.49729e+07			6.86388e+07			7.03361e+07
ArgAla	Full match	No results	No results	Full match	No results	245.148	20.404	7.81798e+07	1.04735e+07	1.61899e+07	5.13805e+07																							1.41546e+07	6.94603e+08	3.08367e+08			1.06768e+07
Arginine	Full match	Partial match	Partial match	Partial match	Full match	174.111	25.975				3.29461e+07	2.56929e+08																				3.24741e+08			2.83556e+08		2.15864e+10				4.77373e+08		4.21165e+07				3.37325e+08	1.86406e+08	4.11868e+08
Arginylhydroxyproline	Full match	No results	No results	Full match	No results	287.159	16.442							7.5834e+06	5.86114e+06	5.73223e+06	6.20192e+06	5.24379e+06	4.69113e+06	5.09503e+06		2.87354e+06		2.98343e+06			4.30226e+06											7.03038e+06	1.06433e+07	7.59582e+06	7.18154e+06	1.03713e+07	9.03944e+06	6.79512e+06	7.3807e+06	6.89777e+06	7.00821e+06	7.49705e+06	7.46953e+06
Asparagine	Full match	Full match	Full match	Full match	Full match	132.053	15.31	3.36934e+08			2.24632e+08																								1.09563e+09	5.85652e+07								1.35918e+07
Aspartate	Full match	Partial match	Partial match	Partial match	Full match	133.037	11.246	6.25098e+08		3.78202e+07	1.00579e+09		7.01857e+08	7.08026e+08	1.70103e+07	7.62982e+08	2.17662e+08	2.58323e+08	3.02256e+08	2.14057e+08	2.95421e+07	3.24976e+07	1.4747e+07	1.62348e+07			7.70697e+08	4.37568e+07							3.82865e+09	1.20828e+10		8.53829e+09	6.86622e+09	6.94097e+09	7.28519e+09	5.72743e+09	3.28434e+09	6.74795e+09	4.00128e+09	9.3357e+09	9.53464e+09	1.09996e+10	9.57418e+09
Aspartylproline	Full match	No results	No results	Full match	No results	230.09	12.724																															1.33784e+07	1.57533e+07	1.19052e+07	1.30348e+07	9.82624e+06	1.58357e+07	1.02328e+07	1.03066e+07	2.035e+07	4.20424e+07	3.01633e+07	4.31576e+07
ATP	Full match	Full match	Full match	Full match	No results	506.995	15.106																												1.64628e+07			4.01085e+07	5.77897e+07	2.62383e+07	5.30696e+07			5.89381e+07
Benzaldehyde	Full match	No results	Full match	Full match	No results	106.042	10.388								1.63373e+07	1.55139e+07	1.48556e+07	2.21965e+07	2.01759e+07	2.35116e+07	1.32947e+07				8.51065e+06	5.03554e+06	1.27699e+07	7.4075e+06					1.13332e+07
Benzisothiazolone	Full match	No results	No results	Full match	No results	151.009	2.293	7.41837e+07	7.65774e+07	7.74713e+07	8.57453e+07	2.70567e+07					1.48223e+07	1.5994e+07	2.16998e+07	1.74466e+07					1.88741e+07	2.08695e+07	1.71224e+07	1.70494e+07	2.85244e+07	3.05536e+07	2.89155e+07	2.82032e+07	6.03336e+07	6.44725e+07	4.70393e+07	5.38307e+07	3.41274e+07					1.23539e+07	1.06804e+07	1.28677e+07	1.1373e+07
Benzofluorenylacetic acid	Full match	No results	No results	Full match	No results	274.099	2.102						2.82226e+07	2.94707e+07	1.33937e+07	3.1979e+07	1.89332e+07	1.96574e+07	1.82494e+07	1.8689e+07	6.28204e+07	5.81512e+07	5.25435e+07	5.83003e+07	3.3311e+07	3.21459e+07	3.38957e+07	3.36223e+07										2.1951e+07	1.91943e+07	1.67232e+07	1.83928e+07	1.06774e+07	1.09426e+07	1.55842e+07	1.0634e+07	9.84754e+07	8.9148e+07	8.34811e+07	8.39161e+07
Benzoxazolone	Full match	No results	No results	Full match	No results	135.032	2.288	4.14151e+06	3.92782e+06	4.43384e+06	4.91181e+06	2.50887e+06							2.13084e+06									2.04785e+06					7.63213e+06	6.89215e+06	7.54741e+06	1.01242e+07	3.7333e+06
Betaine	Full match	Partial match	Partial match	Partial match	Full match	117.079	12.072							5.64683e+08																				3.629e+08	2.2803e+07											8.0031e+08	9.23463e+08	8.75474e+08	9.51434e+08
cADPR	Full match	Partial match	No results	Partial match	Full match	541.06	14.082																																1.24174e+07	8.15957e+06		4.38584e+06			7.48611e+06	7.78676e+06
Caprylic acid	Full match	Full match	No results	Partial match	No results	144.115	1.977	1.1547e+11	8.49975e+10	5.7611e+10	1.09228e+11	3.85743e+10	7.20007e+07	5.50659e+07	2.6242e+07	4.5858e+07	6.48009e+09	7.32152e+09	9.40412e+09	7.45668e+09	5.97528e+07	7.97405e+07	6.23973e+07	4.82646e+07	8.91993e+09	8.76803e+09	8.19594e+09	9.05943e+09	6.67272e+10	1.97847e+10	2.79849e+10	4.45124e+10	1.50212e+11	1.59935e+11	1.91225e+11	2.39956e+11	5.63747e+10	1.95092e+07	1.89874e+07	1.1887e+07	2.01678e+07	6.09622e+09	6.13827e+09	6.71879e+09	7.34581e+09	2.31801e+07	1.52047e+07	2.69667e+07	1.15645e+07
Capuride	Full match	No results	No results	Full match	No results	186.136	2.28	1.19988e+07	1.09815e+07	1.18936e+07	8.96365e+06	3.93693e+06					4.14765e+06	5.22506e+06	4.50743e+06	5.03795e+06					4.22637e+06	3.8477e+06	3.83819e+06	4.40895e+06	2.39076e+06	2.46362e+06	2.55617e+06	2.80623e+06		5.89546e+06	6.3833e+06		5.33268e+06					3.48943e+06	3.87137e+06	3.31513e+06	2.9999e+06
Carbobenzyloxyglycine	Full match	No results	No results	Full match	No results	209.069	2.426	6.73271e+06	8.75756e+06	7.92678e+06	8.78093e+06	6.45049e+06					2.99706e+06	3.48036e+06	4.88834e+06	3.85438e+06					4.07719e+06	4.36741e+06	3.70397e+06	4.12804e+06		1.88966e+06	1.68893e+06		1.84905e+07	1.8116e+07	1.20986e+07	1.10364e+07	9.8174e+06					2.65488e+06	2.64458e+06	2.83159e+06	2.09693e+06
Carnitine	Full match	Full match	No results	Full match	No results	161.105	15.5	1.87566e+09	5.87453e+08	9.62679e+08	2.22645e+09			2.53382e+08	2.47024e+08	2.53448e+08	2.14234e+08	2.23465e+08	1.92215e+08	2.21732e+08	4.61984e+08	5.19057e+08	4.67855e+08	5.09542e+08	3.46642e+08	3.54034e+08	6.62267e+08	3.80305e+08				4.51611e+06	2.75411e+08	3.41619e+08	1.22368e+09	7.70695e+08		2.32675e+08	2.40958e+08	2.21009e+08	2.41586e+08	2.41748e+08	2.73689e+08	2.03361e+08	2.1228e+08	9.08583e+08	9.59344e+08	9.83074e+08	9.83574e+08
Ceramide1	Full match	No results	No results	Full match	No results	537.511	2.054	1.0986e+08	4.2894e+08	2.92656e+08	3.82841e+08	2.41284e+06		1.03838e+08	1.24323e+08	1.19571e+08	1.02993e+08	8.60447e+07	1.0597e+08	9.45773e+07	1.4269e+08	1.62877e+08	1.79267e+08	1.64136e+08	1.23326e+08	1.05737e+08	1.03609e+08	1.45393e+08	6.62731e+06	7.54223e+06	3.51616e+06	2.9311e+07	1.16605e+08		5.9642e+06		2.53785e+06	3.87368e+07	3.7072e+07	3.5186e+07	3.37597e+07	1.30711e+07		2.63042e+07	6.36948e+06	4.46593e+07	5.06171e+07	5.01224e+07	4.72482e+07
Ceramide2	Full match	No results	No results	Full match	No results	563.527	2.01	1.03174e+07	1.68926e+07	1.41379e+07	1.74996e+07			8.80979e+06	9.11381e+06	8.60359e+06	7.31199e+06	6.36121e+06	6.87797e+06	7.03293e+06	1.96673e+07	2.13823e+07	2.29751e+07	2.21538e+07	1.72717e+07	1.48485e+07	1.19909e+07	1.78143e+07					8.28147e+06	1.47603e+07				3.15643e+06	3.23591e+06	2.71135e+06	2.86676e+06					1.34766e+07	1.21619e+07	1.6296e+07	1.20795e+07
Cholestenone	Full match	Full match	Not the top hit	Full match	No results	384.338	2.029	9.10276e+06	1.04624e+07	1.11644e+07	1.17892e+07			4.49288e+06	4.51475e+06	3.97987e+06	3.35306e+06	3.32375e+06	2.91064e+06	3.20703e+06	2.39998e+06	2.91267e+06	2.65893e+06	2.73933e+06	2.3479e+06	2.20755e+06	2.36239e+06	2.63593e+06					1.17e+07	1.69002e+07	5.55407e+06											4.89463e+06	5.39453e+06	5.30709e+06	4.94452e+06
Cholinesulfate	Full match	No results	No results	Full match	No results	183.056	5.989							6.49402e+06		5.69419e+06	4.87638e+06	5.14141e+06		5.47637e+06																										1.66367e+07	2.44999e+07	2.53524e+07	2.43104e+07
Cinnamic acid	Full match	Full match	Full match	Full match	No results	148.052	10.116	6.64417e+07		4.74807e+07	1.3318e+08			4.09316e+09	3.97682e+09	2.8307e+09	3.93713e+09	2.6263e+09	3.94274e+09	2.55715e+09	2.57271e+09	2.51486e+09	2.28786e+09	2.72275e+09	1.45357e+09	1.31351e+09	2.24767e+09								3.50869e+08	7.92348e+07		3.62743e+09	4.47301e+09	4.07648e+09	4.18311e+09	4.13701e+09	6.14754e+09	3.93665e+09	4.70278e+09
Coumaric acid	Full match	Full match	Not the top hit	Full match	No results	164.047	12.511	2.03343e+08			1.01216e+09																								1.45616e+07	1.06649e+07		8.29856e+07	1.65177e+08	8.06169e+07	1.04746e+08	7.55247e+07	1.77782e+08	5.79754e+07	5.28665e+07
Creatine	Full match	Full match	No results	Full match	Full match	131.069	15.306	2.59367e+09	1.01962e+09	1.27579e+09	2.83763e+09	161205		3.18654e+09	2.93005e+09	2.94858e+09	2.88597e+09	2.78414e+09	2.62662e+09	2.57395e+09	5.23416e+09	6.42837e+09	6.4656e+09	6.66049e+09	5.24846e+09	5.06611e+09	6.81229e+09	5.76344e+09	1.37384e+07		1.1917e+07	2.94925e+07	9.74584e+08	5.92616e+08	8.99524e+08	1.59659e+09		2.69872e+09	3.90581e+09	3.59063e+09	3.73831e+09	3.88069e+09	4.04087e+09	3.33838e+09	3.50787e+09	5.8844e+09	6.19393e+09	6.61711e+09	7.01758e+09
Creatinine	Full match	Full match	No results	Partial match	No results	113.059	6.739		9.04045e+06	1.47147e+07	2.87848e+07	2.05728e+07	1.8396e+06			627703	1.60716e+08	1.87017e+08	1.49396e+08	1.68577e+08	1.49365e+08	1.68567e+08	1.50906e+08	1.61894e+08	1.25551e+08	1.03623e+08	1.5937e+08	1.34981e+08	6.02045e+07	4.85222e+06	2.36662e+07	2.53142e+07	5.67689e+07	8.46801e+07			1.61089e+07	1.94305e+08	2.10034e+08	1.63504e+08	1.7042e+08	1.82609e+08	2.66101e+08	1.8908e+08	2.09694e+08	2.50872e+08	3.45554e+08	3.34287e+08	3.9719e+08
Cresylsulfate	Full match	No results	No results	Full match	No results	188.014	1.394	1.12892e+09	8.27264e+08		9.20285e+08	2.44489e+08	5.75464e+06	5.00032e+06	1.71224e+06	6.70082e+06	5.15716e+07	5.63247e+07							5.89777e+07	5.98712e+07	5.33216e+07	6.48062e+07	3.82764e+08	1.22742e+08	1.48377e+08	2.33756e+08	2.08732e+09	1.54907e+09	2.80291e+09	3.53564e+09	3.55278e+08	5.64899e+06	6.14757e+06	5.24268e+06	6.1381e+06	4.02972e+07	4.63627e+07	4.44809e+07	4.55872e+07	9.73279e+06	8.89946e+06	1.02247e+07	9.57689e+06
Crotonate	Full match	No results	Full match	Not the top hit	No results	86.0369	16.26							5.5074e+09	3.62331e+09	3.66474e+09	4.27505e+09	3.34227e+09	3.17994e+09	3.33553e+09	5.19947e+09	5.23854e+09	4.85877e+09	5.20201e+09	4.4313e+09	3.69411e+09	6.32476e+09	5.9268e+09					6.62196e+08		1.79827e+08	6.97756e+07		3.96299e+09		4.792e+09	4.58911e+09	5.80631e+09	4.80084e+09	4.4834e+09	4.43983e+09
Cyclohexanediol	Full match	No results	No results	Full match	No results	116.084	2.039					1.12199e+07	6.01096e+07	4.53346e+07	1.84911e+07	5.1927e+07	3.67823e+07	3.77469e+07	6.64214e+07	4.62327e+07	7.67952e+07	6.2651e+07	5.93629e+07	5.58867e+07	6.48175e+07	6.15921e+07	5.20886e+07	6.96622e+07		1.53827e+07	8.90904e+06	9.12483e+06						2.10247e+07	1.5979e+07	2.08853e+07	1.46127e+07	2.47136e+07	2.64443e+07	3.38238e+07	2.39004e+07	1.01704e+07	1.22444e+07	7.79332e+06	5.57674e+06
Cycloserine	Full match	No results	No results	Full match	No results	102.043	15.121							4.15057e+07	3.83611e+07	4.03979e+07	4.02534e+07	4.27992e+07	3.85804e+07	2.76303e+07	9.64241e+06	1.51549e+07	1.1438e+07	1.34422e+07	6.78085e+06	7.92001e+06	4.8356e+07	2.03651e+07										2.85029e+07	2.33931e+07	2.54895e+07	2.41792e+07	2.83496e+07	1.57774e+07	2.28983e+07	2.43707e+07	6.07543e+07	5.60736e+07	6.76475e+07	6.83836e+07
Cysteinesulfinic acid	Full match	Full match	Full match	Full match	No results	153.01	3.906						1.77998e+06		2.46319e+06	1.76217e+06	2.0965e+06	1.67499e+06	1.8205e+06			3.61381e+06	3.93882e+06			4.49703e+06	3.64204e+06	3.4408e+06											2.24342e+06	2.4772e+06	1.90837e+06	2.17508e+06	1.532e+06	2.07197e+06	1.64245e+06	2.3575e+06	3.08861e+06	4.61966e+06
Cytidine	Full match	Full match	Full match	Full match	Full match	243.085	10.544	2.6226e+08	1.26675e+08	1.18991e+08			1.41762e+08	1.26503e+08	4.44957e+07	1.54393e+08	4.55275e+08	4.70132e+08	4.15713e+08	5.18585e+08	3.03618e+08	3.01402e+08	2.80486e+08	3.07443e+08	2.49324e+08	2.11008e+08	2.79158e+08	2.50623e+08					7.93952e+07	1.38328e+08				2.62363e+08	2.73872e+08	2.82634e+08	3.34226e+08	3.02358e+08	3.40904e+08	2.5723e+08	2.86403e+08	2.09195e+08	2.30427e+08	2.28194e+08	2.35751e+08
Cytosine	Full match	Full match	Full match	Partial match	Full match	111.043	7.884		3.56848e+07	1.29196e+07	7.32296e+07			1.44914e+07	3.51465e+07	2.71692e+07	1.02649e+07	8.80974e+06	9.9754e+06	1.29896e+07	5.06997e+07	3.51628e+07	6.45507e+07	4.09712e+07	5.15002e+07	3.09651e+07	6.57281e+07	7.86818e+07					3.99193e+07	5.16265e+07				3.63241e+07	3.53712e+07	1.54629e+07	1.72402e+07	2.63681e+07	6.33131e+07	3.04717e+07	4.25631e+07	1.23999e+08	1.20947e+08	1.75426e+08	1.68018e+08
Decanoic acid	Full match	No results	No results	Full match	No results	172.146	1.757	1.3771e+08			1.78618e+08	5.84284e+07	6.70226e+07	3.68816e+07	6.3618e+06	2.5652e+07	5.4067e+07	4.78399e+07	9.02045e+07	5.92287e+07	6.77406e+07	6.06078e+07	6.48595e+07	6.22267e+07	8.4595e+07	6.71181e+07	4.68498e+07	1.08992e+08	8.1395e+07	3.47591e+07	4.93291e+07	5.66855e+07	2.61995e+08	2.32303e+08	2.32612e+08	3.99908e+08	8.6122e+07	7.41476e+07	2.43353e+07	3.68452e+07	3.36095e+07	3.86611e+07	5.62737e+07	5.95224e+07	4.11254e+07	3.33516e+07	3.7804e+07	4.24794e+07	2.91187e+07
Deoxycytidine	Full match	No results	Partial match	Partial match	Full match	227.09	8.574		1.00658e+07					1.03472e+07	1.02438e+07	1.09953e+07	1.05795e+07	9.70484e+06	1.04822e+07	1.1001e+07	5.33978e+06	5.5396e+06	5.25301e+06	5.16746e+06										8.60191e+06				8.55044e+06	1.19507e+07	7.34128e+06	4.39558e+06	1.60929e+07	1.75934e+07	1.55895e+07	1.45265e+07
Deoxyinosine	Full match	Full match	Full match	Partial match	No results	252.086	6.881						1.08362e+07	9.56112e+06	5.04432e+06	1.06359e+07	9.27745e+06	8.65873e+06	1.01458e+07	9.09471e+06	1.97462e+07	2.01496e+07		1.78496e+07	1.81741e+07		1.70527e+07	1.78945e+07
Desoxyadenosine	Full match	Partial match	Partial match	Partial match	Full match	251.101	5.042							1.4791e+07	1.61745e+07	1.72175e+07	1.14393e+07	7.79528e+06	1.44772e+07	1.12234e+07	2.34131e+07	2.33432e+07	2.16067e+07	2.38516e+07	2.04303e+07	1.10148e+07	1.05241e+07	2.12676e+07
Desthiobiotin	Full match	Full match	Partial match	Not the top hit	Full match	214.131	11.484	1.17082e+07	3.82468e+06	4.94595e+06	9.60008e+06			5.84762e+07	5.62805e+07	5.76064e+07	5.41382e+07	5.22645e+07			5.10038e+07	5.57255e+07	5.18943e+07	6.11397e+07	4.16163e+07	4.0893e+07	7.12446e+07	4.79775e+07							2.2855e+07	1.48313e+07				6.1759e+07	6.4509e+07	7.02612e+07	8.03928e+07	6.25056e+07		1.77723e+08	1.81157e+08	1.88038e+08	1.95758e+08
Diaminopimelic acid	Full match	Full match	Full match	Full match	No results	190.095	15.498	9.96274e+06			7.03786e+06																								1.02271e+07			1.78224e+07		2.95916e+07	3.08409e+07	6.88332e+07	6.15535e+07	2.10675e+07	2.4204e+07		6.92674e+06		8.18071e+06
Diethanolamine	Full match	No results	No results	Full match	No results	105.079	22.712	9.021e+08	4.16e+08	6.3325e+08	2.99896e+08			3.94126e+07	3.02494e+07		4.12408e+07	7.64661e+07	2.38634e+07	1.8427e+07	3.68139e+07	3.93973e+07	5.28694e+07	8.86502e+07	1.20555e+07	1.94229e+07	3.90961e+07	2.03549e+07					1.12629e+08	5.98326e+07	1.71523e+08	9.97209e+07	1.67376e+07	5.06419e+07	3.03494e+07	2.03481e+07	3.18602e+07	6.30623e+07	4.48283e+07	1.26506e+08	6.99575e+07	2.61938e+07	5.10819e+07	1.84117e+07	3.77421e+07
Diethylene glycol	Full match	No results	No results	Full match	No results	106.063	2.354	3.97253e+06	4.65125e+06	4.66355e+06	4.95785e+06	3.29715e+06					2.39601e+06	3.58304e+06	3.3145e+06	2.87798e+06					2.40965e+06	2.47788e+06	2.35079e+06	2.71026e+06					7.02474e+06	7.44773e+06	6.28896e+06	7.38099e+06	5.48153e+06					1.94675e+06	1.91298e+06	2.42714e+06	1.84812e+06
Dihydrothymine	Full match	Full match	No results	Full match	No results	128.058	15.888	4.84918e+07	1.41125e+07	1.78891e+07	4.77891e+07			3.83288e+08	2.44481e+08	2.34376e+08	3.33499e+08	2.23909e+08	2.01851e+08	1.87764e+08	2.50759e+08	2.59153e+08	2.32883e+08	2.49902e+08	1.94463e+08	1.25973e+08	3.26938e+08	2.94802e+08					1.01447e+07		1.70032e+07	5.902e+06			6.08378e+08	3.43508e+08	3.37158e+08	5.62303e+08	3.45444e+08	3.24962e+08	2.90832e+08	1.43513e+08	1.6345e+08	1.61581e+08	1.76526e+08
Dihydroxyoctadecadienhexadecanamide	Full match	No results	No results	Full match	No results	535.495	2.047	6.35372e+07	9.86833e+07	7.50349e+07	7.81149e+07			2.74486e+07	2.8771e+07	2.84949e+07	3.30099e+07	2.66633e+07	2.94586e+07	2.84667e+07	5.21697e+07	6.25317e+07	6.59896e+07	5.86716e+07	5.24884e+07	4.77808e+07	6.58038e+07	5.16506e+07	1.64342e+06			6.78202e+06	1.02617e+08	1.22388e+08				1.64593e+07	1.90807e+07	1.73276e+07	1.78439e+07	8.40264e+06		1.22325e+07	5.50423e+06	4.72537e+07	5.08243e+07	5.26578e+07	5.13769e+07
Dimethyldihydroimidazole	Full match	No results	No results	Full match	No results	98.0847	24.903	1.67364e+09	5.14581e+08	5.79684e+08	8.59619e+08			1.9196e+08	1.63753e+08	2.32661e+08	2.50396e+08	1.85374e+08	8.53894e+07	1.98556e+08	1.2571e+08	1.00821e+08	8.81969e+07	8.31066e+07	9.78394e+07	7.99674e+07	4.05258e+08	1.64004e+08					4.68836e+07	6.21554e+07				4.36033e+08	3.92156e+08	2.51326e+08	2.44631e+08	2.47452e+08	3.17042e+08	3.80251e+08	2.15567e+08	5.01046e+08	3.86631e+08	3.71855e+08	2.34712e+08
Dimethylpyrrole	Full match	No results	No results	Full match	No results	95.0739	12.625		6.88562e+06	1.26231e+07	1.23887e+07				5.91323e+06	4.86822e+06	3.61999e+06	3.84477e+06		5.18109e+06															2.73566e+07			8.35712e+06	8.67515e+06	7.61302e+06	6.77015e+06	7.24601e+06		6.67947e+06	7.33894e+06
Dinotefuran	Full match	No results	No results	Full match	No results	202.106	16.496	2.38231e+07	1.22712e+06	5.6121e+06	3.23119e+06																											5.40716e+06	9.65271e+06	7.00421e+06	5.27207e+06	1.09078e+07	1.20096e+07	1.0789e+07	8.19375e+06
Dodecylbenzenesulfonic acid	Full match	No results	No results	Full match	No results	326.191	1.384	1.67648e+08	1.53234e+08	1.606e+08	1.98191e+08	4.49678e+07	6.80353e+07	4.8717e+07	3.8135e+07	4.89414e+07	1.38396e+08	9.37525e+07	6.03005e+07	6.87858e+07	9.77035e+07	8.91371e+07	8.34618e+07	8.6973e+07	1.6147e+08	1.65114e+08	1.27165e+08	1.36689e+08	3.54537e+07	2.07435e+07	2.37291e+07	2.26548e+07	2.7217e+08	3.02871e+08	9.8533e+07	9.53583e+07	6.22857e+07	3.08873e+07	3.17106e+07	2.47287e+07	2.8168e+07	4.57116e+07	4.91678e+07	5.44322e+07	5.317e+07	6.40684e+07	6.50363e+07	5.93038e+07	6.39961e+07
Eicosapentaenoic acid	Full match	Full match	Partial match	Full match	No results	302.224	1.582	4.21204e+07	1.14336e+07	1.34173e+07	1.85869e+07	6.32552e+06			1.44618e+07	2.53064e+07		2.13654e+07	2.47487e+07	2.45495e+07		1.11296e+08					6.53886e+08		1.05686e+07	8.59447e+06	5.41124e+06	1.76017e+07		6.91545e+07		1.99136e+07	1.0325e+07					6.28676e+06		1.39893e+07	1.20129e+07	1.59924e+07
Epoxyicosatrienoic acid	Full match	Full match	No results	Not the top hit	No results	320.234	2.069	2.78888e+09	3.30949e+09	7.24151e+07	1.24834e+08		3.75663e+07	3.22562e+07	1.28135e+07	3.87906e+07	3.48148e+07	3.78381e+07	3.59406e+07	3.17591e+07	3.4726e+06	2.48169e+06	1.1734e+07	1.17299e+07	1.07341e+07			1.11495e+07					4.64309e+06	5.86568e+07	4.11605e+08	3.24945e+08		1.10092e+07	5.64713e+06	1.04808e+07	9.17446e+06		9.84968e+06	1.00604e+07	4.4303e+06
Erythritol	Full match	No results	No results	Full match	No results	122.058	7.218						2.08886e+07	1.72643e+07	3.99285e+06	1.97545e+07	1.27199e+07	1.47059e+07	2.05561e+07	1.41301e+07																		3.47073e+07	3.34732e+07	3.23371e+07	3.24255e+07	3.0327e+07	3.20924e+07	2.46634e+07	2.37824e+07
Erythritol4phosphate	Full match	No results	No results	Full match	No results	202.025	2.229		4.78146e+06		2.4678e+07		4.13113e+06						3.39447e+06		4.33753e+06		2.63059e+06					7.42256e+06	4.85666e+06	6.64328e+06	3.40152e+06						6.97479e+06							2.17186e+06		3.32731e+06
Erythrose	Full match	No results	No results	Full match	No results	120.042	4.461						3.23512e+06	3.60311e+06		4.00324e+06	5.57192e+06	3.90421e+06	7.92802e+08	4.41368e+06			2.83826e+06		8.14759e+06	2.79291e+06	5.39214e+06	4.54757e+06										2.22514e+06	815223	3.0742e+06	1.97591e+06	3.99128e+06	6.69516e+08	8.67438e+08	4.67241e+06
Ethoxyethoxyethanol	Full match	No results	No results	Full match	No results	134.094	2.239	2.97153e+06	3.18273e+06	3.47721e+06							2.71988e+06	2.88949e+06	2.68648e+06	3.20177e+06					2.80349e+06	2.47807e+06	2.32132e+06	2.39987e+06					1.03637e+07	8.5081e+06	9.69078e+06		7.90115e+06					2.44623e+06	2.69802e+06	2.08847e+06	2.27789e+06
FAD	Full match	No results	Full match	Full match	Full match	785.157	9.631	1.44996e+07			1.18413e+07																								4.67711e+08	3.86399e+08			1.00501e+07							7.39951e+06	7.5633e+06
Flumazenil	Full match	No results	No results	Full match	No results	135.014	1.388	4.64427e+07	3.94982e+07	3.06966e+07	6.14755e+07	2.44911e+07					1.97122e+07	2.02729e+07	2.53523e+07						2.98349e+07	2.10154e+07	2.47847e+07	2.76881e+07	8.31196e+07	7.9732e+07	7.76536e+07	8.41955e+07		3.05897e+07	1.58254e+07	7.91231e+06	2.68829e+07							1.51414e+07	1.10701e+07
Fumaric acid	Full match	Full match	Full match	Full match	No results	116.011	3.934						2.88796e+08	2.51394e+08	1.71683e+08	2.8668e+08				1.59959e+07	1.24415e+08	1.05808e+08	1.13808e+08	1.2824e+08	1.58221e+08	1.49887e+08												8.82404e+08	7.1286e+08	6.41737e+08	9.14579e+08	5.12915e+08	8.31639e+06			1.99914e+08	1.61996e+08	1.73168e+08	1.63998e+08
GABA	Full match	Partial match	Partial match	Partial match	Full match	103.064	15.988	2.38256e+08	4.85939e+07	4.82565e+07	1.14063e+08		1.4005e+08	1.48825e+08	5.09528e+07	1.4254e+08	1.33456e+08	1.2502e+08	1.43688e+08	1.08307e+08	2.46448e+08	2.76315e+08	2.73347e+08	2.59843e+08	1.99175e+08	2.01901e+08	4.35487e+08	2.84724e+08				1.75976e+07		1.41765e+07				2.04323e+08	2.31801e+08	1.99615e+08	2.14646e+08	2.18057e+08	1.92408e+08	2.41879e+08	1.73686e+08	1.07346e+10	1.10924e+10	1.27079e+10	1.28388e+10
Galactitol	Full match	Full match	Full match	Full match	Full match	182.079	12.55	6.22288e+06	6.37537e+06	1.03707e+07	5.28384e+07		1.90602e+09	1.58567e+09	3.28811e+08	1.98938e+09	1.42259e+09	1.48963e+09	1.69457e+09	1.48047e+09	1.03124e+07	6.95225e+06	6.62108e+06	6.76289e+06	3.66171e+06	3.51904e+06	1.34766e+07						1.793e+07					3.43942e+09	2.87808e+09	2.76763e+09	3.29031e+09	2.3946e+09	1.896e+09	2.15285e+09	1.56031e+09		8.49917e+06
Glutamate	Full match	Partial match	Partial match	Partial match	Full match	147.053	10.967	6.53559e+09	5.02537e+08	1.33282e+09	8.14956e+09		5.14838e+09	4.51336e+09	6.2932e+08	3.80294e+09	3.63486e+09	3.65148e+09	5.18603e+09	2.69536e+09	3.61943e+08	6.80222e+08	4.1518e+08	6.88847e+08	1.45387e+08	1.61137e+08	4.47027e+09	8.86739e+08					4.87162e+07	1.65609e+08	2.105e+10	1.95443e+10	8.57235e+06	2.44665e+10	2.85758e+10	2.21512e+10	2.3081e+10	1.40748e+10	1.02625e+10	2.58588e+10	2.01892e+10	7.28274e+09	4.20243e+09	3.89966e+09	3.83775e+09
Glutamine	Full match	Partial match	Partial match	Partial match	Full match	146.069	15.607	4.59252e+08	1.7378e+07	5.93182e+07	5.42058e+08														6.46778e+06		1.08584e+08							9.24573e+06	1.18114e+10	3.85798e+09		7.92802e+07	4.40379e+07	3.76978e+07	6.72556e+07	2.51637e+07		5.93647e+07		6.85835e+06
Glutamylaminobutanal	Full match	No results	Full match	Not the top hit	No results	216.111	10.5							3.25148e+07	3.14414e+07	3.24941e+07	2.86038e+07	3.01703e+07	2.84455e+07	2.78026e+07	2.6981e+07	2.99442e+07	2.6929e+07	2.99175e+07	2.01853e+07	1.21774e+07	4.21814e+07	2.28614e+07							4.60013e+07	4.66196e+07		4.60997e+07	5.43268e+07	3.43709e+07	3.0711e+07	3.91131e+07	5.87232e+07	4.66031e+07	4.72842e+07	6.72911e+07	1.42895e+08	1.48753e+08	1.40094e+08
Glutathione	Full match	Full match	Full match	Full match	No results	307.083	11.219																													1.90276e+07		4.62591e+06	5.32195e+07	1.03855e+07	5.30103e+07	5.69359e+06	4.56843e+07	6.24488e+06	3.9325e+06
GlyArg	Full match	No results	No results	Full match	No results	231.133	21.406	1.16771e+08	9.75948e+06	2.00908e+07	4.22722e+07																								3.11483e+08	1.43291e+08
Glycerate	Full match	No results	Full match	Full match	No results	106.027	4.446						1.27663e+07	1.02136e+07	4.25228e+06	1.18998e+07	1.01703e+07	8.46221e+06	1.13708e+07	9.31421e+06	1.3335e+07	1.00384e+07	9.04929e+06	6.96023e+06	1.24042e+07	7.42719e+06	1.04562e+07	1.01156e+07										1.40892e+07	6.37101e+06	1.48919e+07	1.24982e+07	1.03365e+07	1.09363e+07	1.22176e+07	1.32574e+07	1.53952e+07	1.011e+07	9.2233e+06	9.78425e+06
Glycero3phosphomyoinositol	Full match	No results	No results	Full match	No results	334.066	12.69	7.21736e+07	1.73839e+07	3.73731e+07	9.57948e+07		7.85848e+06	8.4078e+06		9.62065e+06	8.24626e+06	6.14426e+06	5.6245e+06	7.23646e+06							2.59899e+06								8.10015e+07			1.15421e+08	1.74739e+08	1.35715e+08	1.54131e+08	6.50695e+07	7.70048e+07	5.64535e+07	5.65336e+07	6.72787e+06	8.92363e+06	8.52557e+06	9.53051e+06
Glycerol	Full match	No results	Full match	Full match	Full match	92.0474	4.69					6.17696e+07	1.26807e+08	1.03173e+08	5.35988e+07	1.22338e+08	8.2761e+07	8.69094e+07	1.11477e+08	8.16416e+07	1.6196e+08	1.53221e+08	1.24448e+08	1.5255e+08	1.23696e+08	1.20692e+08	8.40191e+07	1.28939e+08	8.37407e+07	5.06236e+07	4.38569e+07	6.51315e+07					1.1838e+08	1.03299e+08	9.09301e+07	9.12402e+07	1.10376e+08	9.36475e+07	7.66278e+07	1.26826e+08	8.54738e+07	1.3329e+08	1.22611e+08	1.28905e+08	1.27568e+08
Glycerol3Phosphate	Full match	Partial match	Partial match	Partial match	Full match	172.014	16.766	2.0854e+08	7.15708e+07	3.63744e+07	6.45253e+07		6.97249e+07	8.91199e+07	1.91361e+07	4.01437e+07	5.89758e+07	6.50688e+07	5.86983e+07	2.52608e+07	1.99502e+07	1.52189e+07	2.61332e+07	1.28857e+07	7.80366e+06	1.96669e+07	3.90021e+07	1.34103e+07					3.11194e+07	3.28989e+07	2.36505e+08			8.28697e+07	1.13502e+08	7.06573e+07	5.36552e+07	8.08723e+07	4.11704e+07	9.13105e+07	3.64785e+07	6.17075e+06	1.52964e+07	2.68754e+07	1.22005e+07
Glycerophosphoglycerol	Full match	No results	No results	Full match	No results	246.05	5.345	2.08433e+08	1.24687e+08	1.40157e+08	2.03455e+08			1.26771e+08	4.50483e+07	1.20406e+08	9.04871e+07	9.07413e+07	1.16743e+08	8.30539e+07		8.61527e+06	7.84698e+06	7.51885e+06			8.64427e+07	4.55824e+07					5.18197e+07	7.20548e+07				2.16875e+07	1.68795e+07	1.60631e+07	1.02884e+07	2.02405e+08	1.9084e+08	1.52891e+08	2.16149e+08	1.57323e+08	1.62889e+08	1.44619e+08	1.56303e+08
Glycerophosphopalmitoylethanolamine	Full match	Full match	No results	Partial match	No results	453.285	6.144						4.7478e+07	5.05316e+07	1.96721e+07	5.38293e+07	3.6039e+07	3.38066e+07	3.72316e+07	3.39019e+07																		1.94533e+07		2.00482e+07		2.5583e+07	2.26533e+07	2.47841e+07	2.22532e+07
Glycerophosphorylethanolamine	Full match	No results	No results	Full match	No results	215.056	16.402	4.23765e+08	1.62251e+07	4.6557e+07	1.79709e+08		1.17781e+07	1.40993e+07		8.3413e+06	1.40741e+07	1.40657e+07	1.03517e+07	4.82024e+06							2.87826e+06								7.56576e+08			1.62639e+08	1.6531e+08	9.16e+07	1.099e+08	8.86232e+07	4.65179e+07	1.65396e+08	3.8269e+07	1.74626e+07	9.86357e+06	1.6556e+07	6.69049e+06
Glycine	Full match	Full match	Full match	Full match	No results	75.0319	15.657	1.03439e+08	9.63741e+06	2.65833e+07	1.23527e+08		3.82374e+06			7.32938e+06																			3.33494e+08	2.78842e+08		4.29747e+07	3.59339e+07	3.7056e+07	4.46084e+07	3.07991e+07	2.86032e+07	3.89333e+07	2.87729e+07
Glycylglycylglycine	Full match	No results	No results	Full match	No results	189.075	11.272	3.13577e+07	2.031e+07	2.74645e+07	3.67687e+07																							9.82277e+06	1.16696e+08	7.44566e+07
Guanidinobutyric acid	Full match	Full match	No results	Full match	No results	145.085	18.769	2.34104e+08	2.70994e+08	3.5484e+08	3.14225e+08			6.35546e+07	5.22961e+07	6.43891e+07	7.75221e+07	5.09805e+07	5.64316e+07	4.29917e+07	2.31669e+07	2.64649e+07	2.72677e+07	2.28644e+07	4.00808e+07	2.05712e+07	8.72016e+07	4.40142e+07					6.74879e+07	1.33369e+08				4.24755e+07		2.78679e+07	2.6149e+07	1.92937e+07	1.46296e+07	2.99339e+07	4.21912e+07	6.87837e+07	1.89089e+07	8.01923e+07	3.22345e+07
Guanine	Full match	Full match	Full match	Full match	Full match	151.049	10.124	1.48072e+08	3.69296e+07	4.79837e+07			1.64411e+08	1.68212e+08	2.98623e+07	1.90762e+08	6.00397e+08	5.94263e+08	5.57137e+08	6.10463e+08	5.70573e+08	5.79852e+08	5.1698e+08	5.48362e+08	4.30319e+08	3.69763e+08	4.02783e+08	3.94497e+08						8.4949e+06	1.20227e+08			1.39588e+07	1.52064e+07	1.37074e+07	1.28208e+07	1.41457e+07	8.52104e+06	1.34128e+07	1.25592e+07
Guanosine	Full match	Full match	Full match	Partial match	Full match	283.091	11.603		1.03413e+08	1.72298e+08	2.28394e+08		5.0827e+08	4.98858e+08	1.23705e+08	5.1368e+08	4.75943e+08	4.34908e+08	5.24411e+08	5.16841e+08	4.29549e+08	3.9209e+08	4.28356e+08	4.59501e+08	3.41582e+08	3.28658e+08	4.70869e+08	4.38271e+08					5.61726e+07	6.49753e+07				3.6008e+08	3.5346e+08	4.04721e+08	4.06892e+08	3.92922e+08	4.69328e+08	3.93516e+08	3.95031e+08	4.95689e+07	6.41883e+07	5.60618e+07	6.37287e+07
Henicosanedione	Full match	No results	No results	Full match	No results	324.302	1.601	7.84396e+06	8.93609e+06	6.16555e+06			5.10677e+06	5.71446e+06	3.00966e+06	7.25045e+06		6.00481e+06	3.54113e+06	6.2262e+06	9.56685e+06	7.22627e+06	6.32818e+06	7.4915e+06	5.70025e+06	7.52056e+06	6.76417e+06	8.66194e+06										3.45859e+06		4.58241e+06						8.82834e+06	1.07271e+07	1.09823e+07	1.09081e+07
Heptanoic acid	Full match	No results	No results	Full match	No results	130.1	1.901	5.09465e+07	5.36716e+07	4.89178e+07	6.35891e+07	1.51504e+07	2.44934e+07	1.75999e+07	4.71675e+06	1.4968e+07	1.49655e+07	1.88882e+07	3.1242e+07	1.98494e+07	1.5511e+07	1.94684e+07	1.66195e+07	1.18092e+07	2.52613e+07	2.10999e+07	1.40943e+07	3.00376e+07	1.85499e+07	1.05706e+07	7.77029e+06	1.16167e+07	4.47073e+07	5.18118e+07	8.84868e+07	6.59151e+07	2.28429e+07	6.49646e+06	6.20384e+06	5.68357e+06	3.54352e+06	1.05585e+07	8.32534e+06	1.56179e+07	1.31035e+07	5.47711e+06		3.67033e+06
Heptatriene	Full match	No results	No results	Full match	No results	94.0786	2.174		1.74691e+07			1.07501e+07					5.37283e+06	5.96166e+06	7.03097e+06	5.73406e+06		243370			8.65695e+06	8.60011e+06	8.81164e+06	7.62863e+06					1.5576e+07		3.4962e+07	8.79322e+06							4.674e+06		1.91496e+06
Hexadecanal	Full match	No results	No results	Full match	No results	240.245	2.097						2.07103e+07	1.87147e+07	1.32053e+07	2.02729e+07	1.80375e+07	1.96304e+07	2.03798e+07	1.71459e+07	3.35401e+07	3.11613e+07	2.9648e+07	3.24529e+07	3.10125e+07	2.90112e+07	2.91122e+07	2.97304e+07										1.97961e+07	1.55699e+07	1.59712e+07	1.77737e+07	1.5516e+07	1.504e+07	1.67314e+07	1.38166e+07	2.44357e+07	2.19656e+07	2.33819e+07	2.26893e+07
Hexadecasphinganine	Full match	No results	No results	Full match	No results	273.266	4.195					1.22175e+07		4.87666e+07			6.29988e+07	6.50167e+07		6.69331e+07		1.16122e+08		1.11971e+08	1.10741e+08	1.09829e+08							1.10416e+08	1.30023e+08			1.53762e+07	2.47196e+07			1.69338e+07
Hexanoic acid	Full match	Full match	No results	Partial match	No results	116.084	2.184	2.23413e+08	8.02541e+07	1.27303e+08	5.89331e+08															4.06542e+06			2.46416e+07				6.70897e+07	7.63018e+07	1.02003e+09	3.02668e+08	3.37395e+07
Hexylbenzene	Full match	No results	No results	Full match	No results	162.141	2.067	3.2987e+06	3.08647e+06								4.01035e+06			3.51886e+06												1.62123e+06		4.91557e+06				3.07503e+06	3.43572e+06		2.0403e+06	3.51845e+06	3.48858e+06
Hippurate	Full match	No results	Partial match	Partial match	Full match	179.058	2.605	3.57095e+07	2.4461e+07	2.49199e+07	3.0827e+07	2.2397e+07					1.15534e+07	1.27236e+07	1.56828e+07	1.39016e+07					1.54815e+07	1.47442e+07	1.42525e+07	1.56105e+07	7.65232e+06	1.31281e+07	7.00371e+06	8.65631e+06	7.00007e+07	6.93592e+07	1.20941e+08	1.75016e+08	2.98149e+07					9.23563e+06	1.02537e+07	1.026e+07	9.13107e+06
Homocysteine	Full match	No results	Full match	Full match	No results	135.035	15.247		5.96067e+06	4.50132e+06											4.37055e+06	4.41946e+06	4.72357e+06	4.26244e+06	4.15939e+06	3.58179e+06	2.97924e+06	4.02166e+06					3.43994e+06	5.26776e+06
Homocysteinethiolactone	Full match	No results	No results	Full match	No results	117.025	7.209		5.05001e+08					1.23778e+08	1.13197e+08	8.81092e+07	9.96214e+07	7.76404e+07	9.53208e+07	1.20308e+08	9.296e+08	5.33857e+08	9.42529e+08	5.59645e+08	8.87884e+08	8.42405e+08	4.97264e+08	6.74322e+08																	1.96098e+06	6.34824e+07	2.96264e+07	5.37528e+07	5.85603e+07
Hydroxybutyric acid	Full match	Full match	No results	Partial match	No results	104.047	4.529	6.17393e+06	1.89037e+07	9.03391e+06	1.45129e+07	8.6165e+06	3.37571e+07	2.80661e+07	3.10309e+07	3.55861e+07	2.65517e+07	2.75318e+07	2.53959e+07	2.36232e+07	1.93738e+07		1.88805e+07				1.24492e+07	1.79901e+07	7.88269e+06	7.47544e+06	6.78955e+06	7.2949e+06	6.84764e+06	1.1308e+07	1.3074e+07		8.55994e+06	3.23477e+07	2.50954e+07	2.84859e+07	2.92209e+07	2.85272e+07	2.59114e+07	2.32898e+07	2.43991e+07	9.39593e+06	1.00467e+07	9.7897e+06	6.77225e+06
Hydroxybutyrylcarnitine	Full match	No results	No results	Full match	No results	247.142	14.151	8.77021e+06	3.02416e+06	4.03223e+06	1.05356e+07			3.08844e+06							4.06083e+06	4.19625e+06	4.25579e+06	4.70961e+06	3.10114e+06	3.34812e+06	5.2064e+06	3.49069e+06							7.68694e+06			3.69485e+06	3.72677e+06	3.74088e+06	3.6248e+06	3.9177e+06	4.24731e+06	3.47861e+06	3.50855e+06
Hydroxyglutaric acid	Full match	Full match	Partial match	Full match	No results	148.037	5.089									3.18442e+07			1.34771e+07																			6.96123e+08	5.76824e+08	4.97899e+08	7.36732e+08	3.79169e+08	3.57193e+08	5.77113e+08	3.99271e+08	1.37482e+09	2.8195e+08	1.94981e+08	3.04655e+08
Hydroxyhippuric acid	Full match	Full match	Partial match	Partial match	No results	195.053	6.713	9.9405e+06	1.09565e+07	9.87108e+06	1.05113e+07	1.19062e+07					4.84389e+06	6.00126e+06	5.14041e+06	4.61949e+06					5.75458e+06	4.90739e+06	5.14354e+06	5.19696e+06			4.13904e+06	4.42268e+06	3.22741e+07	2.58692e+07	1.63711e+07	1.09488e+07	1.51419e+07	4.41652e+06		1.41274e+06	2.54587e+06	4.52785e+06	3.17279e+06	3.21833e+06	4.53181e+06
Hydroxyindolinone	Full match	No results	Full match	Partial match	No results	149.048	2.318	5.41216e+06	5.84804e+06	6.06607e+06	6.13666e+06	4.86443e+06					2.50084e+06	3.10157e+06	3.85937e+06	3.02474e+06					3.75691e+06	3.87605e+06	3.17415e+06	3.34707e+06			1.67419e+06		4.22741e+06	4.36624e+06	3.55837e+06	4.30828e+06	5.48125e+07					3.4413e+07	2.98529e+06	2.5918e+06	3.61401e+07
Hydroxymethylbutanoyloxytrimethylammoniobutanoate	Full match	No results	No results	Full match	No results	261.157	13.501	1.09707e+08	4.52613e+07	7.87891e+07	1.26564e+08				5.82421e+06	5.4029e+06		5.01354e+06	4.62012e+06	5.46201e+06	9.61488e+06	1.04062e+07	9.21586e+06	1.08757e+07	7.10423e+06	7.21195e+06	1.11567e+07	7.72983e+06					4.50835e+07	5.2411e+07	1.16881e+08			6.4658e+06	7.22582e+06	7.09102e+06	6.66728e+06	7.21676e+06	8.45377e+06	6.18097e+06	6.37499e+06	5.77502e+06	6.28731e+06	6.27819e+06	6.54532e+06
Hydroxymethyldihydrothiazoloindolecarbaldehyde	Full match	No results	No results	Full match	No results	233.051	2.119	4.31851e+07		4.2956e+07	4.81645e+07	6.49903e+06					3.56962e+06	3.3535e+06	4.45295e+06	3.71418e+06					3.8956e+06	3.85919e+06	3.20437e+06	3.82298e+06	6.31408e+06	6.43831e+06	6.00734e+06	6.62351e+06	1.06546e+07	9.93404e+06	6.73893e+06	7.28884e+06	8.55134e+06					2.79227e+06	2.61073e+06	2.91947e+06	2.3077e+06
Hydroxyoctadecadienoic acid	Full match	No results	No results	Full match	No results	296.235	1.67	3.59402e+07	1.77015e+07	2.74849e+07	4.51593e+07	6.10052e+06	1.11396e+08	1.23966e+08	5.34551e+07	1.35342e+08	8.65837e+06	9.18691e+06	8.03986e+06	8.30775e+06	1.7107e+07	1.46297e+07		1.68019e+07	2.67159e+07	2.49672e+07	2.11468e+07	1.92347e+07	4.35854e+06				3.60913e+07	3.85236e+07	1.11854e+07	1.49117e+07	9.09267e+06	4.0281e+07			4.00304e+07	3.75512e+07	3.60899e+07	3.82894e+07	3.44396e+07	2.32607e+07	2.10454e+07	2.3559e+07	2.26615e+07
Hydroxyphenylindolethylacrylamide	Full match	No results	No results	Full match	No results	306.136	2.185	3.55955e+07	5.49651e+07	4.54035e+07	3.01274e+07	4.13357e+07					4.58486e+07	4.40132e+07	5.0844e+07	5.00368e+07						4.5841e+07	4.17818e+07	4.25304e+07	1.49531e+07	1.51057e+07	1.7393e+07	1.94277e+07		9.9162e+07	6.84868e+07							3.30472e+07	3.96928e+07	3.08797e+07	3.11499e+07
Hydroxypicolinic acid	Full match	Full match	Partial match	Not the top hit	No results	139.027	2.097	3.34754e+07	2.67979e+07	3.42366e+07	4.04819e+07	4.50984e+07					1.26079e+07	1.36543e+07	2.17153e+07	1.44684e+07					1.71185e+07	1.93538e+07	1.62949e+07	1.77488e+07	2.03753e+07	1.64353e+07	1.822e+07	1.79726e+07	6.50854e+07	6.97629e+07	5.53854e+07	5.03099e+07	6.55843e+07					1.9519e+07	2.04447e+07	2.37889e+07	2.14889e+07		3.9642e+06	3.8161e+06
Hydroxypropylstearate	Full match	No results	No results	Full match	No results	342.313	2.122						2.76933e+07	2.25284e+07	1.66471e+07	2.71484e+07	2.29141e+07	2.30849e+07	2.46759e+07	2.18059e+07	3.36445e+07	3.08289e+07	2.80747e+07	3.04342e+07	2.57968e+07	2.6579e+07	2.49355e+07	2.66108e+07										2.2328e+07	1.73097e+07	1.99545e+07	2.15158e+07	1.69633e+07	1.67619e+07	1.71574e+07	1.40444e+07	1.09136e+07	1.02576e+07	1.00967e+07	1.17101e+07
Hydroxytetramethylhexadecyltrimethylbenzoquinone	Full match	No results	No results	Full match	No results	446.375	1.996	1.19204e+07	6.37419e+06	8.99714e+06	1.39164e+07			3.21864e+06	3.03817e+06	3.0014e+06	3.1541e+06	3.16526e+06	3.17523e+06	3.02556e+06					7.79354e+06	7.00976e+06	7.36526e+06	7.10933e+06					4.61401e+06	5.64591e+06	8.46164e+06			2.73833e+06	2.82074e+06	2.67707e+06	2.88643e+06					3.32982e+06	3.34301e+06
Hydroxytrihydroxyoctadecanylpentadecanimidic acid	Full match	No results	No results	Full match	No results	557.501	1.977							5.04384e+06	4.36529e+06	5.00184e+06	3.8702e+06	4.13743e+06	3.96699e+06	3.20645e+06	3.84497e+06	4.2987e+06	4.42218e+06	4.41483e+06	3.28279e+06	2.9845e+06	2.88281e+06	3.64448e+06																		4.00088e+06	3.84595e+06	3.92486e+06	4.772e+06
Hydroxytryptophan	Full match	Full match	No results	Full match	No results	220.084	11.688	1.00298e+07	4.35385e+06	6.49315e+06	1.22552e+07			1.42244e+07	1.17146e+07	2.32106e+07	1.10408e+07	1.18027e+07	1.09956e+07	1.17975e+07		3.50274e+06		3.3702e+06										4.23988e+06				1.14632e+07	8.51522e+06	1.16609e+07	1.11394e+07	1.03801e+07		8.0519e+06	1.20824e+07
Hypoxanthine	Full match	Full match	Partial match	Partial match	Full match	136.038	5.923	1.61286e+09	3.79778e+08	8.29312e+08	1.13331e+09			9.515e+09	9.53854e+09	1.00621e+10	8.72791e+09	9.36698e+09	8.8898e+09	8.54863e+09	6.26792e+09	7.20606e+09	6.87183e+09	6.3759e+09	5.59428e+09	5.71274e+09	6.73267e+09	5.46595e+09				3.30691e+07	1.61336e+08	2.64234e+08	5.46491e+09	5.79688e+09		1.12813e+09	1.13266e+09	9.22885e+08	9.00185e+08	9.78967e+08	1.06503e+09	1.13373e+09	5.27554e+08
Imidazolelactic acid	Full match	Full match	No results	Not the top hit	No results	156.053	11.325																															1.44992e+07		1.18555e+07	2.17714e+07	1.35659e+07		2.14704e+07	1.67237e+07	3.5785e+07	3.4146e+07	3.16291e+07	5.07905e+07
Imidazolemethanol	Full match	No results	No results	Full match	No results	98.0481	6.038			9.05533e+06		4.66788e+06		2.0979e+08	2.03881e+08	1.78439e+08	2.77956e+08	2.20407e+08	1.54357e+08	2.6455e+08	5.45668e+07	6.08629e+07	3.47622e+07	5.51762e+07	2.92047e+07	3.40159e+07	4.05447e+07	3.81315e+07	2.28565e+07			8.59939e+06					7.34734e+06	1.18295e+08	1.09933e+08	1.51236e+08	1.3673e+08	2.20204e+08	1.22259e+08	1.05668e+08	1.91668e+08	1.79111e+08	8.72207e+07	1.38125e+08	1.50456e+08
iminoquinoline	Full match	No results	No results	Full match	No results	144.068	2.68	2.13727e+06	2.86199e+06	2.55689e+06	2.51922e+06	2.21586e+06					2.81399e+06	3.00857e+06	3.56955e+06	2.74736e+06					3.20856e+06	2.47306e+06	2.63901e+06	2.89675e+06			1.44819e+06		9.26823e+06		4.77456e+06	3.08233e+06	5.11094e+06					2.59673e+06	3.29731e+06	2.67506e+06	2.59583e+06
Indole	Full match	Full match	Full match	Full match	No results	117.058	10.39							4.1584e+07	3.02498e+07	4.42158e+07	2.54182e+07	2.86401e+07	3.46912e+07	3.47953e+07	2.21306e+07	2.60764e+07	2.05759e+07	2.3185e+07	1.65928e+07	1.20133e+07	1.80078e+07	2.13771e+07					2.38394e+07	8.82383e+07	1.81387e+08			4.84599e+07	4.96813e+07	4.42962e+07	3.70648e+07	4.21082e+07	6.41734e+07	4.96549e+07	5.08418e+07
Indoleacetaldehyde	Full match	No results	No results	Partial match	Full match	159.068	2.477	2.73137e+06	3.29366e+06	3.00639e+06	3.12057e+06			7.3341e+06	7.3867e+06	8.07304e+06	4.13772e+06	3.90611e+06	4.25452e+06	3.97393e+06					1.51802e+06		1.34551e+06						6.24052e+06		4.71532e+06	2.30209e+06	2.99772e+06						4.28682e+06	4.18033e+06	3.41416e+06
Indoleacetate	Full match	Full match	Full match	Full match	No results	175.063	2.346	2.24565e+06									2.8204e+07							6.87588e+07	4.0569e+07	3.16291e+07	3.86542e+07						5.35245e+06	3.95373e+06	3.4996e+06	2.59037e+06	2.89011e+06
Inosine	Full match	Full match	Full match	Partial match	No results	268.08	9.116		8.67601e+08	1.07277e+09	2.03248e+09		2.97506e+09	3.03013e+09	1.70843e+09	3.18138e+09	2.78548e+09	2.64957e+09	3.18336e+09	2.87784e+09	3.21982e+09	3.05751e+09	3.12486e+09	2.91927e+09	2.81534e+09	2.61773e+09	2.92143e+09	2.89097e+09	4.02002e+06	4.10427e+06		2.07307e+07	9.28103e+08	9.92241e+08	2.55846e+08			4.01695e+08	3.71828e+08	4.62984e+08		4.05566e+08	2.64611e+08	3.85052e+08	3.97241e+08		3.91532e+07	4.8212e+07
Inositol	Full match	Invalid mass	Not the top hit	Not the top hit	Full match	180.063	16.999	7.23441e+07		8.80442e+07	2.30928e+08					3.26768e+06	2.81463e+06				2.77951e+06						1.65067e+07	3.66892e+06							1.41048e+08	8.45029e+07		2.22114e+07	1.57129e+07	1.64906e+07	2.6635e+07	1.46822e+07		2.01906e+07	1.88889e+07	9.94295e+06	5.4488e+06		4.89869e+06
Isoleucine	Full match	Not the top hit	Full match	Not the top hit	Full match	131.094	11.616	5.06959e+09	2.87356e+09	2.77221e+09	5.61103e+09		9.76493e+08	9.25625e+08	2.87919e+08	9.70008e+08	3.73814e+09	3.89809e+09	3.54312e+09	3.73557e+09	2.0076e+09	2.44242e+09	2.02224e+09	2.7614e+09	1.35284e+09	1.25646e+09	2.41457e+09	1.98023e+09					2.91719e+09	1.02816e+10	1.01638e+09	7.00227e+09		3.74728e+09	3.89298e+09	3.39356e+09	3.64829e+09	4.0123e+09	5.44152e+09	3.97103e+09	4.24081e+09	1.12499e+08	6.09228e+07	5.23802e+07	5.96169e+07
Kainic Acid	Full match	No results	No results	Full match	No results	213.1	11.239																															1.90525e+08	1.82057e+08	1.63467e+08	3.31509e+08	2.22011e+08	2.33631e+08	2.11535e+08	2.00846e+08		1.07151e+07	9.9351e+06	7.84763e+06
Kynurenine	Full match	Full match	Full match	Full match	No results	208.084	11.044				1.77021e+07			3.64066e+07	3.49074e+07	1.10484e+07	3.26107e+07	3.54895e+07	2.95441e+07	3.27349e+07																4.72732e+06
Lacosamide	Full match	No results	No results	Full match	No results	250.131	13.318							2.86275e+06	2.85759e+06	3.28824e+06	3.14569e+06	2.64111e+06	2.43696e+06	3.16921e+06	7.26713e+06	7.91908e+06	6.73049e+06	7.07234e+06	4.61717e+06	3.98264e+06	6.49008e+06	6.5086e+06																		1.64973e+07	2.00249e+07	1.94171e+07	2.0825e+07
Lactic acid	Full match	Full match	Not the top hit	Full match	No results	90.0318	4.47					5.79458e+06	1.84114e+10	1.738e+10	1.17003e+10	1.94047e+10	1.33669e+10	1.35275e+10	1.41064e+10	1.27455e+10	8.34138e+09	8.63164e+09	8.25099e+09	8.4773e+09	1.04395e+10	6.85992e+09	6.48036e+09	7.05579e+09	3.08425e+07		1.55242e+07					9.061e+07		1.64623e+10	1.7085e+10	1.55034e+10	1.42609e+10	1.38167e+10	1.28154e+10	1.25839e+10	1.0876e+10	7.51592e+09	6.48634e+09	5.69845e+09	7.11843e+09
Laurate	Full match	No results	Full match	Full match	No results	200.178	1.695			2.6718e+08		6.11742e+07	2.4053e+08	2.26164e+08	1.14372e+08	2.30388e+08	2.3432e+08	2.12585e+08	2.4615e+08	2.17048e+08	2.43836e+08	2.23164e+08	2.15127e+08	2.34502e+08	2.5213e+08	2.36066e+08	2.32883e+08	2.39262e+08	6.65636e+07	3.59719e+07	5.86999e+07	5.20904e+07		4.62435e+08	4.03731e+08	4.4477e+08	8.63005e+07	1.32939e+08	1.01218e+08	1.18159e+08	1.28065e+08	1.10876e+08	1.19412e+08	1.2731e+08	1.07957e+08	6.98773e+07	6.37754e+07	6.67404e+07	7.0092e+07
Laurilsulfate	Full match	No results	No results	Full match	No results	266.155	1.326	1.38541e+08	1.64163e+08	2.18493e+08	1.97825e+08	1.22854e+07	6.2691e+07	4.54806e+07	1.87512e+07	5.68344e+07	8.2319e+07		6.72468e+07	6.93423e+07	4.14936e+07	3.72264e+07	4.02693e+07	3.78671e+07	8.01423e+07	1.1944e+08	7.25745e+07	7.25572e+07	1.16177e+08	5.25013e+07	5.47334e+07	4.9116e+07			7.91449e+07	1.08451e+08	2.19897e+07	4.47559e+07	4.74702e+07	4.07998e+07	4.45134e+07	5.50023e+07	5.7018e+07	6.00699e+07	6.31634e+07	6.27158e+08	5.43396e+08	6.16257e+08	5.92049e+08
Leucine	Full match	Full match	Partial match	Partial match	Full match	131.095	10.942	1.40916e+10	6.19899e+09	8.6894e+09	1.69366e+10		1.40685e+09	1.30684e+09	3.68309e+08	1.41213e+09	4.16075e+09	4.27539e+09	4.12329e+09	4.53159e+09	2.50989e+09	2.6896e+09	2.33298e+09	2.45739e+09	1.64426e+09	1.43547e+09	2.50978e+09	1.95027e+09					1.36802e+09	4.01536e+09	2.32242e+10	1.45402e+10		2.44313e+09	3.98023e+09	3.82174e+09	3.88579e+09	4.32904e+09	4.62971e+09	2.80968e+09	4.07717e+09	2.21258e+08	3.50958e+08	2.90094e+08	3.41304e+08
Leucineamide	Full match	Full match	No results	Partial match	No results	130.11	27.141	1.03041e+09	4.15467e+08	6.17027e+08	7.08682e+08			1.19022e+08	1.27898e+08	1.28981e+08	1.1223e+08	1.15271e+08	1.12404e+08	1.28327e+08	2.53145e+07	4.57461e+07	3.88428e+07	3.30167e+07	3.34032e+07	6.72938e+07	9.93798e+07	3.61938e+07					6.9361e+08	8.0477e+08	2.28144e+09	9.87957e+08		4.4708e+08	3.69146e+08	3.60042e+08	3.04534e+08	2.00683e+08	2.20146e+08	1.7026e+08	1.94702e+08	4.43226e+07	4.08762e+07	6.09939e+07	3.23669e+07
LeuLeu	Full match	No results	No results	Full match	No results	244.178	2.611	2.29181e+06		1.42452e+06	5.44097e+06		1.11829e+07	1.06651e+07	8.13215e+06	1.26984e+07	1.50503e+07	1.50475e+07	1.35547e+07	1.52158e+07	5.0163e+06	5.05363e+06	4.80161e+06	5.23433e+06	4.86048e+06	2.83008e+06	1.85948e+06	2.60294e+06							1.62956e+07	4.06126e+07		7.39521e+06	9.92924e+06	9.25138e+06	8.39461e+06	9.38168e+06	9.24876e+06	8.93637e+06	8.43555e+06
LeuVal	Full match	No results	No results	Full match	No results	230.162	6.31		1.00743e+08	1.17225e+08	1.23629e+08		1.54227e+07	1.36068e+07	1.29527e+07	1.66109e+07	2.9443e+07	2.92892e+07	2.76637e+07	2.94248e+07	1.16367e+07	1.13718e+07	1.15345e+07	1.26266e+07	1.05442e+07	6.76342e+06	4.30477e+06	7.14237e+06						2.30384e+07				1.37676e+07	1.7874e+07	1.53734e+07	1.32789e+07	1.92607e+07	2.43336e+07	2.11764e+07	2.20173e+07	1.47853e+06	1.50127e+06	1.57208e+06	1.65971e+06
Linalyl propanoate	Full match	No results	No results	Full match	No results	210.161	2.223		9.39231e+07	5.48793e+07		3.00424e+07	7.93031e+06	6.14744e+06		7.95246e+06	5.19235e+06	6.13764e+06	7.05006e+06	5.93166e+06	8.02115e+07	1.06351e+08	6.63221e+07	6.35094e+07	6.54539e+07	5.04513e+07	4.9411e+07	4.86196e+07		3.65859e+07				6.95932e+07		3.36643e+07	5.39307e+07									4.95503e+07	1.97251e+06
Linalylbutyrate	Full match	No results	No results	Full match	No results	224.178	1.627	1.15585e+07	1.16509e+07	1.66687e+07	1.04976e+07		1.19643e+07	7.85037e+06		9.80425e+06	9.22658e+06	6.87643e+06	7.8401e+06	8.20508e+06	3.04764e+07	2.36535e+07		2.41005e+07	2.64876e+07	2.07605e+07	2.06651e+07	2.25072e+07						8.75578e+06
Linoleamide	Full match	No results	No results	Full match	No results	279.255	2.397	2.3385e+07	1.18441e+07	3.65759e+07	3.95821e+06	2.04629e+07						1.46561e+07	2.07395e+07		1.20149e+07	2.28581e+07		1.19118e+07	2.90754e+07	3.92629e+06	1.22181e+07	2.44435e+07	391166	2.55301e+08		3.06781e+08	3.2464e+09	2.99982e+09	1.24383e+09	8.42901e+08	4.51463e+07					9.22183e+06	1.12853e+07	9.57607e+06	1.06766e+07
Linoleic acid	Full match	Full match	Full match	Full match	No results	280.24	2.404	4.33149e+09	4.15651e+09	5.63148e+09	6.15229e+09	1.60718e+08	1.17633e+09	6.14514e+06	5.74496e+08	9.40186e+06	1.05611e+07	1.04406e+09	1.15885e+09	1.0671e+09	1.71618e+09	1.50712e+09	1.5146e+09	1.48162e+09	1.89556e+09	1.54004e+09	1.50316e+09	1.98338e+09	1.1851e+08	7.65993e+07	8.02833e+07	1.1903e+08	3.93608e+09	5.58748e+09	7.31364e+09	8.02821e+09	2.37188e+08	3.09567e+08	3.20146e+08	2.99678e+08	3.14353e+08	3.37756e+08	3.65844e+08		3.51704e+08	6.65134e+08	6.51196e+08	6.66233e+08	7.62072e+08
Linoleoylethanolamide	Full match	No results	No results	Full match	No results	323.281	2.096		1.74841e+07					2.97315e+06	2.93063e+06	2.93612e+06	1.13753e+07	1.20013e+07	1.16889e+07	1.26168e+07	8.53313e+06	8.78901e+06	8.03028e+06	7.66531e+06	1.37589e+07	1.30708e+07	1.3549e+07	1.28006e+07	3.09005e+06	3.25738e+06	3.83196e+06	4.25142e+06	1.40561e+08	9.36695e+07	2.59813e+07	8.85379e+06	1.95497e+07	2.75711e+06	2.84326e+06	2.73972e+06	2.21582e+06	6.70608e+06	7.75254e+06	6.64538e+06	6.74073e+06
L-Threonic acid	Full match	Full match	No results	Full match	No results	136.037	8.137	1.36284e+07					2.37965e+07	1.06931e+07		2.49149e+07	7.18893e+06	1.38316e+07	2.03789e+07	1.15023e+07	6.95501e+06	4.04428e+06	2.74278e+06	2.99904e+06			1.00116e+07	5.27115e+06							3.25816e+07	4.88499e+07		7.10991e+07	4.67915e+07		6.91686e+07	5.90579e+07	3.1717e+07	6.20084e+07	5.13068e+07	4.48107e+07	1.4515e+07	1.05622e+07	1.58779e+07
Lysophosphatidylinositol	Full match	No results	No results	Full match	No results	620.296	4.216						1.56295e+07	1.46519e+07	1.12248e+07	1.5934e+07	1.46591e+07	1.72033e+07	1.36929e+07	1.58045e+07	2.00713e+07	1.73984e+07	1.56725e+07	1.649e+07	4.09729e+07	2.05827e+07	1.19429e+07	1.94845e+07										9.57168e+06	8.85561e+06	8.94912e+06	8.62054e+06	6.98975e+06	4.66968e+06	8.13508e+06	4.97089e+06	1.27483e+06	1.94021e+06	1.5618e+06	1.85415e+06
Malonic acid	Full match	Full match	Not the top hit	Full match	No results	104.011	6.741	1.55366e+08	1.64692e+08	1.31304e+08	5.47392e+07		3.64682e+07	3.80185e+07	1.71268e+07	3.59593e+07	3.85191e+07	3.79979e+07	7.59503e+07	5.27984e+07	1.34162e+07	1.82083e+07	8.56553e+06	6.24049e+06	3.61781e+07	1.03329e+07	6.15438e+07	5.51361e+07			1.21467e+07	5.60509e+06	2.05358e+07	3.95461e+07	1.19963e+08		8.02121e+06	6.39417e+07	5.97297e+07	4.78655e+07	6.76014e+07	1.0329e+08	8.3842e+07	5.95115e+07	8.90368e+07	4.61684e+07	9.19429e+07	8.30435e+07	5.63296e+07
Menthylisovalerate	Full match	No results	No results	Partial match	No results	240.209	1.669	6.61985e+07	4.08142e+07	5.78676e+07	6.91337e+07		3.17624e+07	2.92308e+07	1.44938e+07	3.27534e+07	2.80253e+07	3.15465e+07	2.72525e+07	2.68835e+07		5.362e+07			5.34284e+07	4.97134e+07			5.1896e+06		5.35565e+06		1.85306e+07	2.46264e+07	4.06857e+07	3.92927e+07		1.17631e+07	1.04598e+07	9.64409e+06	1.13927e+07	9.40246e+06	9.76528e+06	1.321e+07	9.75331e+06	1.19782e+07	1.10058e+07	1.19623e+07	1.24224e+07
Mercaptobenzothiazole	Full match	No results	No results	Full match	No results	166.986	1.726	7.97427e+08	6.65767e+08	7.7482e+08	9.74269e+08	9.84429e+07					1.18232e+08	1.44016e+08	1.53362e+08	1.69119e+08					1.14413e+08	1.213e+08	1.36363e+08	1.32829e+08	1.67419e+08	2.02387e+08	2.3704e+08	2.44614e+08	7.86165e+08	5.21945e+08	5.65885e+08	7.71775e+08	2.41281e+08					8.10729e+07	8.50325e+07	2.87662e+08	9.71252e+07
Methionine	Full match	Full match	Full match	Full match	Full match	149.051	11.541	7.95837e+08	1.9325e+08	3.56241e+08	1.39765e+09		1.0692e+08	7.00315e+07		1.09258e+08	6.41204e+07	7.97184e+07	8.89618e+07	7.43529e+07	3.24058e+07				7.35233e+07	7.14804e+07		1.32794e+08					5.5024e+07	2.43003e+08	3.99555e+09	3.35395e+09		1.51429e+08	1.18787e+08	1.31746e+08	1.44436e+08	8.70434e+08	1.29767e+09		8.01938e+08		4.42586e+07
Methionine sulfoxide	Full match	Full match	Partial match	Full match	No results	165.046	14.307	6.42884e+08	3.70509e+07		8.94624e+07																								2.67817e+08	1.20955e+08
Methocarbamol	Full match	No results	No results	Full match	No results	241.094	2.567	3.63749e+06	2.60922e+06	3.03067e+06	3.32426e+06						1.25813e+06	1.53733e+06	1.84557e+06	1.64592e+06							1.25153e+06						7.39258e+06				6.72382e+06					1.9771e+06	3.18411e+06	1.80059e+06	2.17402e+06
Methoxybipyrrolecarbaldehyde	Full match	No results	No results	Full match	No results	190.074	2.488	1.58268e+07	1.15559e+07	1.24758e+07	1.05521e+07	9.39717e+06					6.1735e+06	7.25014e+06	6.97917e+06	7.58912e+06					6.17775e+06	6.70035e+06	7.26503e+06	6.16512e+06	2.91369e+06	2.76101e+06	3.35863e+06	3.43821e+06	2.25874e+07	1.99634e+07		1.79403e+07	1.67814e+07					6.39381e+06	9.68533e+06	5.06745e+06	6.08687e+06
methoxyvinylcarboline	Full match	No results	No results	Full match	No results	224.094	2.333	8.12803e+07	7.74287e+07	7.58129e+07	7.57703e+07	4.79588e+07					4.75054e+07	6.01104e+07	5.76536e+07	5.41391e+07					5.13878e+07	5.29661e+07	4.35719e+07	4.87271e+07	1.69156e+07	1.752e+07	2.12775e+07	1.78407e+07	3.84642e+07	3.87249e+07	4.1514e+07	5.72675e+07	2.59899e+07					5.35285e+07	7.59769e+07	5.1916e+07	4.68237e+07
Methyladenine	Full match	Full match	No results	Not the top hit	No results	149.07	5.665										6.33213e+06	7.73535e+06	7.78064e+06	8.00262e+06																	7.89463e+06
Methylazabicyclooctylmethylbutenoate	Full match	No results	No results	Full match	No results	223.157	2.22		3.80157e+06			3.87281e+06					3.1399e+06	3.7295e+06	3.73084e+06	3.81198e+06					3.09825e+06	3.06657e+06	2.6192e+06	2.67223e+06					4.68228e+06		7.60807e+06	2.8817e+06	5.12047e+06
Methylbutyrylcarnitine	Full match	No results	No results	Full match	No results	245.162	11.219		2.98006e+07	4.83869e+07	8.41646e+07			1.81063e+07	1.18597e+07	1.23045e+07	1.12364e+07	1.15658e+07	1.01095e+07	1.13001e+07	1.074e+07	1.2067e+07	1.15298e+07	1.17756e+07		9.88691e+06	1.1608e+07	9.52977e+06					8.30992e+07	8.38471e+07				1.28399e+07	1.29597e+07	1.3718e+07	1.27685e+07	1.8024e+07	1.82442e+07	1.18819e+07	2.15954e+07	1.67675e+07	1.67223e+07	1.74028e+07	1.68565e+07
Methylcyanopentadecanoate	Full match	No results	No results	Full match	No results	281.235	2.143		5.39817e+06								9.12261e+06	1.0106e+07	9.89531e+06	1.03179e+07					9.95982e+06	8.36742e+06			4.27365e+06	3.84283e+06	4.51978e+06	4.63813e+06	7.18464e+06	5.20465e+07	1.39601e+07		2.04336e+07					5.73662e+06	7.26568e+06	5.6772e+06	5.80956e+06
Methyldimethyldihydroindenylimidazolecarboxylate	Full match	No results	No results	Full match	No results	270.136	2.105	1.87139e+07	4.08684e+07	2.28061e+07	1.62025e+07	2.2138e+07					2.31205e+07	2.60119e+07	2.43655e+07	2.79545e+07					2.33384e+07	2.12137e+07	2.26766e+07	2.13867e+07	5.60283e+06	6.06449e+06	7.50237e+06	6.93929e+06	5.44217e+07	4.28811e+07	6.19121e+07	4.12724e+07	5.39108e+07					2.65337e+07	2.83353e+07	2.65799e+07	2.78272e+07
Methylguanosine	Full match	Full match	No results	Partial match	No results	297.107	8.261							9.37613e+06	9.33263e+06	1.02312e+07	8.9211e+06	9.22646e+06	8.30399e+06	9.00641e+06
Methylhydroxypalmitate	Full match	No results	No results	Full match	No results	286.251	1.44	3.27673e+07	1.09277e+07	2.20739e+07	5.0931e+07																							6.25204e+06	1.01424e+08	1.2043e+08
Methyllinoleate	Full match	No results	No results	Full match	No results	294.256	1.537	3.88678e+07	6.47482e+07	8.55012e+07	4.63098e+07		4.24685e+07	5.25974e+07	2.04809e+07	5.37464e+07	4.03845e+07	4.64763e+07	5.5856e+07	4.07952e+07	5.3347e+07	2.51756e+07	5.00032e+07	4.25654e+07	5.15891e+07	3.89647e+07	4.13958e+07	2.72549e+07					5.38546e+07	1.55535e+07	6.50754e+07	5.8401e+07		1.33468e+07	1.41763e+07	1.36125e+07	1.43126e+07	1.08477e+07	1.25518e+07	1.00038e+07	1.07923e+07	9.01699e+06	8.25919e+06	5.93508e+06	8.40653e+06
Methyloxobutanoate	Full match	No results	Full match	Partial match	No results	116.047	1.443						6.52277e+07	6.77863e+07	2.83395e+07	7.32002e+07	6.06332e+07	6.13427e+07	6.51366e+07	6.84843e+07	2.68681e+07	2.22422e+07	2.01293e+07	2.01812e+07	1.80268e+07	1.87381e+07	2.36606e+07	2.2184e+07										1.98454e+08	1.62799e+08	1.60642e+08	2.0301e+08	1.30757e+08	1.33826e+08	1.63853e+08	1.39559e+08	7.62722e+07	5.89672e+07	6.05061e+07	5.63188e+07
Methylsulfolene	Full match	No results	No results	Full match	No results	132.024	11.517	2.88754e+09	1.03967e+09					9.37583e+08	8.31333e+08	9.76916e+08	8.21489e+08	8.39418e+08	7.25328e+08	7.90883e+08	2.18281e+08	2.6521e+08	2.0797e+08	2.84215e+08			2.78494e+08								9.41279e+08	1.08675e+10		9.76193e+08	1.04161e+09	9.10798e+08	1.15898e+09			9.80647e+08
Methyltetraoxahexadecane	Full match	No results	No results	Full match	No results	248.198	2.137	1.12544e+07	2.90842e+07	3.85854e+07	1.50829e+07			3.57706e+07	4.19402e+07	6.44318e+06	4.65123e+07	2.4624e+07	3.59845e+07	3.30092e+07	3.56722e+07	4.25845e+07	4.26419e+07	6.19423e+07	2.4088e+07	3.13851e+07	3.18922e+07	2.49626e+07	4.2386e+06	1.83005e+06	8.89715e+06	8.3334e+06	3.35033e+07	3.27791e+07	7.57171e+07		3.41084e+07	3.20192e+07	1.22586e+07	1.4549e+07	1.28833e+07	1.72842e+07	3.26962e+07	2.89275e+07	1.87586e+07	1.4671e+07	2.23059e+07	1.37468e+07	3.31793e+07
Methylthiazolidine	Full match	No results	No results	Full match	No results	103.046	11.545	1.35273e+08	4.57929e+07						4.06709e+07	4.42708e+07	3.39748e+07	4.45733e+07	3.65621e+07	3.7145e+07
Methylthioadenosine	Full match	Partial match	Partial match	Partial match	Full match	297.089	3.661																																							8.68277e+06	2.20482e+07	1.86577e+07	1.10337e+07
Metominostrobin	Full match	No results	No results	Full match	No results	284.115	2.221	3.06077e+07	2.76099e+07	3.08602e+07	2.74488e+07	2.87138e+07					2.63276e+07	2.97828e+07	2.88624e+07	3.02157e+07					2.38431e+07	2.34578e+07	2.21623e+07	1.92355e+07	1.29401e+07	1.29481e+07	1.47752e+07	1.46029e+07	2.48774e+07	2.96506e+07	3.73231e+07	4.30331e+07	4.00096e+07					2.49858e+07	2.75534e+07	2.11325e+07	2.23931e+07
Metyrapone	Full match	No results	No results	Full match	No results	226.11	2.259	1.99335e+07	1.73951e+07	1.79837e+07	1.67456e+07	1.26408e+07					1.31575e+07	1.52385e+07	1.46993e+07	1.51715e+07					1.2456e+07	1.16329e+07	1.10266e+07	1.12797e+07	6.23482e+06		6.81772e+06	6.26241e+06	1.81428e+07	1.69009e+07	2.72207e+07	2.64315e+07	2.25092e+07					1.37689e+07	1.72207e+07	1.28873e+07	1.30704e+07
myristic acid	Full match	No results	No results	Full match	No results	228.209	1.653	9.86436e+08	8.77821e+08	9.36135e+08	1.16182e+09	5.92135e+07	3.29067e+09	2.97808e+09	1.40486e+09	3.28484e+09	2.81791e+09	2.44416e+09	3.12812e+09	2.95045e+09	3.67221e+09	3.3073e+09	3.42954e+09	3.34802e+09	3.36529e+09	3.37932e+09	3.25566e+09	3.62754e+09	8.27061e+07	2.81569e+07	6.64248e+07	5.84072e+07	9.02607e+08	7.31352e+08			1.0158e+08	7.65443e+08	7.0786e+08	7.3402e+08	7.98703e+08	6.60676e+08	6.59989e+08	6.82731e+08	6.39955e+08	1.61207e+09	1.49579e+09	1.65134e+09	1.51619e+09
Myristoleic acid	Full match	No results	No results	Full match	No results	226.193	1.674	9.82555e+07	8.93406e+07		1.15461e+08	7.9836e+06			1.29861e+08											3.30341e+08			9.27801e+06	5.55076e+06	8.80132e+06	7.89317e+06	4.58501e+07	5.06548e+07	5.144e+07	5.87265e+07	1.01939e+07							8.46624e+07		2.97019e+07	2.80004e+07	2.72707e+07	2.71035e+07
Myristylsulfate	Full match	No results	No results	Full match	No results	294.186	1.32	7.0298e+07	6.70122e+07	8.50464e+07	7.00875e+07	5.98601e+06	2.93308e+07	2.25732e+07	9.8714e+06	2.6853e+07	3.41647e+07	3.27761e+07	3.01803e+07	2.88458e+07	2.43626e+07	2.21192e+07	2.36019e+07	2.05401e+07	3.23882e+07	7.09739e+07	2.96867e+07	3.24386e+07	3.10956e+07	3.29998e+07	1.72642e+07	1.59714e+07	4.4842e+07	5.98622e+07	1.96462e+07	2.23445e+07	8.2328e+06	2.27504e+07	2.32544e+07	1.89584e+07	2.2586e+07	2.27686e+07	2.54209e+07	2.47202e+07	2.28266e+07	1.98032e+08	1.95229e+08	1.9463e+08
Nicotinamide	Full match	Full match	Full match	Partial match	No results	122.048	9.261	1.39808e+07						1.28214e+09	8.52019e+08	1.13822e+09	9.26632e+08	9.49984e+08	8.80628e+08	7.45207e+08	3.32036e+08	3.33597e+08	2.78306e+08	4.5911e+08	3.01915e+08	1.74613e+08	1.2121e+09	7.90455e+08										6.64683e+09	5.56521e+09	6.27887e+09	4.55822e+09	4.95839e+09	5.55308e+09	6.48164e+09	5.9449e+09	6.19126e+09	9.35047e+09	1.10129e+10	7.6684e+09
Nicotine	Full match	Full match	Full match	Full match	Full match	162.115	4.087	3.85155e+07	3.95113e+07	4.15244e+07	3.48349e+07	2.46104e+07					7.01712e+06	6.77948e+06	6.74099e+06	7.8569e+06	1.28619e+07	5.35804e+06	1.3224e+07	2.23468e+07	1.12707e+07	8.00751e+06	6.03758e+06		5.54909e+07	1.66625e+07	2.40046e+07	2.80563e+07	1.93552e+07	2.77742e+07	1.46674e+07	7.41048e+07	1.19606e+07					6.05432e+06	5.77414e+06	5.15311e+06	5.24909e+06				7.71463e+06
Nicotinic acid	Full match	Full match	Full match	Full match	No results	123.032	4.119	1.01937e+07	5.96102e+06		8.0382e+06		6.82341e+07	6.88341e+07	5.03748e+07	8.00552e+07	4.85924e+07	5.48029e+07	5.93001e+07	5.76246e+07	1.35846e+08	1.23682e+08	1.19741e+08	1.19946e+08	1.83888e+08	1.1679e+08	8.60858e+07	1.13007e+08					1.0528e+07	1.33855e+07	8.18178e+06	6.49903e+06		2.70425e+07	3.46451e+07	2.9315e+07	2.67672e+07	2.58399e+07	2.46464e+07	2.44081e+07	2.37125e+07	7.078e+07	6.77437e+07	6.88757e+07	6.39305e+07
Nitrosomorpholine	Full match	No results	No results	Full match	No results	116.059	16.018	2.28395e+07	4.01567e+07	2.35587e+07	1.82227e+07			1.1004e+08	9.07691e+07	7.87007e+07	1.15535e+08	8.35147e+07	9.335e+07	9.40639e+07	1.05621e+08	1.10199e+08	1.10622e+08	1.12793e+08	1.00031e+08	8.52597e+07	1.09745e+08	1.36521e+08					1.53536e+07					2.447e+07	2.42488e+07	2.4464e+07	2.65686e+07	3.67148e+07	6.58982e+06	2.89416e+07	2.40056e+07	4.64248e+07	4.98327e+07	5.60732e+07	7.08361e+07
Nonanoic acid	Full match	Full match	No results	Full match	No results	158.131	1.772	6.22639e+08	7.66384e+08	8.209e+08	8.64539e+08	4.12289e+08	6.33144e+08	3.89868e+08	1.72896e+08	3.59087e+08	3.86812e+08	3.86235e+08	8.1349e+08	4.2845e+08	6.01679e+08	5.34182e+08	4.21252e+08	3.68445e+08	6.1874e+08	5.31879e+08	3.17352e+08	8.82209e+08	4.66334e+08	3.66864e+08	3.64017e+08	3.36135e+08	8.89281e+08	8.84924e+08	6.61547e+08	7.39474e+08	6.64274e+08	3.47048e+08	1.80896e+08	2.16511e+08	2.34343e+08	2.67283e+08	3.74491e+08	4.10257e+08	2.93068e+08	3.01089e+08	3.4636e+08	3.1272e+08	2.21072e+08
Octadecanal	Full match	No results	No results	Partial match	No results	268.277	2.076						3.45145e+06	3.20503e+06	1.98169e+06	3.64969e+06	3.28504e+06	3.60952e+06	3.5727e+06	3.23942e+06	6.29808e+06	5.4496e+06	5.01704e+06	5.4348e+06	5.07921e+06	4.88529e+06	4.93632e+06	5.12517e+06										2.326e+06			2.30949e+06			1.99989e+06		3.7988e+06	3.26727e+06	3.44714e+06	3.15481e+06
Octadecenal	Full match	No results	No results	Not the top hit	No results	266.261	2.087						8.44927e+06	7.11418e+06	4.37908e+06	8.17736e+06	7.17752e+06	6.82308e+06	7.45222e+06	6.35309e+06	1.25408e+07	1.00498e+07	9.71449e+06	1.12126e+07	1.02195e+07	9.86531e+06	9.91521e+06	9.81765e+06										7.01907e+06	5.32487e+06	5.8889e+06	6.15392e+06	5.16747e+06	5.54187e+06	5.70931e+06	4.92782e+06	9.00445e+06	7.8759e+06	7.94389e+06	8.4392e+06
Oleamide	Full match	Full match	No results	Partial match	No results	281.271	2.076	2.88913e+06	1.93445e+09	6.66302e+07		2.07e+07						4.08832e+06	2.37469e+06	7.605e+06	2.30201e+07	4.15507e+07	4.80098e+07	3.3998e+07	7.06962e+07	6.05829e+07	8.22671e+07	6.68474e+07					2.58907e+09	6.08312e+07	3.17141e+08	1.30594e+07	6.53673e+07						1.88807e+06
Oleate	Full match	No results	Full match	Full match	No results	282.255	1.631	1.72411e+10	1.52911e+10	1.70497e+10	2.09822e+10	3.20164e+08	1.80071e+10	1.64432e+10	8.00255e+09	1.83923e+10	1.55464e+10	1.54197e+10	1.776e+10	1.57539e+10	2.41878e+10	2.18794e+10	2.26338e+10	2.22292e+10	2.20573e+10	2.15262e+10	2.11431e+10	2.29709e+10	4.26393e+08	1.65175e+08	2.47755e+08	3.8088e+08	9.40515e+09	1.2821e+10	1.40054e+10	1.11234e+10	4.71643e+08	5.15569e+09	4.92046e+09	5.09175e+09	5.39229e+09	4.23772e+09	3.88585e+09	3.86317e+09	4.29731e+09	1.26492e+10	1.1853e+10	1.26931e+10	1.22514e+10
Oleoylethanolamide	Full match	No results	No results	Full match	No results	325.297	2.079	7.84396e+06	8.93609e+06	6.16555e+06		3.52907e+06	5.10677e+06	5.71446e+06	3.00966e+06	7.25045e+06	3.06237e+07	2.27985e+07	1.16889e+07	1.26168e+07	4.18416e+07	4.48179e+07	4.19464e+07	4.04898e+07	3.03891e+07	4.81886e+07	3.35189e+07	3.15608e+07	3.09005e+06	3.25738e+06	3.83196e+06	4.25142e+06	1.40561e+08	1.04937e+08	5.35778e+07	1.20811e+07	1.95497e+07	2.75711e+06	2.84326e+06	2.53874e+07	2.21582e+06	7.4715e+07	3.95211e+07	1.95582e+08	1.1547e+08	8.82834e+06	1.07271e+07	1.09823e+07	1.09081e+07
Oleoylglycine	Full match	No results	No results	Full match	No results	339.277	1.398						3.66525e+06			5.48067e+06	3.26845e+06	3.26306e+06	3.73371e+06	4.30648e+06	9.29493e+06	9.48293e+06	9.13753e+06	8.65494e+06	9.71349e+06	8.43082e+06	8.07466e+06	9.75076e+06										3.76802e+06	5.50381e+06	4.43712e+06	5.62494e+06	4.42089e+06	5.15311e+06	5.71316e+06
Orotic acid	Full match	Full match	Full match	Full match	No results	156.017	4.215						2.79749e+07	2.77952e+07	1.84247e+07	2.53839e+07	2.42837e+07	2.43428e+07	2.5014e+07	2.3679e+07	7.37324e+06	6.33564e+06	5.40587e+06	6.44587e+06	8.53863e+06	5.00285e+06		5.17951e+06										2.80637e+07	2.35461e+07	3.00434e+07	2.97215e+07	2.77321e+07	2.16685e+07	2.09276e+07	1.96997e+07		667756	944808
O-Succinyl-L-homoserine	Full match	No results	Full match	Full match	No results	219.074	4.191						3.67174e+07	2.88649e+07	2.5236e+07	3.68552e+07	2.97681e+07	2.61798e+07	3.02344e+07	2.40657e+07					7.13315e+06	5.46673e+06	1.21457e+07	7.96685e+06										1.90478e+06	1.72898e+06	1.86804e+06	1.77207e+06	2.56564e+06	2.02746e+06	2.42196e+06	2.17808e+06	2.90858e+07	4.28003e+07	5.09401e+07	3.22744e+07
Oxodecanoylcysteamine	Full match	No results	No results	Full match	No results	245.145	1.632	7.24174e+07		4.39094e+06	3.26009e+07				2.16817e+07		3.22879e+07	4.07236e+07	3.33063e+07	4.60533e+07	5.1167e+07			8.91453e+07	1.54402e+07	3.34425e+07	6.15394e+07	5.46277e+07							1.43248e+08	1.9596e+08						6.37888e+07	8.12863e+07	6.38932e+07		4.04173e+07	2.6072e+07	3.96276e+07	1.15197e+07
Oxononanoate	Full match	No results	Full match	Not the top hit	No results	172.11	2.113	7.4262e+07	2.37867e+07	2.23335e+07	5.9629e+07	7.90088e+06	2.77341e+07	1.39073e+07	1.25008e+06	1.10578e+07	2.26967e+07	6.40763e+06	2.56952e+07	8.23609e+06	2.74308e+07	2.85116e+07	2.43164e+07	2.3949e+07	3.56197e+07	4.04459e+07	2.19113e+07	1.43012e+07			1.09237e+06	7.12683e+06	3.72238e+07	4.78715e+07	1.0313e+08	2.14465e+07	1.76721e+07
Oxophosphonobutanoate	Full match	No results	No results	Full match	No results	181.998	12.752	1.31394e+07	4.45112e+07	3.05013e+07	1.29019e+07		3.43891e+07	3.938e+07	2.65679e+07	3.27363e+07	3.3112e+07	2.7948e+07	3.273e+07	3.03418e+07	2.1367e+07	2.75883e+07	2.83826e+07	2.83576e+07	2.20522e+07	2.35755e+07	2.98309e+07	2.8357e+07					9.9887e+06	1.84889e+07					5.68635e+06	7.19843e+06		9.05993e+06	9.96994e+06		7.54991e+06		5.19963e+06	5.41872e+06	6.48125e+06
Oxopyridinebutanal	Full match	No results	No results	Full match	No results	163.063	2.152	1.51303e+07	1.93656e+07	1.56737e+07	1.09621e+07	1.48567e+07					1.23751e+07	1.80663e+07	1.39793e+07	1.52015e+07					1.56976e+07	1.13629e+07	1.08529e+07	1.12346e+07	5.13001e+06	5.63727e+06	6.19536e+06				2.4898e+07	2.21077e+07	1.95266e+07					1.5466e+07	1.57497e+07	1.5962e+07	1.62346e+07
Oxotremorine	Full match	No results	No results	Full match	No results	206.141	2.144	8.05483e+06	1.11512e+07	1.03484e+07	5.97088e+06	1.92347e+06						1.88033e+06	2.12184e+06	2.14388e+06					1.66084e+06	1.76229e+06		1.51006e+06				1.81127e+06		1.89442e+06	2.56461e+06	2.47892e+06	2.64973e+06						1.61177e+06
Palmitate	Full match	No results	Full match	Full match	No results	256.24	1.622	8.02165e+09	7.80679e+09	8.4446e+09	5.38346e+09	9.22003e+08	7.44369e+09	6.46922e+09	3.55308e+09	6.69703e+09	7.66077e+09	6.62101e+09	7.02552e+09	6.43225e+09	8.08183e+09	7.5569e+09	7.84019e+09	7.82914e+09	8.4634e+09	8.49128e+09	8.19394e+09	9.09054e+09	8.6845e+08	3.85034e+08	5.80413e+08	6.76006e+08	2.3807e+10	1.43189e+10	8.47892e+09	7.43275e+09	1.45089e+09	2.65442e+09	2.47885e+09	2.52876e+09	2.65695e+09	2.53778e+09	2.37205e+09	2.60821e+09	2.48461e+09	2.81013e+09	2.6181e+09	2.66081e+09	2.72052e+09
Palmitoylcarnitine	Full match	Full match	No results	Full match	No results	399.334	2.773		3.73687e+06	2.15331e+06	4.50038e+06											3.5266e+07												2.06901e+07					1.70192e+06			1.06107e+06	1.49957e+06	1.18492e+06
Pantothenate	Full match	Full match	Partial match	Partial match	Full match	219.11	7.052	4.00978e+07	3.42991e+07	3.76682e+07	6.43008e+07		9.54763e+08	9.28185e+08		8.60005e+08	7.13645e+08	7.05011e+08	7.30269e+08	7.4686e+08		4.81406e+08	4.3594e+08				3.89063e+08	4.44164e+08					1.36697e+07	1.332e+07				1.00592e+09	8.33238e+08	1.01491e+09	8.72089e+08	9.35251e+08	9.0569e+08		8.61068e+08		1.81906e+07	1.86788e+07
PEG4	Full match	No results	No results	Full match	No results	194.115	2.897		3.89401e+07	1.90186e+08	1.21218e+07	2.56361e+08					1.59943e+08	2.08012e+07	8.05667e+06	4.2025e+07					6.16014e+07	2.71605e+08	8.16463e+07	8.77464e+07	1.3013e+07	3.84056e+08	1.75383e+08	6.09373e+07	1.3141e+09	1.2394e+09			1.12588e+09
Pentadecanoic acid	Full match	No results	No results	Full match	No results	242.225	1.663			4.8087e+08		3.28032e+07	1.67773e+08	1.50031e+08	6.91549e+07	1.68167e+08			1.71332e+08	1.54496e+08	1.97933e+08	1.66755e+08	1.87179e+08	1.88016e+08	1.94563e+08	2.32778e+08	1.75446e+08	2.12265e+08	6.53617e+07	2.31844e+07	4.8378e+07	4.05122e+07	3.60276e+08			3.24035e+08	4.42335e+07	6.80312e+07	5.58424e+07	5.94813e+07	6.32205e+07					5.23606e+07	4.48866e+07	5.90089e+07	4.38314e+07
[truncated: 60 more rows]
[truncated: 8 more columns]

## Sheet: 5 Gap Filling
Name	PredComp	mzVault	Metabolika	CS	AMRT	MW	RT	0424_Cysten_T1_1	0424_Cysten_T1_2	0424_Cysten_T1_3	0424_Cysten_T1_4	0424_T1	0424_Tachy_HFF_1	0424_Tachy_HFF_2	0424_Tachy_HFF_3	0424_Tachy_HFF_4	0424_Tachy_HFF_T1_1	0424_Tachy_HFF_T1_2	0424_Tachy_HFF_T1_3	0424_Tachy_HFF_T1_4	0424_Tachy_Tubes_1	0424_Tachy_Tubes_2	0424_Tachy_Tubes_3	0424_Tachy_Tubes_4	0424_Tachy_Tubes_T1_1	0424_Tachy_Tubes_T1_2	0424_Tachy_Tubes_T1_3	0424_Tachy_Tubes_T1_4	0424_uninf_T1_1	0424_uninf_T1_2	0424_uninf_T1_3	0424_uninf_T1_4	0427_Cysten_T1_1	0427_Cysten_T1_2	0427_Cysten_T1_3	0427_Cysten_T1_4	0427_T1	0427_Tachy_HFF_1	0427_Tachy_HFF_2	0427_Tachy_HFF_3	0427_Tachy_HFF_4	0427_Tachy_HFF_T1_1	0427_Tachy_HFF_T1_2	0427_Tachy_HFF_T1_3	0427_Tachy_HFF_T1_4	0427_Tachy_Tubes_1	0427_Tachy_Tubes_2	0427_Tachy_Tubes_3	0427_Tachy_Tubes_4
[truncated: 109 more rows]
[truncated: 8 more columns]

[truncated: 5 more sheets: 6 without background, 7 norm IS, 8 relAbu, 9 statistics, 10 for heatmap]
