# Supplementary material for: In vitro maturation of Toxoplasma gondii bradyzoites in human myotubes and their metabolomic characterization
Source: Nat Commun. 2022 Mar 4;13:1168. doi: 10.1038/s41467-022-28730-w (PMC8897399; doi:10.1038/s41467-022-28730-w)
Supplement: Supplementary file 5 — Supplementary Data 2 [file 41467_2022_28730_MOESM5_ESM.xlsx]

## Sheet: 0 data manipulation
The following data sheet contains the untargeted metabolomics dataset and explains the manipulation.
sheet	explanation
1 grouped	Peak intensities were extracted from Compound Discoverer 3.1 and misaligned peaks were grouped
2 PPNP	Intensities measured in positive and negative mode were combined.
3 -blank	Blank values were substracted.
4 without background	Metabolites prominent in host cell and magnetic bead background were removed.
5 gap filling	Missing values were replaced with the mean value of each sample group or with the lowest value of the whole dataset (118632).
6 statistics	Mann-Whitney-U significance tests and log2 values
7 for heatmap	shortlist for the heatmap
Orotate does not occur in cysts

## Sheet: 1 grouped
Name	Formula	PredComp	mzVault	MS	CS	AMRT	MW	RT	PP_invitrocysts_mock_1	PP_invitrocysts_mock_2	PP_invitrocysts_mock_3	PP_invitrocysts_mock_4	PP_tachys_mock_1	PP_tachys_mock_2	PP_tachys_mock_3	PP_tachys_mock_4	PP_tachys_mock_5	PP_uninf_mock_1	PP_uninf_mock_2	PP_Blank_1	PP_Blank_2	PP_Blank_3	PP_invitrocysts_NaFAc_1	PP_invitrocysts_NaFAc_2	PP_invitrocysts_NaFAc_3	PP_invitrocysts_NaFAc_4	PP_tachys_NaFAc_1	PP_tachys_NaFAc_2	PP_tachys_NaFAc_3	PP_uninf_NaFAc_1	PP_uninf_NaFAc_2	NP_invitrocysts_mock_1	NP_invitrocysts_mock_2	NP_invitrocysts_mock_3	NP_invitrocysts_mock_4	NP_tachys_mock_1	NP_tachys_mock_2	NP_tachys_mock_3	NP_tachys_mock_4	NP_tachys_mock_5	NP_uninf_mock_1	NP_uninf_mock_2	NP_Blank_1	NP_Blank_2	NP_Blank_3	NP_invitrocysts_NaFAc_1	NP_invitrocysts_NaFAc_2	NP_invitrocysts_NaFAc_3	NP_invitrocysts_NaFAc_4
Glycine	C2 H5 N O2	Full match	Full match	Full match	Full match	No results	75.0319	14.988																												5134818	4320930	5465900	2788015	3791259
Crotonic acid	C4 H6 O2	Full match	Full match	Full match	Not the top hit	Full match	86.0371	15.52					1275701333		1298599912	323861061	501048492										590741161		510841092
Pyruvic acid	C3 H4 O3	Full match	Full match	Full match	Full match	Full match	88.0161	1.65																								13908602	5373828	8328907	6492501	10243256	142163334	107514777	129103314	121505405	46517353	81278225	3481212	4229088	4158542			5413190	20509624
Alanine	C3 H7 N O2	Full match	Partial match	Partial match	Partial match	Full match	89.0478	14.435	16730304	6719160	13018143		544419409	35745427	508243658	29748041	137037632		1783376				32910224	21118532	26191986	12360069	90443169		76112923							41798813	29222063	36078345	22232199	29282950
Lactic acid	C3 H6 O3	Full match	Partial match	Partial match	Partial match	Full match	90.0318	4.229																												4079588908	4292527445	5475430890	3609469104	3020486238
GABA	C4 H9 N O2	Full match	Full match	Full match	Full match	Full match	103.064	15.278	17445223	35445166	16072323	14413765	119716445		96553914	14131540	31090461	31757009	7942992	37642045	13887447		29258163	14944358	13084587	16452298	36411228		30511811	15118913	11486385	3701880				78557694	92018604	85358164	72443576	105044826								1760769
Choline	C5 H13 N O	Full match	Full match	No results	No results	Full match	103.1	19.326	1317185108	879912940	1040578568	99689716	1465041058		1487320329	104651189	410340686	90848399	117088030				1688335094	1798814791	1616347031	1314237168	1612078613			25784878	78795818
Serine	C3 H7 N O3	Full match	Full match	Partial match	Partial match	Full match	105.043	15.128	2415302	691216			1123779	7344930	870494	2463886	5380611							2034763												2973728		2812918
Diethanolamine	C4 H11 N O2	Full match	No results	No results	Full match	Full match	105.079	15.354	7839707357	1621564938	1279115458	1413214381	6673944796		4978776685	2790242220	1635489178		215602978		1422018		1336638996	1977231282	1619277804	1461230270	3266716511		3378373775	174303432	165555428
Cytosine	C4 H5 N3 O	Full match	Full match	Full match	Partial match	Full match	111.044	8.174	67188160	22757366		10955728	187506115	13329428	124816145	4160136	106366283								12803504	44318095	6615270	6823961
Histamine	C5 H9 N3	Full match	No results	No results	Full match	Full match	111.08	20.911	14961404	7832717			139301780	110985684	150815248	51504996				2692705				12732343	2813721				82916201
Uracil	C4 H4 N2 O2	Full match	Full match	Full match	Full match	Full match	112.028	4.239					28405694	3542487	26569223		17871460										992623	1752444	2023761
Creatinine	C4 H7 N3 O	Full match	Full match	No results	Full match	Full match	113.059	6.708	11181076		16182207		66983306		69192216		59924069		19146713					17768815	2823681	11124296	2632758	5806915	490408							3354045	3788430	4021825	3339230	3310306
Proline	C5 H9 N O2	Full match	Full match	Full match	Full match	Full match	115.064	13.066	285814042	195445192	466922398		1201575238	631184918	700233601	483117944	518858429	66354004	180386665				413673670	345554399	446489938	243916842	1046472498	1048503447	1199268070			4835906	1609945	5913171		10088773	7100636	7484579	4805177	7051114						4049331	3085240	8275011	5154021
Fumaric acid	C4 H4 O4	Full match	Full match	Full match	Full match	Full match	116.011	8.446																								46327308	15075305	59877363		161325878	170290368	185833410	150675049	173926753		30876592				52064808	33714989	27823332	39330433
Hexanoic acid	C6 H12 O2	Full match	Full match	No results	Partial match	No results	116.084	1.949																								136374026	135480539	178795398	139110332	25608957	47650909	30428571	28661187	25564022	67022757	85590342	21339267		6190755	91363316	114979930	130783891	119415922
Valine	C5 H11 N O2	Full match	Full match	Full match	Full match	Full match	117.079	12.586	165813923	193593690	575440044	89216195	661208870	431145731	537793698	234900641	438593541		43397134	62541397			658252975	636650630	747043569	224025783	526030543	967372292	967442145		6731953
Betaine	C5 H11 N O2	Full match	Partial match	Partial match	Partial match	Full match	117.079	11.578	204777828	75963663	119907834	93426559	303514606	215636402	348342871	175149464	358454175	3319175	218552721	14780186	9882213		120336746	99014704	66458396	203688289	408979401	315569597	420830206	121782178
Succinic acid	C4 H6 O4	Full match	Full match	Full match	Full match	Full match	118.027	6.84																									119284168	84715260		2643687937	3143032215	2889836773	2716412950	3513451321	158927854	273340604		4746896	26643232		390002083
Threonine	C4 H9 N O3	Full match	Full match	Full match	Full match	Full match	119.058	14.049																												11647683	9288855	12295838	5064707	9175995
Nicotinamide	C6 H6 N2 O	Full match	Full match	Full match	Partial match	Full match	122.048	10.903	124269987	68288903	82554390		1178846489	410584727	991045736	912766252	1036647222						176995837	181133125	112323970	110710339	405257683		403375081							78131115	51255638	89189547	80420789	67949047
Nicotinic acid	C6 H5 N O2	Full match	Full match	Full match	Full match	Full match	123.032	4.454					44249069	3778294	18971221	574062	15410891										2695110	8453140	5852641			1165451		1790999	1148996	140631190	53423857	78451283	45078908	61131815						1322537	1184220	739743	1104457
Taurine	C2 H7 N O3 S	Full match	Full match	Full match	Full match	Full match	125.014	9.785	144107445	137070901	164869031	28266110	148151691	12271441	169919149	16548804	122058247	5568902	20256490				213219561	179628205	193333047	143671629	334551906	336265822	246073653	3766945	793928	168550195	146022103	213352049	34887721	134673481	149526604	144898716	132459247	138776590	9179904	19464320				178337343	193615357	245257638	209134819
Methylcytosine	C5 H7 N3 O	Full match	Full match	No results	Partial match	Full match	125.059	15.379					32701976		30697920		26891245										26920443		24351721
Oxoproline	C5 H7 N O3	Full match	Partial match	Partial match	Partial match	Full match	129.043	5.234		1777448			165693562		127417942		93919568	1226423	1603584								447806	2908139	6693913							6743172078	7335237506	6682861447	5703538424	6434407792						772144	931836	1380488
Acetylputrescine	C6 H14 N2 O	Full match	Partial match	No results	Partial match	Full match	130.111	19.471	705909479	573052331	1064041409	107888374	31512708	3865964	29511020	5993701	29918785		13191583	36035360	39425727	1611116	1271461239	1396894438	1147199770	874133377	43243998		6036173	23462982	10764368
Acetylalanine	C5 H9 N O3	Full match	Partial match	Partial match	Partial match	Full match	131.058	4.148																												117846038	54314826	62812751	57695005	73740033
Creatine	C4 H9 N3 O2	Full match	Full match	No results	Full match	Full match	131.069	14.625	286758425	226302593	385911167	27745921	621136015		602866324	322988953	454335128	24440604	50598825				223212317	504069458	458733887	380322241	2608153618		2292849023	19616767	20015359	2955636	2009210	4099356		3200614	3436280	3229020	2984853	3535368						3663020	3783328	4419646	3636962
Isoleucine	C6 H13 N O2	Full match	Partial match	Partial match	Partial match	Full match	131.095	11.083	214839674	124166292	445627101		1067015297	655683485	948427739	602778028	729931660		26064983				629551080	639595021	532586301	304936419	2107920705	1592429501	2046075394
Leucine	C6 H13 N O2	Full match	Full match	Not the top hit	Full match	Full match	131.095	10.647		121529105	567337842			360375803			575687125		43198990					538019840	704726880			1593886528	1315063191
Aspartic acid	C4 H7 N O4	mzMine	mzMine	mzMine	mzMine	Full match	133.038	14.5																												927077585	609375630	1051804635	456992024	757126189
Hypoxanthine	C5 H4 N4 O	Full match	Full match	Partial match	Partial match	Full match	136.038	6.961	81084512	705647	55852139	4995046	114015620		155977788	569266	94708815		379715249				18615361	47877928	34702035	23834074	40907526	97644839		17378560			771365	11930945			19258017	17917276	15156022	15143244								4262758	2715237
Methylnicotinamide	C7 H8 N2 O	Full match	Full match	No results	Partial match	No results	136.064	20.548	444054098	367457710	557965340		1600423729	910014883	1576051723	531030159	1121360271	1403520		1048844			728877301	722576865	773325068	614862485	5002367498	4249610998	4864989368
Hydroxypicolinic acid	C6 H5 N O3	Full match	Full match	Partial match	Not the top hit	No results	139.027	1.848																								125310042	175336623	190984901	205383377	2770136	2063480	1367916	2467926	1870550	289377356	273626585	3158816	4728079	4764016	162510792	158914111	138711933	158107944
Caprylic acid	C8 H16 O2	Full match	Full match	No results	Partial match	Full match	144.115	1.755																								41660195814	29477201869	53729986983	47959302152	5159787			8711101	11722023	1916932442	13809781934			8823994	79324403394	58584765655	25147592464	47173899206
aKG	C5 H6 O5	Full match	Partial match	Partial match	Partial match	Full match	146.022	7.848																								17337348		5464874		1207096742	758747809	1343142255	943457215	1178113328						44007823	7770938	52243848	8032041
Glutamine	C5 H10 N2 O3	Full match	Partial match	Partial match	Partial match	Full match	146.069	15.05																								15725248	6520673	45632107		6292383	8389222	7533246	4801849	7919686						28038053	17125659	46918211	39516512
Lysine	C6 H14 N2 O2	Full match	Full match	Partial match	Full match	Full match	146.106	15.357	2177835				483562738	183940870	6485385781				3817093				40811406			8964240	11678761	1715387671	8274822795	2141467
Glutamic acid	C5 H9 N O4	Full match	Partial match	Partial match	Partial match	Full match	147.053	13.642	26236071		79210609		8182936358	6080391974	8272524006	5163078349	6629189992						75813445	65460124	89835592	53914212	10751441696	7626830177	7653233635			29818936	2999563	36130874		4023649371	3729525715	4164209299	2911768842	4057556746						39258930	23909993	69146485	43371978
Orotic acid	C5 H4 N2 O4	Full match	No results	Full match	Full match	Full match	156.017	4.14																													3564606	2275215	2604089	1250172
Nonanoic acid	C9 H18 O2	Full match	Full match	No results	Full match	Full match	158.131	1.654																								1728648121	1416943617	3288254174	1652237531	578754515	793143726	726507096	692730488	822558397	2056477205	1961320267	275841687	298551658	321032384	1890324095	1583315258	1594410511	2806093678
Methylglutamine	C6 H12 N2 O3	Full match	No results	Partial match	Partial match	Full match	160.084	7.329				825457	49937758		36686563	2263725	32280405	1152244	1844616								5130940	3942554	1576752
Carnitine	C7 H15 N O3	Full match	Partial match	No results	Partial match	Full match	161.105	14.982	186067919	103414443	196710667	2207851	724200808	473627341	892935830	378173454	606072728	12405618	22659249				98593174	238768170	227807399	204936286	1120290295	1026186620	1073913667	11752468	4826856
Phenylalanine	C9 H11 N O2	Full match	Full match	Full match	Full match	Full match	165.079	10.348	120872049	73787078	20613288	11169574	824575516	147742679	100757135	94175673	636764763	11668359	25669091				234778165	220951147	255848771	109686031	582976031	832151551	430186520	2588279			23472076	62146198	3481220	130081889	118540413	137140108	94478114	117115236		4718318				8559007	43421629	93695773	52054170
Glycerol 3 phosphate	C3 H9 O6 P	Full match	Partial match	Partial match	Partial match	Full match	172.014	15.928																								23031806	11241797	31784458	1452886	25037547	24762809	26149222	22426441	25963465	568963	534319				23920070	20544893	29624040	25966798
Decanoic acid	C10 H20 O2	Full match	Full match	No results	Full match	Full match	172.146	1.629	6654892	2362951	1983772	5607702	2779658		1745086	961335	2079058		3028027				9001925	8378308	6160970	6741055	1841451	2123399	2447730	3425750		496058060	415952691	564349754	473970638	150292316	230362723	201488555	198477144	188231823	449299387	478509261	26748351	26623265	26779193	594613190	458734814	413698718	670832722
Aconitic acid	C6 H6 O6	mzMine	mzMine	mzMine	mzMine	Full match	174.016	8																								175696	118632	127830	356134	19097925	16311872	18104576	12542697	15661133						606537	600573	629096	649718
Arginine	C6 H14 N4 O2	Full match	Full match	Full match	Full match	Full match	174.112	24.37	60089784	29654939	66108685		535546280	264919651	479149406	252370694	288447821						121039484	49635240	65596819	53078189	399807141	386223970	273170158							20560395	19406838	19283072	14619892	13581393
Acetylaspartic acid	C6 H9 N O5	Full match	Partial match	No results	Partial match	Full match	175.048	10.247					10726899	900886	7585808		5874888										13135293	18618056	11671255			18526026	11233033	23146249			183134723		169705635	187413951						21532831	18263787	22590759	23809692
Acetylglutamine	C7 H12 N2 O4	Full match	Partial match	No results	Partial match	Full match	188.08	5.903	240067		369584		93225439		109149653		65639717							418974	350375	385731	2609245	15793711								30616427	33233987	33216919	25837276	28083052
Trimethyllysine	C9 H20 N2 O2	Full match	Full match	Partial match	Not the top hit	No results	188.152	24.904	10170832				1970512803	958849657	2535450667	667372672	824132614										792978668		469741294
Threonine 3 phosphate	C4 H10 N O6 P	Full match	No results	Partial match	Partial match	Full match	199.025	14.453	10253842	7334875	9942052	600331	3836885	1962107	4621759	2266226	2299344						13294887	11737832	11963017	10388001	2905815		2663523			11191262	7320777	12344623	870484	3923731	3726031	4966803	3728585	3499498	667110					10703326	10836494	13269690	13097098
Lauric acid	C12 H24 O2	Full match	No results	Full match	Full match	Full match	200.178	1.588																								375142981	404959191	295942162	422347827	129271077	138550711	121548970	333011567	233212195	549043630	280863620	12600441	11776446	12385050	462772752	509750384	370353943	347438752
Dimethylarginine	C8 H18 N4 O2	Full match	Full match	No results	Partial match	Full match	202.144	22.95					194322390	64542714	165542270	50263756	108212931										76171154	84345537	38999174
Acetylcarnitine	C9 H17 N O4	Full match	Full match	No results	Full match	Full match	203.116	13.041	34127224	28100292	52908250	2935897	438663462	293098736	488448748	217779734	321349803		2656494				186665112	252950996	258938712	201483580	299762128		288559574
Glycerophosphorylethanolamine	C5 H14 N O6 P	Full match	No results	No results	Partial match	Full match	215.056	15.53	3667284	1593689	5756453		33334564	13988211	35582805	9458037	24008820						10166896	4887817	3132918	5169399	31181037		29681697			7558438	1887256	11382016		20472331	19938189	19585131	16891036	21780433						9693480	5398284	12046384	9679688
Acetylarginine	C8 H16 N4 O3	Full match	Partial match	No results	Partial match	Full match	216.122	15.538	448239	596139	800880		73856169	19423577	78326143	14991894	48439050						1064246	808493	449836	1023862	27708138		31347029							1360422	1289754	1525460	1144424	1466432
Pantothenic acid	C9 H17 N O5	Full match	Full match	Full match	Full match	Full match	219.11	4.509					273966062		297188853		218160276											125092441	110398919							589059067	602621698	693201091	522197529	639864352
Deoxyuridine	C9 H12 N2 O5	Full match	Full match	Full match	Full match	No results	228.075	11.391																								4312275				41739293	46121118	32598893	27630405	43150237						5816627		4323954	2306636
Myristic acid	C14 H28 O2	Full match	No results	No results	Partial match	Full match	228.209	1.573																								464937078	511343308	631738546	514022866	417925635	486092050	442975138	386125463	476647202	611804871	509773899				526240927	772722478	531308507	409198403
Cytidine	C9 H13 N3 O5	Full match	Full match	Full match	Full match	Full match	243.085	9.711	38698357	36446978	84715958	4050321	212534061	52288395	148351296	11399018	87604566								94278081	50534463	85469207	147816337	100611641			51362774	14858054	28609946		47140337	37721826	39269275	18049133	29985739						24961291	24141238	43232462	29305919
Uridine	C9 H12 N2 O6	Full match	Full match	Full match	Full match	Full match	244.069	6.413	4036583				12790736		5880080	499253	5154861								4618754	2388208	131713	733844				2076064	12544684	3119877		332780243	209030335	196620101	117714916	171569257									13009876
Glycerophosphoglycerol	C6 H15 O8 P	Full match	No results	No results	Full match	Full match	246.05	8.138																								160745980	85767730	158580015	6681559	2107433		4063476	1321578	1489275		1627793				159414160	96151991	148334580	120731454
Palmitic acid	C16 H32 O2	Full match	No results	Full match	Full match	Full match	256.24	1.554																								8320143832	9936500317	12934624401	12932818363	5117821287	4857784636	4650511850	3592821483	4788986750	6885781121	7294844578		16064491		9737861033	21001409031	11327559515	7764014675
Adenosine	C10 H13 N5 O4	Full match	Full match	Full match	Not the top hit	Full match	267.096	7.081	426255020				2056426251	994404589	2082962987	230790086	1784789571		18020642					332279346	491840434	121502001	2998342154	3517991055					4486401	17792019		300230976	371091312	287891228	186198169	300806847							47818339	2199704	43761171
Inosine	C10 H12 N4 O5	Full match	Full match	Full match	Partial match	Full match	268.08	8.803	182199683	130068275	173742006		219877114	3941700	265923158	4966207	186719767	9074076	13871835				236628989	395941801	284014448	112040515	544943915	481431704	434226086	1590872	679237	125272658	56750895	89750127		204967139	193744435	204863084	178740749	192677025						264816718	313731508	315265142	340958124
Linoleic acid	C18 H32 O2	Full match	Full match	Full match	Full match	Full match	280.24	1.558																								1751390061	1930982191	2942994249	758887020	238211975	253670888	257667316	257728369	246682574	738442390	553796792				3149559225	2679934351	3837153100	2748870305
Oleic acid	C18 H34 O2	Full match	No results	Full match	Full match	Full match	282.256	1.549																								2600330335	2831187592	4321980321	1554069731	4698713622	4990621435	5186320565	4742967070	5070990366	1946564766	1397296262		5188616		5652740887	4285272250	5898724254	5580777163
Guanosine	C10 H13 N5 O5	Full match	Full match	Full match	Partial match	Full match	283.091	11.024	10398761	8753607	34394454	1333987	68397524	25005784	56115880	13393848	33631745						32804164	42299494	34408266	21663815	98577947	101876790	98286159			19751807	11753412	21696473	1170176	28997032	25837966	24210720	12933676	24025691						15802712	23387616	36183996	23977634
Stearic acid	C18 H36 O2	Full match	No results	Full match	Full match	Full match	284.271	1.538																								5233472960	6176801056	7009139337	10170074156	2160237321	2031122423	1757401105	1250727786	1677091063	4042688901	5222896800	5625535	94012935	94978702	6689640309	16633584406	7480881520	6055895612
Tretinoin	C20 H28 O2	Full match	Full match	Partial match	Full match	Full match	300.209	1.613																								515896331	327791464	737830881	245324900	294624557	433386293	251065705	230505897	120264682	276741794		6682196	6375179	6311758	142040269	442833444	519380173	238477841
N-Acetylglucosamine 1 phosphate	C8 H16 N O9 P	Full match	Full match	Full match	Full match	No results	301.056	15.47																								16496357	6523913	16374173		3324661	2776905	2930708	2200266	3720635						16271275	14102361	16420989	14359985
Eicosapentaenoic acid	C20 H30 O2	Full match	Full match	Partial match	Full match	No results	302.224	1.534																								988085039	1061510950	1722019523	271556049	98049137	104090992	99453390	91731230	98545621		253435488	1710884			1745878798	1339690135	1877884081	1973783708
Arachidonic acid	C20 H32 O2	Full match	Full match	Partial match	Full match	Full match	304.24	1.527																								1698280180	1893964495	2525677377	397038385	394632633	450740620	426308918	381323913	414395283		323999543	1975966	2104638	1964467	2550753045	2549358431	3860761226	2590407155
Arachidic acid	C20 H40 O2	Full match	Full match	No results	Full match	No results	312.302	1.523																								45889492	70821933	80400104	113075482	35638972	32504666	33476415	26912663	34182900	36902686	47371092		1652623	1602349	78164109	133051625	73831268	82089588
Uridine monophosphate (UMP)	C9 H13 N2 O9 P	Full match	Full match	Full match	Partial match	No results	324.036	15.354																												13662304	7602983	8039666	9264612	13716501
cAMP	C10 H12 N5 O6 P	Full match	Partial match	No results	Partial match	Full match	329.052	5.04																												3742342	5919789	6303711	5259604	5456825
Adenosine 5'-monophosphate	C10 H14 N5 O7 P	Full match	Full match	Full match	Full match	No results	347.063	15.111																												79407052	27146903	39041470	22019125	40830243
Nervonic acid	C24 H46 O2	Full match	Full match	No results	Full match	No results	366.349	1.506																								19069902	28371436	31782154		106351524	104225078	122512399	102639090	112979417						37507440	31992919	34868871	45871616
UDPGlucNAc	C17 H27 N3 O17 P2	Not the top hit	Full match	Full match	Full match	No results	607.082	13.659					13446661	4313249	13035920	2444583	7175693										14119930		12002574							12643931	1643615	3288154
Coenzyme Q7	C44 H66 O4	Not the top hit	No results	No results	Full match	Full match	658.496	1.975					3581293	2861982	30645265	3434797	4376292										2457722	2137767	2628872
NAD+	C21 H27 N7 O14 P2	Not the top hit	Full match	No results	Partial match	No results	663.109	16.008					10833591	2601749	17617423	2652072	9502133										6029953		5648852
[truncated: 5 more columns]

## Sheet: 2 PPNP
Name	Formula	PredComp	mzVault	MS	CS	AMRT	MW	RT	invitrocysts_mock_1	invitrocysts_mock_2	invitrocysts_mock_3	invitrocysts_mock_4	tachys_mock_1	tachys_mock_2	tachys_mock_3	tachys_mock_4	tachys_mock_5	uninf_mock_1	uninf_mock_2	Blank_1	Blank_2	Blank_3	invitrocysts_NaFAc_1	invitrocysts_NaFAc_2	invitrocysts_NaFAc_3	invitrocysts_NaFAc_4	tachys_NaFAc_1	tachys_NaFAc_2	tachys_NaFAc_3	uninf_NaFAc_1	uninf_NaFAc_2
Glycine	C2 H5 N O2	Full match	Full match	Full match	Full match	No results	75.0319	14.988					5134818	4320930	5465900	2788015	3791259										13792232	11797835	12281033
Crotonic acid	C4 H6 O2	Full match	Full match	Full match	Not the top hit	Full match	86.0371	15.52					1275701333		1298599912	323861061	501048492										590741161		510841092
Pyruvic acid	C3 H4 O3	Full match	Full match	Full match	Full match	Full match	88.0161	1.65	13908602	5373828	8328907	6492501	10243256	142163334	107514777	129103314	121505405			3481212	4229088	4158542			5413190	20509624	214663784	276737836	279113928	20468000	31310112
Alanine	C3 H7 N O2	Full match	Partial match	Partial match	Partial match	Full match	89.0478	14.435	16730304	6719160	13018143		544419409	35745427	508243658	29748041	137037632		1783376				32910224	21118532	26191986	12360069	90443169		76112923
Lactic acid	C3 H6 O3	Full match	Partial match	Partial match	Partial match	Full match	90.0318	4.229					4079588908	4292527445	5475430890	3609469104	3020486238										5159187410	3990177102	4148764257
GABA	C4 H9 N O2	Full match	Full match	Full match	Full match	Full match	103.064	15.278	17445223	35445166	16072323	14413765	119716445		96553914	14131540	31090461	31757009	7942992	37642045	13887447		29258163	14944358	13084587	16452298	36411228		30511811	15118913	11486385
Choline	C5 H13 N O	Full match	Full match	No results	No results	Full match	103.1	19.326	1317185108	879912940	1040578568	99689716	1465041058		1487320329	104651189	410340686	90848399	117088030				1688335094	1798814791	1616347031	1314237168	1612078613			25784878	78795818
Diethanolamine	C4 H11 N O2	Full match	No results	No results	Full match	Full match	105.079	15.354	7839707357	1621564938	1279115458	1413214381	6673944796		4978776685	2790242220	1635489178		215602978		1422018		1336638996	1977231282	1619277804	1461230270	3266716511		3378373775	174303432	165555428
Cytosine	C4 H5 N3 O	Full match	Full match	Full match	Partial match	Full match	111.044	8.174	67188160	22757366		10955728	187506115	13329428	124816145	4160136	106366283								12803504	44318095	6615270	6823961
Histamine	C5 H9 N3	Full match	No results	No results	Full match	Full match	111.08	20.911	14961404	7832717			139301780	110985684	150815248	51504996				2692705				12732343	2813721				82916201
Uracil	C4 H4 N2 O2	Full match	Full match	Full match	Full match	Full match	112.028	4.239	1.01249e+07	7.08748e+06	1.14156e+07	3.77192e+06	28405694	3542487	26569223		17871460						8.1704e+06	9.136e+06	9.57271e+06	9.70439e+06	992623	1752444	2023761
Creatinine	C4 H7 N3 O	Full match	Full match	No results	Partial match	Full match	113.059	6.708	11181076		16182207		66983306		69192216		59924069		19146713					17768815	2823681	11124296	2632758	5806915	490408
Proline	C5 H9 N O2	Full match	Full match	Full match	Full match	Full match	115.064	13.066	285814042	195445192	466922398		1201575238	631184918	700233601	483117944	518858429	66354004	180386665				413673670	345554399	446489938	243916842	1046472498	1048503447	1199268070
Fumaric acid	C4 H4 O4	Full match	Full match	Full match	Full match	Full match	116.011	8.446	46327308	15075305	59877363		161325878	170290368	185833410	150675049	173926753		30876592				52064808	33714989	27823332	39330433	190451271	243342892	208509700
Hexanoic acid	C6 H12 O2	Full match	Full match	No results	Partial match	No results	116.084	1.949	136374026	135480539	178795398	139110332	25608957	47650909	30428571	28661187	25564022	67022757	85590342	21339267		6190755	91363316	114979930	130783891	119415922	39812098	34803647	39232418	91342215	74520044
Valine	C5 H11 N O2	Full match	Full match	Full match	Full match	Full match	117.079	12.586	165813923	193593690	575440044	89216195	661208870	431145731	537793698	234900641	438593541		43397134	62541397			658252975	636650630	747043569	224025783	526030543	967372292	967442145		6731953
Betaine	C5 H11 N O2	Full match	Partial match	Partial match	Partial match	Full match	117.079	11.578	204777828	75963663	119907834	93426559	303514606	215636402	348342871	175149464	358454175	3319175	218552721	14780186	9882213		120336746	99014704	66458396	203688289	408979401	315569597	420830206	121782178
Succinic acid	C4 H6 O4	Full match	Full match	Full match	Full match	Full match	118.027	6.84	1.76953e+09	8.17071e+08	9.77766e+08	9.01235e+08	2643687937	3143032215	2889836773	2716412950	3513451321				4746896	26643232	1.54744e+09	1.10395e+09	1.25852e+09	9.92026e+08	1852055026	1346442888	1856241129
Threonine	C4 H9 N O3	Full match	Full match	Full match	Full match	Full match	119.058	14.049					11647683	9288855	12295838	5064707	9175995										45683413	33122468	36977503
Nicotinamide	C6 H6 N2 O	Full match	Full match	Full match	Partial match	Full match	122.048	10.903	124269987	68288903	82554390		1178846489	410584727	991045736	912766252	1036647222						176995837	181133125	112323970	110710339	405257683		403375081
Nicotinic acid	C6 H5 N O2	Full match	Full match	Full match	Full match	Full match	123.032	3.451	1165451		1790999	1148996	140631190	53423857	78451283	45078908	61131815						1322537	1184220	739743	1104457	48741888	61722754	49212538
Taurine	C2 H7 N O3 S	Full match	Full match	Full match	Full match	Full match	125.015	9.719	168550195	146022103	213352049	34887721	134673481	149526604	144898716	132459247	138776590	9179904	19464320				178337343	193615357	245257638	209134819	529438072	472299721	484084235	10493467	14266899
Methylcytosine	C5 H7 N3 O	Full match	Full match	No results	Partial match	Full match	125.059	15.379					32701976		30697920		26891245										26920443		24351721
Oxoproline	C5 H7 N O3	Full match	Partial match	Partial match	Partial match	Full match	129.043	5.244					6743172078	7335237506	6682861447	5703538424	6434407792						772144	931836	1380488		7384576551	5786002935	6767399043		650580
Acetylputrescine	C6 H14 N2 O	Full match	Partial match	No results	Partial match	Full match	130.111	19.471	705909479	573052331	1064041409	107888374	31512708	3865964	29511020	5993701	29918785		13191583	36035360	39425727	1611116	1271461239	1396894438	1147199770	874133377	43243998		6036173	23462982	10764368
Acetylalanine	C5 H9 N O3	Full match	Partial match	Partial match	Partial match	Full match	131.058	4.148					117846038	54314826	62812751	57695005	73740033										47264355	43260025	41514134
Creatine	C4 H9 N3 O2	Full match	Full match	No results	Full match	Full match	131.069	14.625	286758425	226302593	385911167	27745921	621136015		602866324	322988953	454335128	24440604	50598825				223212317	504069458	458733887	380322241	2608153618		2292849023	19616767	20015359
Isoleucine	C6 H13 N O2	Full match	Partial match	Partial match	Partial match	Full match	131.095	11.083	214839674	124166292	445627101		1067015297	655683485	948427739	602778028	729931660		26064983				629551080	639595021	532586301	304936419	2107920705	1592429501	2046075394
Leucine	C6 H13 N O2	Full match	Full match	Not the top hit	Full match	Full match	131.095	10.647		121529105	567337842			360375803			575687125		43198990					538019840	704726880			1593886528	1315063191
Aspartic acid	C4 H7 N O4	mzMine	mzMine	mzMine	mzMine	Full match	133.038	14.5					927077585	609375630	1051804635	456992024	757126189										1406427532	1204560888	1283316743
Hypoxanthine	C5 H4 N4 O	Full match	Full match	Partial match	Partial match	Full match	136.038	6.961	81084512	705647	55852139	4995046	114015620		155977788	569266	94708815		379715249				18615361	47877928	34702035	23834074	40907526	97644839		17378560
Methylnicotinamide	C7 H8 N2 O	Full match	Full match	No results	Partial match	No results	136.064	20.548	444054098	367457710	557965340		1600423729	910014883	1576051723	531030159	1121360271	1403520		1048844			728877301	722576865	773325068	614862485	5002367498	4249610998	4864989368
Hydroxypicolinic acid	C6 H5 N O3	Full match	Full match	Partial match	Not the top hit	No results	139.027	1.848	125310042	175336623	190984901	205383377	2770136	2063480	1367916	2467926	1870550	289377356	273626585	3158816	4728079	4764016	162510792	158914111	138711933	158107944	4507493	3906854	5125567	387507323	208899107
Caprylic acid	C8 H16 O2	Full match	Full match	No results	Partial match	Full match	144.115	1.755	41660195814	29477201869	53729986983	47959302152	5159787			8711101	11722023	1916932442	13809781934			8823994	79324403394	58584765655	25147592464	47173899206	12658936	92592600		999734036	5801366969
aKG	C5 H6 O5	Full match	Partial match	Partial match	Partial match	Full match	146.022	7.848	17337348		5464874		1207096742	758747809	1343142255	943457215	1178113328						44007823	7770938	52243848	8032041	794567053	817064977	1068716187
Glutamine	C5 H10 N2 O3	Full match	Partial match	Partial match	Partial match	Full match	146.069	15.05	15725248	6520673	45632107		6292383	8389222	7533246	4801849	7919686						28038053	17125659	46918211	39516512	81972519	69795548	71034825
Lysine	C6 H14 N2 O2	Full match	Full match	Partial match	Full match	Full match	146.106	15.357	2177835				483562738	183940870	6485385781				3817093				40811406			8964240	11678761	1715387671	8274822795	2141467
Glutamic acid	C5 H9 N O4	Full match	Partial match	Partial match	Partial match	Full match	147.053	13.13	29818936	2999563	36130874		4023649371	3729525715	4164209299	2911768842	4057556746						39258930	23909993	69146485	43371978	4935533179	4689596214	5036002562
Orotic acid	C5 H4 N2 O4	Full match	No results	Full match	Full match	Full match	156.017	4.14						3564606	2275215	2604089	1250172										23356820	17704139	10625803
Nonanoic acid	C9 H18 O2	Full match	Full match	No results	Full match	Full match	158.131	1.654	1728648121	1416943617	3288254174	1652237531	578754515	793143726	726507096	692730488	822558397	2056477205	1961320267	275841687	298551658	321032384	1890324095	1583315258	1594410511	2806093678	888255046	791387072	961620617	3198692272	1746998543
Methylglutamine	C6 H12 N2 O3	Full match	No results	Partial match	Partial match	Full match	160.084	7.329				825457	49937758		36686563	2263725	32280405	1152244	1844616								5130940	3942554	1576752
Carnitine	C7 H15 N O3	Full match	Partial match	No results	Partial match	Full match	161.105	14.982	186067919	103414443	196710667	2207851	724200808	473627341	892935830	378173454	606072728	12405618	22659249				98593174	238768170	227807399	204936286	1120290295	1026186620	1073913667	11752468	4826856
Phenylalanine	C9 H11 N O2	Full match	Full match	Full match	Full match	Full match	165.079	10.348	120872049	73787078	20613288	11169574	824575516	147742679	100757135	94175673	636764763	11668359	25669091				234778165	220951147	255848771	109686031	582976031	832151551	430186520	2588279
Glycerol 3 phosphate	C3 H9 O6 P	Full match	Partial match	Partial match	Partial match	Full match	172.014	15.928	23031806	11241797	31784458	1452886	25037547	24762809	26149222	22426441	25963465	568963	534319				23920070	20544893	29624040	25966798	43980690	38306166	42639511		791345
Decanoic acid	C10 H20 O2	Full match	Full match	No results	Full match	Full match	172.146	1.629	496058060	415952691	564349754	473970638	150292316	230362723	201488555	198477144	188231823	449299387	478509261	26748351	26623265	26779193	594613190	458734814	413698718	670832722	230910707	205222168	224740506	712500586	429811985
Aconitic acid	C6 H6 O6	mzMine	mzMine	mzMine	mzMine	Full match	174.016	8	175696	118632	127830	356134	19097925	16311872	18104576	12542697	15661133						606537	600573	629096	649718	92882299	105432314	103728184
Arginine	C6 H14 N4 O2	Full match	Full match	Full match	Full match	Full match	174.112	24.37	60089784	29654939	66108685		535546280	264919651	479149406	252370694	288447821						121039484	49635240	65596819	53078189	399807141	386223970	273170158
Acetylaspartic acid	C6 H9 N O5	Full match	Partial match	No results	Partial match	Full match	175.048	10.281	18526026	11233033	23146249			183134723		169705635	187413951						21532831	18263787	22590759	23809692	735150198	671021138	690767064
Acetylglutamine	C7 H12 N2 O4	Full match	No results	No results	Partial match	Full match	188.079	6.105	240067		369584		93225439		109149653		65639717							418974	350375	385731	2609245	15793711
Trimethyllysine	C9 H20 N2 O2	Full match	Full match	Partial match	Not the top hit	No results	188.152	24.904	10170832				1970512803	958849657	2535450667	667372672	824132614										792978668		469741294
Threonine 3 phosphate	C4 H10 N O6 P	Full match	No results	Partial match	Partial match	Full match	199.025	14.453	10253842	7334875	9942052	600331	3836885	1962107	4621759	2266226	2299344						13294887	11737832	11963017	10388001	2905815		2663523
Lauric acid	C12 H24 O2	Full match	No results	Full match	Full match	Full match	200.178	1.588	375142981	404959191	295942162	422347827	129271077	138550711	121548970	333011567	233212195	549043630	280863620	12600441	11776446	12385050	462772752	509750384	370353943	347438752	256793544	281188796	287560528	623997597	354765986
Dimethylarginine	C8 H18 N4 O2	Full match	Full match	No results	Partial match	Full match	202.144	22.95					194322390	64542714	165542270	50263756	108212931										76171154	84345537	38999174
Acetylcarnitine	C9 H17 N O4	Full match	Full match	No results	Full match	Full match	203.116	13.041	34127224	28100292	52908250	2935897	438663462	293098736	488448748	217779734	321349803		2656494				186665112	252950996	258938712	201483580	299762128		288559574
Glycerophosphorylethanolamine	C5 H14 N O6 P	Full match	No results	No results	Partial match	Full match	215.056	15.53	7558438	1887256	11382016		20472331	19938189	19585131	16891036	21780433						9693480	5398284	12046384	9679688	37202297	31310934	35041917
Acetylarginine	C8 H16 N4 O3	Full match	Partial match	No results	Partial match	Full match	216.122	15.538	448239	596139	800880		73856169	19423577	78326143	14991894	48439050						1064246	808493	449836	1023862	27708138		31347029
Pantothenic acid	C9 H17 N O5	Full match	Full match	Full match	Full match	Full match	219.11	4.509					589059067	602621698	693201091	522197529	639864352										725039998	637811815	683743880
Deoxyuridine	C9 H12 N2 O5	Full match	Full match	Full match	Full match	No results	228.075	11.391	4312275				41739293	46121118	32598893	27630405	43150237						5816627		4323954	2306636	52462206	39856966	57329028
Myristic acid	C14 H28 O2	Full match	No results	No results	Partial match	Full match	228.209	1.573	464937078	511343308	631738546	514022866	417925635	486092050	442975138	386125463	476647202	611804871	509773899				526240927	772722478	531308507	409198403	758138082	660889798	740546389	728775947	458610254
Cytidine	C9 H13 N3 O5	Full match	Full match	Full match	Full match	Full match	243.085	9.703	51362774	14858054	28609946		47140337	37721826	39269275	18049133	29985739						24961291	24141238	43232462	29305919	46380248	59922317	50392439
Uridine	C9 H12 N2 O6	Full match	Full match	Full match	Full match	Full match	244.069	6.413	8.56744e+06	3.4087e+07	1.9431e+07	361538	332780243	209030335	196620101	117714916	171569257						8.85548e+06	3.40278e+07	1.07082e+07	1.16482e+07	379254362	335590692	349285971
Glycerophosphoglycerol	C6 H15 O8 P	Full match	No results	No results	Full match	Full match	246.05	8.138	160745980	85767730	158580015	6681559	2107433		4063476	1321578	1489275		1627793				159414160	96151991	148334580	120731454	2333268	2037169	2383295	1248796	1756471
Palmitic acid	C16 H32 O2	Full match	No results	Full match	Full match	Full match	256.24	1.554	8320143832	9936500317	12934624401	12932818363	5117821287	4857784636	4650511850	3592821483	4788986750	6885781121	7294844578		16064491		9737861033	21001409031	11327559515	7764014675	4537073063	4871512679	4991423211	6082896931	6637563651
Adenosine	C10 H13 N5 O4	Full match	Full match	Full match	Not the top hit	Full match	267.097	6.812		4486401	17792019		300230976	371091312	287891228	186198169	300806847							47818339	2199704	43761171	858202385	813008709	868714287
Inosine	C10 H12 N4 O5	Full match	Full match	Full match	Partial match	Full match	268.08	8.803	182199683	130068275	173742006		219877114	3941700	265923158	4966207	186719767	9074076	13871835				236628989	395941801	284014448	112040515	544943915	481431704	434226086	1590872	679237
Linoleic acid	C18 H32 O2	Full match	Full match	Full match	Full match	Full match	280.24	1.558	1751390061	1930982191	2942994249	758887020	238211975	253670888	257667316	257728369	246682574	738442390	553796792				3149559225	2679934351	3837153100	2748870305	325764336	290644913	318741987	831045356
Oleic acid	C18 H34 O2	Full match	No results	Full match	Full match	Full match	282.256	1.549	2600330335	2831187592	4321980321	1554069731	4698713622	4990621435	5186320565	4742967070	5070990366	1946564766	1397296262		5188616		5652740887	4285272250	5898724254	5580777163	5031930696	4371775886	4945371712	1986947135	1588568053
Guanosine	C10 H13 N5 O5	Full match	No results	Full match	Partial match	Full match	283.091	11.213	10398761	8753607	34394454	1333987	68397524	25005784	56115880	13393848	33631745						32804164	42299494	34408266	21663815	98577947	101876790	98286159
Stearic acid	C18 H36 O2	Full match	No results	Full match	Full match	Full match	284.271	1.538	5233472960	6176801056	7009139337	10170074156	2160237321	2031122423	1757401105	1250727786	1677091063	4042688901	5222896800	5625535	94012935	94978702	6689640309	16633584406	7480881520	6055895612	1674575417	2036881955	1839987747	3383744706	4113922091
Tretinoin	C20 H28 O2	Full match	Full match	Partial match	Full match	Full match	300.209	1.613	515896331	327791464	737830881	245324900	294624557	433386293	251065705	230505897	120264682	276741794		6682196	6375179	6311758	142040269	442833444	519380173	238477841	191037189	228152668	246308213
N-Acetylglucosamine 1 phosphate	C8 H16 N O9 P	Full match	Full match	Full match	Full match	No results	301.056	15.47	16496357	6523913	16374173		3324661	2776905	2930708	2200266	3720635						16271275	14102361	16420989	14359985	17340362	11919106	14590806
Eicosapentaenoic acid	C20 H30 O2	Full match	Full match	Partial match	Full match	No results	302.224	1.534	988085039	1061510950	1722019523	271556049	98049137	104090992	99453390	91731230	98545621		253435488	1710884			1745878798	1339690135	1877884081	1973783708	152065113	134185406	143483186	424923845	357359210
Arachidonic acid	C20 H32 O2	Full match	Full match	Partial match	Full match	Full match	304.24	1.527	1698280180	1893964495	2525677377	397038385	394632633	450740620	426308918	381323913	414395283		323999543	1975966	2104638	1964467	2550753045	2549358431	3860761226	2590407155	510016419	435940794	458656081		419673529
Arachidic acid	C20 H40 O2	Full match	Full match	No results	Full match	No results	312.302	1.523	45889492	70821933	80400104	113075482	35638972	32504666	33476415	26912663	34182900	36902686	47371092		1652623	1602349	78164109	133051625	73831268	82089588	17406545	20388076	20235860	37647932	34155227
Uridine monophosphate (UMP)	C9 H13 N2 O9 P	Full match	Full match	Full match	Partial match	No results	324.036	15.354					13662304	7602983	8039666	9264612	13716501										9163876
cAMP	C10 H12 N5 O6 P	Full match	Partial match	No results	Partial match	Full match	329.052	5.04					3742342	5919789	6303711	5259604	5456825										4468601	3385951	4085083
Adenosine 5'-monophosphate	C10 H14 N5 O7 P	Full match	Full match	Full match	Full match	No results	347.063	15.111					79407052	27146903	39041470	22019125	40830243										23132803	3603311	7113224
Nervonic acid	C24 H46 O2	Full match	Full match	No results	Full match	No results	366.349	1.506	19069902	28371436	31782154		106351524	104225078	122512399	102639090	112979417						37507440	31992919	34868871	45871616	74958033	70530846	67583233		3759544
UDPGlucNAc	C17 H27 N3 O17 P2	Not the top hit	Full match	Full match	Full match	No results	607.082	13.756					13446661	4313249	13035920	2444583	7175693										14119930		12002574
Coenzyme Q7	C44 H66 O4	Not the top hit	No results	No results	Full match	Full match	658.496	1.975					3581293	2861982	30645265	3434797	4376292										2457722	2137767	2628872
NAD+	C21 H27 N7 O14 P2	Not the top hit	Full match	No results	Partial match	No results	663.109	16.008					10833591	2601749	17617423	2652072	9502133										6029953		5648852

## Sheet: 3 -blank
Name	Formula	PredComp	mzVault	MS	CS	AMRT	MW	RT	invitrocysts_mock_1	invitrocysts_mock_2	invitrocysts_mock_3	invitrocysts_mock_4	tachys_mock_1	tachys_mock_2	tachys_mock_3	tachys_mock_4	tachys_mock_5	uninf_mock_1	uninf_mock_2	invitrocysts_NaFAc_1	invitrocysts_NaFAc_2	invitrocysts_NaFAc_3	invitrocysts_NaFAc_4	tachys_NaFAc_1	tachys_NaFAc_2	tachys_NaFAc_3	uninf_NaFAc_1	uninf_NaFAc_2
Glycine	C2 H5 N O2	Full match	Full match	Full match	Full match	No results	75.0319	14.988					5134818	4320930	5465900	2788015	3791259							13792232	11797835	12281033
Crotonic acid	C4 H6 O2	Full match	Full match	Full match	Not the top hit	Full match	86.0371	15.52					1275701333		1298599912	323861061	501048492							590741161		510841092
Pyruvic acid	C3 H4 O3	Full match	Full match	Full match	Full match	Full match	88.0161	1.65	9.95232e+06	1.41755e+06	4.37263e+06	2.53622e+06	6.28698e+06	1.38207e+08	1.03558e+08	1.25147e+08	1.17549e+08					1.45691e+06	1.65533e+07	2.10708e+08	2.72782e+08	2.75158e+08	1.65117e+07	2.73538e+07
Alanine	C3 H7 N O2	Full match	Partial match	Partial match	Partial match	Full match	89.0478	14.435	16730304	6719160	13018143		544419409	35745427	508243658	29748041	137037632		1783376	32910224	21118532	26191986	12360069	90443169		76112923
Lactic acid	C3 H6 O3	Full match	Partial match	Partial match	Partial match	Full match	90.0318	4.229					4079588908	4292527445	5475430890	3609469104	3020486238							5159187410	3990177102	4148764257
GABA	C4 H9 N O2	Full match	Full match	Full match	Full match	Full match	103.064	15.278		9680420			93951699		70789168		5325715	5992263		3493417				10646482		4747065
Choline	C5 H13 N O	Full match	Full match	No results	No results	Full match	103.1	19.326	1317185108	879912940	1040578568	99689716	1465041058		1487320329	104651189	410340686	90848399	117088030	1688335094	1798814791	1616347031	1314237168	1612078613			25784878	78795818
Diethanolamine	C4 H11 N O2	Full match	No results	No results	Full match	Full match	105.079	15.354	7838285339	1620142920	1277693440	1411792363	6672522778		4977354667	2788820202	1634067160		214180960	1335216978	1975809264	1617855786	1459808252	3265294493		3376951757	172881414	164133410
Cytosine	C4 H5 N3 O	Full match	Full match	Full match	Partial match	Full match	111.044	8.174	67188160	22757366		10955728	187506115	13329428	124816145	4160136	106366283					12803504	44318095	6615270	6823961
Histamine	C5 H9 N3	Full match	No results	No results	Full match	Full match	111.08	20.911	12268699	5140012			136609075	108292979	148122543	48812291					10039638	121016				80223496
Uracil	C4 H4 N2 O2	Full match	Full match	Full match	Full match	Full match	112.028	4.239	1.01249e+07	7.08748e+06	1.14156e+07	3.77192e+06	28405694	3542487	26569223		17871460			8.1704e+06	9.136e+06	9.57271e+06	9.70439e+06	992623	1752444	2023761
Creatinine	C4 H7 N3 O	Full match	Full match	No results	Partial match	Full match	113.059	6.708	11181076		16182207		66983306		69192216		59924069		19146713		17768815	2823681	11124296	2632758	5806915	490408
Proline	C5 H9 N O2	Full match	Full match	Full match	Full match	Full match	115.064	13.066	285814042	195445192	466922398		1201575238	631184918	700233601	483117944	518858429	66354004	180386665	413673670	345554399	446489938	243916842	1046472498	1048503447	1199268070
Fumaric acid	C4 H4 O4	Full match	Full match	Full match	Full match	Full match	116.011	8.446	46327308	15075305	59877363		161325878	170290368	185833410	150675049	173926753		30876592	52064808	33714989	27823332	39330433	190451271	243342892	208509700
Hexanoic acid	C6 H12 O2	Full match	Full match	No results	Partial match	No results	116.084	1.949	122609015	121715528	165030387	125345321	11843946	33885898	16663560	14896176	11799011	53257746	71825331	77598305	101214919	117018880	105650911	26047087	21038636	25467407	77577204	60755033
Valine	C5 H11 N O2	Full match	Full match	Full match	Full match	Full match	117.079	12.586	103272526	131052293	512898647	26674798	598667473	368604334	475252301	172359244	376052144			595711578	574109233	684502172	161484386	463489146	904830895	904900748
Betaine	C5 H11 N O2	Full match	Partial match	Partial match	Partial match	Full match	117.079	11.578	1.92447e+08	6.36325e+07	1.07577e+08	8.10954e+07	2.91183e+08	2.03305e+08	3.36012e+08	1.62818e+08	3.46123e+08		2.06222e+08	1.08006e+08	8.66835e+07	5.41272e+07	1.91357e+08	3.96648e+08	3.03238e+08	4.08499e+08	1.09451e+08
Succinic acid	C4 H6 O4	Full match	Full match	Full match	Full match	Full match	118.027	6.84	1.75383e+09	8.01376e+08	9.62071e+08	8.85539e+08	2627992873	3127337151	2874141709	2700717886	3497756257			1.53175e+09	1.08826e+09	1.24283e+09	9.76331e+08	1836359962	1330747824	1840546065
Threonine	C4 H9 N O3	Full match	Full match	Full match	Full match	Full match	119.058	14.049					11647683	9288855	12295838	5064707	9175995							45683413	33122468	36977503
Nicotinamide	C6 H6 N2 O	Full match	Full match	Full match	Partial match	Full match	122.048	10.903	124269987	68288903	82554390		1178846489	410584727	991045736	912766252	1036647222			176995837	181133125	112323970	110710339	405257683		403375081
Nicotinic acid	C6 H5 N O2	Full match	Full match	Full match	Full match	Full match	123.032	3.451	1165451		1790999	1148996	140631190	53423857	78451283	45078908	61131815			1322537	1184220	739743	1104457	48741888	61722754	49212538
Taurine	C2 H7 N O3 S	Full match	Full match	Full match	Full match	Full match	125.015	9.719	168550195	146022103	213352049	34887721	134673481	149526604	144898716	132459247	138776590	9179904	19464320	178337343	193615357	245257638	209134819	529438072	472299721	484084235	10493467	14266899
Methylcytosine	C5 H7 N3 O	Full match	Full match	No results	Partial match	Full match	125.059	15.379					32701976		30697920		26891245							26920443		24351721
Oxoproline	C5 H7 N O3	Full match	Partial match	Partial match	Partial match	Full match	129.043	5.244					6743172078	7335237506	6682861447	5703538424	6434407792			772144	931836	1380488		7384576551	5786002935	6767399043		650580
Acetylputrescine	C6 H14 N2 O	Full match	Partial match	No results	Partial match	Full match	130.111	19.471	6.80219e+08	5.47362e+08	1.03835e+09	8.21976e+07	5.82197e+06		3.82029e+06		4.22805e+06			1.24577e+09	1.3712e+09	1.12151e+09	8.48443e+08	1.75533e+07
Acetylalanine	C5 H9 N O3	Full match	Partial match	Partial match	Partial match	Full match	131.058	4.148					117846038	54314826	62812751	57695005	73740033							47264355	43260025	41514134
Creatine	C4 H9 N3 O2	Full match	Full match	No results	Full match	Full match	131.069	14.625	286758425	226302593	385911167	27745921	621136015		602866324	322988953	454335128	24440604	50598825	223212317	504069458	458733887	380322241	2608153618		2292849023	19616767	20015359
Isoleucine	C6 H13 N O2	Full match	Partial match	Partial match	Partial match	Full match	131.095	11.083	214839674	124166292	445627101		1067015297	655683485	948427739	602778028	729931660		26064983	629551080	639595021	532586301	304936419	2107920705	1592429501	2046075394
Leucine	C6 H13 N O2	Full match	Full match	Not the top hit	Full match	Full match	131.095	10.647		121529105	567337842			360375803			575687125		43198990		538019840	704726880			1593886528	1315063191
Aspartic acid	C4 H7 N O4	mzMine	mzMine	mzMine	mzMine	Full match	133.038	14.5					927077585	609375630	1051804635	456992024	757126189							1406427532	1204560888	1283316743
Hypoxanthine	C5 H4 N4 O	Full match	Full match	Partial match	Partial match	Full match	136.038	6.961	81084512	705647	55852139	4995046	114015620		155977788	569266	94708815		379715249	18615361	47877928	34702035	23834074	40907526	97644839		17378560
Methylnicotinamide	C7 H8 N2 O	Full match	Full match	No results	Partial match	No results	136.064	20.548	443005254	366408866	556916496		1599374885	908966039	1575002879	529981315	1120311427	354676		727828457	721528021	772276224	613813641	5001318654	4248562154	4863940524
Hydroxypicolinic acid	C6 H5 N O3	Full match	Full match	Partial match	Not the top hit	No results	139.027	1.848	1.21093e+08	1.7112e+08	1.86768e+08	2.01166e+08						2.8516e+08	2.6941e+08	1.58294e+08	1.54697e+08	1.34495e+08	1.53891e+08	290523		908597	3.8329e+08	2.04682e+08
Caprylic acid	C8 H16 O2	Full match	Full match	No results	Partial match	Full match	144.115	1.755	41651371820	29468377875	53721162989	47950478158					2898029	1908108448	13800957940	79315579400	58575941661	25138768470	47165075212	3834942	83768606		990910042	5792542975
aKG	C5 H6 O5	Full match	Partial match	Partial match	Partial match	Full match	146.022	7.848	17337348		5464874		1207096742	758747809	1343142255	943457215	1178113328			44007823	7770938	52243848	8032041	794567053	817064977	1068716187
Glutamine	C5 H10 N2 O3	Full match	Partial match	Partial match	Partial match	Full match	146.069	15.05	15725248	6520673	45632107		6292383	8389222	7533246	4801849	7919686			28038053	17125659	46918211	39516512	81972519	69795548	71034825
Lysine	C6 H14 N2 O2	Full match	Full match	Partial match	Full match	Full match	146.106	15.357	2177835				483562738	183940870	6485385781				3817093	40811406			8964240	11678761	1715387671	8274822795	2141467
Glutamic acid	C5 H9 N O4	Full match	Partial match	Partial match	Partial match	Full match	147.053	13.13	29818936	2999563	36130874		4023649371	3729525715	4164209299	2911768842	4057556746			39258930	23909993	69146485	43371978	4935533179	4689596214	5036002562
Orotic acid	C5 H4 N2 O4	Full match	No results	Full match	Full match	Full match	156.017	4.14						3564606	2275215	2604089	1250172							23356820	17704139	10625803
Nonanoic acid	C9 H18 O2	Full match	Full match	No results	Full match	Full match	158.131	1.654	1430172878	1118468374	2989778931	1353762288	280279272	494668483	428031853	394255245	524083154	1758001962	1662845024	1591848852	1284840015	1295935268	2507618435	589779803	492911829	663145374	2900217029	1448523300
Methylglutamine	C6 H12 N2 O3	Full match	No results	Partial match	Partial match	Full match	160.084	7.329				825457	49937758		36686563	2263725	32280405	1152244	1844616					5130940	3942554	1576752
Carnitine	C7 H15 N O3	Full match	Partial match	No results	Partial match	Full match	161.105	14.982	186067919	103414443	196710667	2207851	724200808	473627341	892935830	378173454	606072728	12405618	22659249	98593174	238768170	227807399	204936286	1120290295	1026186620	1073913667	11752468	4826856
Phenylalanine	C9 H11 N O2	Full match	Full match	Full match	Full match	Full match	165.079	10.348	120872049	73787078	20613288	11169574	824575516	147742679	100757135	94175673	636764763	11668359	25669091	234778165	220951147	255848771	109686031	582976031	832151551	430186520	2588279
Glycerol 3 phosphate	C3 H9 O6 P	Full match	Partial match	Partial match	Partial match	Full match	172.014	15.928	23031806	11241797	31784458	1452886	25037547	24762809	26149222	22426441	25963465	568963	534319	23920070	20544893	29624040	25966798	43980690	38306166	42639511		791345
Decanoic acid	C10 H20 O2	Full match	Full match	No results	Full match	Full match	172.146	1.629	4.69341e+08	3.89236e+08	5.37633e+08	4.47254e+08	1.23575e+08	2.03646e+08	1.74772e+08	1.7176e+08	1.61515e+08	4.22582e+08	4.51792e+08	5.67896e+08	4.32018e+08	3.86982e+08	6.44116e+08	2.04194e+08	1.78505e+08	1.98024e+08	6.85784e+08	4.03095e+08
Aconitic acid	C6 H6 O6	mzMine	mzMine	mzMine	mzMine	Full match	174.016	8	175696	118632	127830	356134	19097925	16311872	18104576	12542697	15661133			606537	600573	629096	649718	92882299	105432314	103728184
Arginine	C6 H14 N4 O2	Full match	Full match	Full match	Full match	Full match	174.112	24.37	60089784	29654939	66108685		535546280	264919651	479149406	252370694	288447821			121039484	49635240	65596819	53078189	399807141	386223970	273170158
Acetylaspartic acid	C6 H9 N O5	Full match	Partial match	No results	Partial match	Full match	175.048	10.281	18526026	11233033	23146249			183134723		169705635	187413951			21532831	18263787	22590759	23809692	735150198	671021138	690767064
Acetylglutamine	C7 H12 N2 O4	Full match	No results	No results	Partial match	Full match	188.079	6.105	240067		369584		93225439		109149653		65639717				418974	350375	385731	2609245	15793711
Trimethyllysine	C9 H20 N2 O2	Full match	Full match	Partial match	Not the top hit	No results	188.152	24.904	10170832				1970512803	958849657	2535450667	667372672	824132614							792978668		469741294
Threonine 3 phosphate	C4 H10 N O6 P	Full match	No results	Partial match	Partial match	Full match	199.025	14.453	10253842	7334875	9942052	600331	3836885	1962107	4621759	2266226	2299344			13294887	11737832	11963017	10388001	2905815		2663523
Lauric acid	C12 H24 O2	Full match	No results	Full match	Full match	Full match	200.178	1.588	362889002	392705212	283688183	410093848	117017098	126296732	109294991	320757588	220958216	536789651	268609641	450518773	497496405	358099964	335184773	244539565	268934817	275306549	611743618	342512007
Dimethylarginine	C8 H18 N4 O2	Full match	Full match	No results	Partial match	Full match	202.144	22.95					194322390	64542714	165542270	50263756	108212931							76171154	84345537	38999174
Acetylcarnitine	C9 H17 N O4	Full match	Full match	No results	Full match	Full match	203.116	13.041	34127224	28100292	52908250	2935897	438663462	293098736	488448748	217779734	321349803		2656494	186665112	252950996	258938712	201483580	299762128		288559574
Glycerophosphorylethanolamine	C5 H14 N O6 P	Full match	No results	No results	Partial match	Full match	215.056	15.53	7558438	1887256	11382016		20472331	19938189	19585131	16891036	21780433			9693480	5398284	12046384	9679688	37202297	31310934	35041917
Acetylarginine	C8 H16 N4 O3	Full match	Partial match	No results	Partial match	Full match	216.122	15.538	448239	596139	800880		73856169	19423577	78326143	14991894	48439050			1064246	808493	449836	1023862	27708138		31347029
Pantothenic acid	C9 H17 N O5	Full match	Full match	Full match	Full match	Full match	219.11	4.509					589059067	602621698	693201091	522197529	639864352							725039998	637811815	683743880
Deoxyuridine	C9 H12 N2 O5	Full match	Full match	Full match	Full match	No results	228.075	11.391	4312275				41739293	46121118	32598893	27630405	43150237			5816627		4323954	2306636	52462206	39856966	57329028
Myristic acid	C14 H28 O2	Full match	No results	No results	Partial match	Full match	228.209	1.573	464937078	511343308	631738546	514022866	417925635	486092050	442975138	386125463	476647202	611804871	509773899	526240927	772722478	531308507	409198403	758138082	660889798	740546389	728775947	458610254
Cytidine	C9 H13 N3 O5	Full match	Full match	Full match	Full match	Full match	243.085	9.703	51362774	14858054	28609946		47140337	37721826	39269275	18049133	29985739			24961291	24141238	43232462	29305919	46380248	59922317	50392439
Uridine	C9 H12 N2 O6	Full match	Full match	Full match	Full match	Full match	244.069	6.413	8.56744e+06	3.4087e+07	1.9431e+07	361538	332780243	209030335	196620101	117714916	171569257			8.85548e+06	3.40278e+07	1.07082e+07	1.16482e+07	379254362	335590692	349285971
Glycerophosphoglycerol	C6 H15 O8 P	Full match	No results	No results	Full match	Full match	246.05	8.138	160745980	85767730	158580015	6681559	2107433		4063476	1321578	1489275		1627793	159414160	96151991	148334580	120731454	2333268	2037169	2383295	1248796	1756471
Palmitic acid	C16 H32 O2	Full match	No results	Full match	Full match	Full match	256.24	1.554	8304079341	9920435826	12918559910	12916753872	5101756796	4841720145	4634447359	3576756992	4772922259	6869716630	7278780087	9721796542	20985344540	11311495024	7747950184	4521008572	4855448188	4975358720	6066832440	6621499160
Adenosine	C10 H13 N5 O4	Full match	Full match	Full match	Not the top hit	Full match	267.097	6.812		4486401	17792019		300230976	371091312	287891228	186198169	300806847				47818339	2199704	43761171	858202385	813008709	868714287
Inosine	C10 H12 N4 O5	Full match	Full match	Full match	Partial match	Full match	268.08	8.803	182199683	130068275	173742006		219877114	3941700	265923158	4966207	186719767	9074076	13871835	236628989	395941801	284014448	112040515	544943915	481431704	434226086	1590872	679237
Linoleic acid	C18 H32 O2	Full match	Full match	Full match	Full match	Full match	280.24	1.558	1751390061	1930982191	2942994249	758887020	238211975	253670888	257667316	257728369	246682574	738442390	553796792	3149559225	2679934351	3837153100	2748870305	325764336	290644913	318741987	831045356
Oleic acid	C18 H34 O2	Full match	No results	Full match	Full match	Full match	282.256	1.549	2595141719	2825998976	4316791705	1548881115	4693525006	4985432819	5181131949	4737778454	5065801750	1941376150	1392107646	5647552271	4280083634	5893535638	5575588547	5026742080	4366587270	4940183096	1981758519	1583379437
Guanosine	C10 H13 N5 O5	Full match	No results	Full match	Partial match	Full match	283.091	11.213	10398761	8753607	34394454	1333987	68397524	25005784	56115880	13393848	33631745			32804164	42299494	34408266	21663815	98577947	101876790	98286159
Stearic acid	C18 H36 O2	Full match	No results	Full match	Full match	Full match	284.271	1.538	5.1686e+09	6.11193e+09	6.94427e+09	1.01052e+10	2.09536e+09	1.96625e+09	1.69253e+09	1.18586e+09	1.61222e+09	3.97782e+09	5.15802e+09	6.62477e+09	1.65687e+10	7.41601e+09	5.99102e+09	1.6097e+09	1.97201e+09	1.77512e+09	3.31887e+09	4.04905e+09
Tretinoin	C20 H28 O2	Full match	Full match	Partial match	Full match	Full match	300.209	1.613	5.0944e+08	3.21335e+08	7.31375e+08	2.38869e+08	2.88168e+08	4.2693e+08	2.44609e+08	2.2405e+08	1.13808e+08	2.70285e+08		1.35584e+08	4.36377e+08	5.12924e+08	2.32021e+08	1.84581e+08	2.21696e+08	2.39852e+08
N-Acetylglucosamine 1 phosphate	C8 H16 N O9 P	Full match	Full match	Full match	Full match	No results	301.056	15.47	16496357	6523913	16374173		3324661	2776905	2930708	2200266	3720635			16271275	14102361	16420989	14359985	17340362	11919106	14590806
Eicosapentaenoic acid	C20 H30 O2	Full match	Full match	Partial match	Full match	No results	302.224	1.534	986374155	1059800066	1720308639	269845165	96338253	102380108	97742506	90020346	96834737		251724604	1744167914	1337979251	1876173197	1972072824	150354229	132474522	141772302	423212961	355648326
Arachidonic acid	C20 H32 O2	Full match	Full match	Partial match	Full match	Full match	304.24	1.527	1.69627e+09	1.89195e+09	2.52366e+09	3.95023e+08	3.92618e+08	4.48726e+08	4.24294e+08	3.79309e+08	4.1238e+08		3.21985e+08	2.54874e+09	2.54734e+09	3.85875e+09	2.58839e+09	5.08001e+08	4.33926e+08	4.56641e+08		4.17659e+08
Arachidic acid	C20 H40 O2	Full match	Full match	No results	Full match	No results	312.302	1.523	44262006	69194447	78772618	111447996	34011486	30877180	31848929	25285177	32555414	35275200	45743606	76536623	131424139	72203782	80462102	15779059	18760590	18608374	36020446	32527741
Uridine monophosphate (UMP)	C9 H13 N2 O9 P	Full match	Full match	Full match	Partial match	No results	324.036	15.354					13662304	7602983	8039666	9264612	13716501							9163876
cAMP	C10 H12 N5 O6 P	Full match	Partial match	No results	Partial match	Full match	329.052	5.04					3742342	5919789	6303711	5259604	5456825							4468601	3385951	4085083
AMP	C10 H14 N5 O7 P	Full match	Full match	Full match	Full match	No results	347.063	15.111					79407052	27146903	39041470	22019125	40830243							23132803	3603311	7113224
Nervonic acid	C24 H46 O2	Full match	Full match	No results	Full match	No results	366.349	1.506	19069902	28371436	31782154		106351524	104225078	122512399	102639090	112979417			37507440	31992919	34868871	45871616	74958033	70530846	67583233		3759544
UDPGlucNAc	C17 H27 N3 O17 P2	Not the top hit	Full match	Full match	Full match	No results	607.082	13.756					13446661	4313249	13035920	2444583	7175693							14119930		12002574
Coenzyme Q7	C44 H66 O4	Not the top hit	No results	No results	Full match	Full match	658.496	1.975					3581293	2861982	30645265	3434797	4376292							2457722	2137767	2628872
NAD+	C21 H27 N7 O14 P2	Not the top hit	Full match	No results	Partial match	No results	663.109	16.008					10833591	2601749	17617423	2652072	9502133							6029953		5648852

## Sheet: 4 without background
Name	Formula	PredComp	mzVault	MS	CS	AMRT	MW	RT	invitrocysts_mock_1	invitrocysts_mock_2	invitrocysts_mock_3	invitrocysts_mock_4	tachys_mock_1	tachys_mock_2	tachys_mock_3	tachys_mock_4	tachys_mock_5	invitrocysts_NaFAc_1	invitrocysts_NaFAc_2	invitrocysts_NaFAc_3	invitrocysts_NaFAc_4	tachys_NaFAc_1	tachys_NaFAc_2	tachys_NaFAc_3
Glycine	C2 H5 N O2	Full match	Full match	Full match	Full match	No results	75.0319	14.988					5134818	4320930	5465900	2788015	3791259					13792232	11797835	12281033
Crotonic acid	C4 H6 O2	Full match	Full match	Full match	Not the top hit	Full match	86.0371	15.52					1275701333		1298599912	323861061	501048492					590741161		510841092
Pyruvic acid	C3 H4 O3	Full match	Full match	Full match	Full match	Full match	88.0161	1.65	9.95232e+06	1.41755e+06	4.37263e+06	2.53622e+06	6.28698e+06	1.38207e+08	1.03558e+08	1.25147e+08	1.17549e+08			1.45691e+06	1.65533e+07	2.10708e+08	2.72782e+08	2.75158e+08
Alanine	C3 H7 N O2	Full match	Partial match	Partial match	Partial match	Full match	89.0478	14.435	16730304	6719160	13018143		544419409	35745427	508243658	29748041	137037632	32910224	21118532	26191986	12360069	90443169		76112923
Lactic acid	C3 H6 O3	Full match	Partial match	Partial match	Partial match	Full match	90.0318	4.229					4079588908	4292527445	5475430890	3609469104	3020486238					5159187410	3990177102	4148764257
GABA	C4 H9 N O2	Full match	Full match	Full match	Full match	Full match	103.064	15.278		9680420			93951699		70789168		5325715	3493417				10646482		4747065
Choline	C5 H13 N O	Full match	Full match	No results	No results	Full match	103.1	19.326	1317185108	879912940	1040578568	99689716	1465041058		1487320329	104651189	410340686	1688335094	1798814791	1616347031	1314237168	1612078613
Diethanolamine	C4 H11 N O2	Full match	No results	No results	Full match	Full match	105.079	15.354	7838285339	1620142920	1277693440	1411792363	6672522778		4977354667	2788820202	1634067160	1335216978	1975809264	1617855786	1459808252	3265294493		3376951757
Cytosine	C4 H5 N3 O	Full match	Full match	Full match	Partial match	Full match	111.044	8.174	67188160	22757366		10955728	187506115	13329428	124816145	4160136	106366283			12803504	44318095	6615270	6823961
Histamine	C5 H9 N3	Full match	No results	No results	Full match	Full match	111.08	20.911	12268699	5140012			136609075	108292979	148122543	48812291			10039638	121016				80223496
Uracil	C4 H4 N2 O2	Full match	Full match	Full match	Full match	Full match	112.028	4.239	1.01249e+07	7.08748e+06	1.14156e+07	3.77192e+06	28405694	3542487	26569223		17871460	8.1704e+06	9.136e+06	9.57271e+06	9.70439e+06	992623	1752444	2023761
Creatinine	C4 H7 N3 O	Full match	Full match	No results	Partial match	Full match	113.059	6.708	11181076		16182207		66983306		69192216		59924069		17768815	2823681	11124296	2632758	5806915	490408
Proline	C5 H9 N O2	Full match	Full match	Full match	Full match	Full match	115.064	13.066	285814042	195445192	466922398		1201575238	631184918	700233601	483117944	518858429	413673670	345554399	446489938	243916842	1046472498	1048503447	1199268070
Fumaric acid	C4 H4 O4	Full match	Full match	Full match	Full match	Full match	116.011	8.446	46327308	15075305	59877363		161325878	170290368	185833410	150675049	173926753	52064808	33714989	27823332	39330433	190451271	243342892	208509700
Hexanoic acid	C6 H12 O2	Full match	Full match	No results	Partial match	No results	116.084	1.949	122609015	121715528	165030387	125345321	11843946	33885898	16663560	14896176	11799011	77598305	101214919	117018880	105650911	26047087	21038636	25467407
Valine	C5 H11 N O2	Full match	Full match	Full match	Full match	Full match	117.079	12.586	103272526	131052293	512898647	26674798	598667473	368604334	475252301	172359244	376052144	595711578	574109233	684502172	161484386	463489146	904830895	904900748
Succinic acid	C4 H6 O4	Full match	Full match	Full match	Full match	Full match	118.027	6.84	1.75383e+09	8.01376e+08	9.62071e+08	8.85539e+08	2627992873	3127337151	2874141709	2700717886	3497756257	1.53175e+09	1.08826e+09	1.24283e+09	9.76331e+08	1836359962	1330747824	1840546065
Threonine	C4 H9 N O3	Full match	Full match	Full match	Full match	Full match	119.058	14.049					11647683	9288855	12295838	5064707	9175995					45683413	33122468	36977503
Nicotinamide	C6 H6 N2 O	Full match	Full match	Full match	Partial match	Full match	122.048	10.903	124269987	68288903	82554390		1178846489	410584727	991045736	912766252	1036647222	176995837	181133125	112323970	110710339	405257683		403375081
Nicotinic acid	C6 H5 N O2	Full match	Full match	Full match	Full match	Full match	123.032	3.451	1165451		1790999	1148996	140631190	53423857	78451283	45078908	61131815	1322537	1184220	739743	1104457	48741888	61722754	49212538
Taurine	C2 H7 N O3 S	Full match	Full match	Full match	Full match	Full match	125.015	9.719	168550195	146022103	213352049	34887721	134673481	149526604	144898716	132459247	138776590	178337343	193615357	245257638	209134819	529438072	472299721	484084235
Methylcytosine	C5 H7 N3 O	Full match	Full match	No results	Partial match	Full match	125.059	15.379					32701976		30697920		26891245					26920443		24351721
Oxoproline	C5 H7 N O3	Full match	Partial match	Partial match	Partial match	Full match	129.043	5.244					6743172078	7335237506	6682861447	5703538424	6434407792	772144	931836	1380488		7384576551	5786002935	6767399043
Acetylputrescine	C6 H14 N2 O	Full match	Partial match	No results	Partial match	Full match	130.111	19.471	6.80219e+08	5.47362e+08	1.03835e+09	8.21976e+07	5.82197e+06		3.82029e+06		4.22805e+06	1.24577e+09	1.3712e+09	1.12151e+09	8.48443e+08	1.75533e+07
Acetylalanine	C5 H9 N O3	Full match	Partial match	Partial match	Partial match	Full match	131.058	4.148					117846038	54314826	62812751	57695005	73740033					47264355	43260025	41514134
Creatine	C4 H9 N3 O2	Full match	Full match	No results	Full match	Full match	131.069	14.625	286758425	226302593	385911167	27745921	621136015		602866324	322988953	454335128	223212317	504069458	458733887	380322241	2608153618		2292849023
Isoleucine	C6 H13 N O2	Full match	Partial match	Partial match	Partial match	Full match	131.095	11.083	214839674	124166292	445627101		1067015297	655683485	948427739	602778028	729931660	629551080	639595021	532586301	304936419	2107920705	1592429501	2046075394
Leucine	C6 H13 N O2	Full match	Full match	Not the top hit	Full match	Full match	131.095	10.647		121529105	567337842			360375803			575687125		538019840	704726880			1593886528	1315063191
Methylnicotinamide	C7 H8 N2 O	Full match	Full match	No results	Partial match	No results	136.064	20.548	443005254	366408866	556916496		1599374885	908966039	1575002879	529981315	1120311427	727828457	721528021	772276224	613813641	5001318654	4248562154	4863940524
Caprylic acid	C8 H16 O2	Full match	Full match	No results	Partial match	Full match	144.115	1.755	41651371820	29468377875	53721162989	47950478158					2898029	79315579400	58575941661	25138768470	47165075212	3834942	83768606
aKG	C5 H6 O5	Full match	Partial match	Partial match	Partial match	Full match	146.022	7.848	17337348		5464874		1207096742	758747809	1343142255	943457215	1178113328	44007823	7770938	52243848	8032041	794567053	817064977	1068716187
Glutamine	C5 H10 N2 O3	Full match	Partial match	Partial match	Partial match	Full match	146.069	15.05	15725248	6520673	45632107		6292383	8389222	7533246	4801849	7919686	28038053	17125659	46918211	39516512	81972519	69795548	71034825
Glutamic acid	C5 H9 N O4	Full match	Partial match	Partial match	Partial match	Full match	147.053	13.13	29818936	2999563	36130874		4023649371	3729525715	4164209299	2911768842	4057556746	39258930	23909993	69146485	43371978	4935533179	4689596214	5036002562
Orotic acid	C5 H4 N2 O4	Full match	No results	Full match	Full match	Full match	156.017	4.14						3564606	2275215	2604089	1250172					23356820	17704139	10625803
Carnitine	C7 H15 N O3	Full match	Partial match	No results	Partial match	Full match	161.105	14.982	186067919	103414443	196710667	2207851	724200808	473627341	892935830	378173454	606072728	98593174	238768170	227807399	204936286	1120290295	1026186620	1073913667
Phenylalanine	C9 H11 N O2	Full match	Full match	Full match	Full match	Full match	165.079	10.348	120872049	73787078	20613288	11169574	824575516	147742679	100757135	94175673	636764763	234778165	220951147	255848771	109686031	582976031	832151551	430186520
Glycerol 3 phosphate	C3 H9 O6 P	Full match	Partial match	Partial match	Partial match	Full match	172.014	15.928	23031806	11241797	31784458	1452886	25037547	24762809	26149222	22426441	25963465	23920070	20544893	29624040	25966798	43980690	38306166	42639511
Decanoic acid	C10 H20 O2	Full match	Full match	No results	Full match	Full match	172.146	1.629	4.69341e+08	3.89236e+08	5.37633e+08	4.47254e+08	1.23575e+08	2.03646e+08	1.74772e+08	1.7176e+08	1.61515e+08	5.67896e+08	4.32018e+08	3.86982e+08	6.44116e+08	2.04194e+08	1.78505e+08	1.98024e+08
Arginine	C6 H14 N4 O2	Full match	Full match	Full match	Full match	Full match	174.112	24.37	60089784	29654939	66108685		535546280	264919651	479149406	252370694	288447821	121039484	49635240	65596819	53078189	399807141	386223970	273170158
Acetylaspartic acid	C6 H9 N O5	Full match	Partial match	No results	Partial match	Full match	175.048	10.281	18526026	11233033	23146249			183134723		169705635	187413951	21532831	18263787	22590759	23809692	735150198	671021138	690767064
Acetylglutamine	C7 H12 N2 O4	Full match	No results	No results	Partial match	Full match	188.079	6.105	240067		369584		93225439		109149653		65639717		418974	350375	385731	2609245	15793711
Trimethyllysine	C9 H20 N2 O2	Full match	Full match	Partial match	Not the top hit	No results	188.152	24.904	10170832				1970512803	958849657	2535450667	667372672	824132614					792978668		469741294
Threonine 3 phosphate	C4 H10 N O6 P	Full match	No results	Partial match	Partial match	Full match	199.025	14.453	10253842	7334875	9942052	600331	3836885	1962107	4621759	2266226	2299344	13294887	11737832	11963017	10388001	2905815		2663523
Lauric acid	C12 H24 O2	Full match	No results	Full match	Full match	Full match	200.178	1.588	362889002	392705212	283688183	410093848	117017098	126296732	109294991	320757588	220958216	450518773	497496405	358099964	335184773	244539565	268934817	275306549
Dimethylarginine	C8 H18 N4 O2	Full match	Full match	No results	Partial match	Full match	202.144	22.95					194322390	64542714	165542270	50263756	108212931					76171154	84345537	38999174
Acetylcarnitine	C9 H17 N O4	Full match	Full match	No results	Full match	Full match	203.116	13.041	34127224	28100292	52908250	2935897	438663462	293098736	488448748	217779734	321349803	186665112	252950996	258938712	201483580	299762128		288559574
Glycerophosphorylethanolamine	C5 H14 N O6 P	Full match	No results	No results	Partial match	Full match	215.056	15.53	7558438	1887256	11382016		20472331	19938189	19585131	16891036	21780433	9693480	5398284	12046384	9679688	37202297	31310934	35041917
Acetylarginine	C8 H16 N4 O3	Full match	Partial match	No results	Partial match	Full match	216.122	15.538	448239	596139	800880		73856169	19423577	78326143	14991894	48439050	1064246	808493	449836	1023862	27708138		31347029
Pantothenic acid	C9 H17 N O5	Full match	Full match	Full match	Full match	Full match	219.11	4.509					589059067	602621698	693201091	522197529	639864352					725039998	637811815	683743880
Deoxyuridine	C9 H12 N2 O5	Full match	Full match	Full match	Full match	No results	228.075	11.391	4312275				41739293	46121118	32598893	27630405	43150237	5816627		4323954	2306636	52462206	39856966	57329028
Myristic acid	C14 H28 O2	Full match	No results	No results	Partial match	Full match	228.209	1.573	464937078	511343308	631738546	514022866	417925635	486092050	442975138	386125463	476647202	526240927	772722478	531308507	409198403	758138082	660889798	740546389
Cytidine	C9 H13 N3 O5	Full match	Full match	Full match	Full match	Full match	243.085	9.703	51362774	14858054	28609946		47140337	37721826	39269275	18049133	29985739	24961291	24141238	43232462	29305919	46380248	59922317	50392439
Uridine	C9 H12 N2 O6	Full match	Full match	Full match	Full match	Full match	244.069	6.413	8.56744e+06	3.4087e+07	1.9431e+07	361538	332780243	209030335	196620101	117714916	171569257	8.85548e+06	3.40278e+07	1.07082e+07	1.16482e+07	379254362	335590692	349285971
Glycerophosphoglycerol	C6 H15 O8 P	Full match	No results	No results	Full match	Full match	246.05	8.138	160745980	85767730	158580015	6681559	2107433		4063476	1321578	1489275	159414160	96151991	148334580	120731454	2333268	2037169	2383295
Palmitic acid	C16 H32 O2	Full match	No results	Full match	Full match	Full match	256.24	1.554	8304079341	9920435826	12918559910	12916753872	5101756796	4841720145	4634447359	3576756992	4772922259	9721796542	20985344540	11311495024	7747950184	4521008572	4855448188	4975358720
Adenosine	C10 H13 N5 O4	Full match	Full match	Full match	Not the top hit	Full match	267.097	6.812		4486401	17792019		300230976	371091312	287891228	186198169	300806847		47818339	2199704	43761171	858202385	813008709	868714287
Inosine	C10 H12 N4 O5	Full match	Full match	Full match	Partial match	Full match	268.08	8.803	182199683	130068275	173742006		219877114	3941700	265923158	4966207	186719767	236628989	395941801	284014448	112040515	544943915	481431704	434226086
Linoleic acid	C18 H32 O2	Full match	Full match	Full match	Full match	Full match	280.24	1.558	1751390061	1930982191	2942994249	758887020	238211975	253670888	257667316	257728369	246682574	3149559225	2679934351	3837153100	2748870305	325764336	290644913	318741987
Oleic acid	C18 H34 O2	Full match	No results	Full match	Full match	Full match	282.256	1.549	2595141719	2825998976	4316791705	1548881115	4693525006	4985432819	5181131949	4737778454	5065801750	5647552271	4280083634	5893535638	5575588547	5026742080	4366587270	4940183096
Guanosine	C10 H13 N5 O5	Full match	No results	Full match	Partial match	Full match	283.091	11.213	10398761	8753607	34394454	1333987	68397524	25005784	56115880	13393848	33631745	32804164	42299494	34408266	21663815	98577947	101876790	98286159
Stearic acid	C18 H36 O2	Full match	No results	Full match	Full match	Full match	284.271	1.538	5.1686e+09	6.11193e+09	6.94427e+09	1.01052e+10	2.09536e+09	1.96625e+09	1.69253e+09	1.18586e+09	1.61222e+09	6.62477e+09	1.65687e+10	7.41601e+09	5.99102e+09	1.6097e+09	1.97201e+09	1.77512e+09
Tretinoin	C20 H28 O2	Full match	Full match	Partial match	Full match	Full match	300.209	1.613	5.0944e+08	3.21335e+08	7.31375e+08	2.38869e+08	2.88168e+08	4.2693e+08	2.44609e+08	2.2405e+08	1.13808e+08	1.35584e+08	4.36377e+08	5.12924e+08	2.32021e+08	1.84581e+08	2.21696e+08	2.39852e+08
N-Acetylglucosamine 1 phosphate	C8 H16 N O9 P	Full match	Full match	Full match	Full match	No results	301.056	15.47	16496357	6523913	16374173		3324661	2776905	2930708	2200266	3720635	16271275	14102361	16420989	14359985	17340362	11919106	14590806
Eicosapentaenoic acid	C20 H30 O2	Full match	Full match	Partial match	Full match	No results	302.224	1.534	986374155	1059800066	1720308639	269845165	96338253	102380108	97742506	90020346	96834737	1744167914	1337979251	1876173197	1972072824	150354229	132474522	141772302
Arachidonic acid	C20 H32 O2	Full match	Full match	Partial match	Full match	Full match	304.24	1.527	1.69627e+09	1.89195e+09	2.52366e+09	3.95023e+08	3.92618e+08	4.48726e+08	4.24294e+08	3.79309e+08	4.1238e+08	2.54874e+09	2.54734e+09	3.85875e+09	2.58839e+09	5.08001e+08	4.33926e+08	4.56641e+08
Arachidic acid	C20 H40 O2	Full match	Full match	No results	Full match	No results	312.302	1.523	44262006	69194447	78772618	111447996	34011486	30877180	31848929	25285177	32555414	76536623	131424139	72203782	80462102	15779059	18760590	18608374
Uridine monophosphate (UMP)	C9 H13 N2 O9 P	Full match	Full match	Full match	Partial match	No results	324.036	15.354					13662304	7602983	8039666	9264612	13716501					9163876
cAMP	C10 H12 N5 O6 P	Full match	Partial match	No results	Partial match	Full match	329.052	5.04					3742342	5919789	6303711	5259604	5456825					4468601	3385951	4085083
AMP	C10 H14 N5 O7 P	Full match	Full match	Full match	Full match	No results	347.063	15.111					79407052	27146903	39041470	22019125	40830243					23132803	3603311	7113224
Nervonic acid	C24 H46 O2	Full match	Full match	No results	Full match	No results	366.349	1.506	19069902	28371436	31782154		106351524	104225078	122512399	102639090	112979417	37507440	31992919	34868871	45871616	74958033	70530846	67583233
UDPGlucNAc	C17 H27 N3 O17 P2	Not the top hit	Full match	Full match	Full match	No results	607.082	13.756					13446661	4313249	13035920	2444583	7175693					14119930		12002574
Coenzyme Q7	C44 H66 O4	Not the top hit	No results	No results	Full match	Full match	658.496	1.975					3581293	2861982	30645265	3434797	4376292					2457722	2137767	2628872
NAD+	C21 H27 N7 O14 P2	Not the top hit	Full match	No results	Partial match	No results	663.109	16.008					10833591	2601749	17617423	2652072	9502133					6029953		5648852
Aspartic acid	C4 H7 N O4	mzMine	mzMine	mzMine	mzMine	Full match	133.038	14.5					927077585	609375630	1051804635	456992024	757126189					1406427532	1204560888	1283316743
Aconitic acid	C6 H6 O6	mzMine	mzMine	mzMine	mzMine	Full match	174.016	8	175696	118632	127830	356134	19097925	16311872	18104576	12542697	15661133	606537	600573	629096	649718	92882299	105432314	103728184

## Sheet: 5 gap filling
Name	Formula	PredComp	mzVault	MS	CS	AMRT	MW	RT	invitrocysts_mock_1	invitrocysts_mock_2	invitrocysts_mock_3	invitrocysts_mock_4	tachys_mock_1	tachys_mock_2	tachys_mock_3	tachys_mock_4	tachys_mock_5	invitrocysts_NaFAc_1	invitrocysts_NaFAc_2	invitrocysts_NaFAc_3	invitrocysts_NaFAc_4	tachys_NaFAc_1	tachys_NaFAc_2	tachys_NaFAc_3
Glycine	C2 H5 N O2	Full match	Full match	Full match	Full match	No results	75.0319	14.988	118632	118632	118632	118632	5134818	4320930	5465900	2788015	3791259	118632	118632	118632	118632	13792232	11797835	12281033
Crotonic acid	C4 H6 O2	Full match	Full match	Full match	Not the top hit	Full match	86.0371	15.52	118632	118632	118632	118632	1275701333	8.49803e+08	1298599912	323861061	501048492	118632	118632	118632	118632	590741161	5.50791e+08	510841092
Pyruvic acid	C3 H4 O3	Full match	Full match	Full match	Full match	Full match	88.0161	1.65	9.95232e+06	1.41755e+06	4.37263e+06	2.53622e+06	6.28698e+06	1.38207e+08	1.03558e+08	1.25147e+08	1.17549e+08	9.00513e+06	9.00513e+06	1.45691e+06	1.65533e+07	2.10708e+08	2.72782e+08	2.75158e+08
Alanine	C3 H7 N O2	Full match	Partial match	Partial match	Partial match	Full match	89.0478	14.435	16730304	6719160	13018143	12155869	544419409	35745427	508243658	29748041	137037632	32910224	21118532	26191986	12360069	90443169	83278046	76112923
Lactic acid	C3 H6 O3	Full match	Partial match	Partial match	Partial match	Full match	90.0318	4.229	118632	118632	118632	118632	4079588908	4292527445	5475430890	3609469104	3020486238	118632	118632	118632	118632	5159187410	3990177102	4148764257
GABA	C4 H9 N O2	Full match	Full match	Full match	Full match	Full match	103.064	15.278	118632	9680420	118632	118632	93951699	118632	70789168	118632	5325715	3493417	118632	118632	118632	10646482	7.69677e+06	4747065
Choline	C5 H13 N O	Full match	Full match	No results	No results	Full match	103.1	19.326	1317185108	879912940	1040578568	99689716	1465041058	8.66838e+08	1487320329	104651189	410340686	1688335094	1798814791	1616347031	1314237168	1612078613	118632	118632
Diethanolamine	C4 H11 N O2	Full match	No results	No results	Full match	Full match	105.079	15.354	7838285339	1620142920	1277693440	1411792363	6672522778	4.01819e+09	4977354667	2788820202	1634067160	1335216978	1975809264	1617855786	1459808252	3265294493	3321123125	3376951757
Cytosine	C4 H5 N3 O	Full match	Full match	Full match	Partial match	Full match	111.044	8.174	67188160	22757366	3.36338e+07	10955728	187506115	13329428	124816145	4160136	106366283	2.85608e+07	2.85608e+07	12803504	44318095	6615270	6823961	6.71962e+06
Histamine	C5 H9 N3	Full match	No results	No results	Full match	Full match	111.08	20.911	12268699	5140012	8.70436e+06	8.70436e+06	136609075	108292979	148122543	48812291	110459222	5080327	10039638	121016	5080327	118632	118632	80223496
Uracil	C4 H4 N2 O2	Full match	Full match	Full match	Full match	Full match	112.028	4.239	1.01249e+07	7.08748e+06	1.14156e+07	3.77192e+06	28405694	3542487	26569223	19097216	17871460	8.1704e+06	9.136e+06	9.57271e+06	9.70439e+06	992623	1752444	2023761
Creatinine	C4 H7 N3 O	Full match	Full match	No results	Partial match	Full match	113.059	6.708	11181076	1.36816e+07	16182207	1.36816e+07	66983306	118632	69192216	118632	59924069	10572264	17768815	2823681	11124296	2632758	5806915	490408
Proline	C5 H9 N O2	Full match	Full match	Full match	Full match	Full match	115.064	13.066	285814042	195445192	466922398	316060544	1201575238	631184918	700233601	483117944	518858429	413673670	345554399	446489938	243916842	1046472498	1048503447	1199268070
Fumaric acid	C4 H4 O4	Full match	Full match	Full match	Full match	Full match	116.011	8.446	46327308	15075305	59877363	4.04267e+07	161325878	170290368	185833410	150675049	173926753	52064808	33714989	27823332	39330433	190451271	243342892	208509700
Hexanoic acid	C6 H12 O2	Full match	Full match	No results	Partial match	No results	116.084	1.949	122609015	121715528	165030387	125345321	11843946	33885898	16663560	14896176	11799011	77598305	101214919	117018880	105650911	26047087	21038636	25467407
Valine	C5 H11 N O2	Full match	Full match	Full match	Full match	Full match	117.079	12.586	103272526	131052293	512898647	26674798	598667473	368604334	475252301	172359244	376052144	595711578	574109233	684502172	161484386	463489146	904830895	904900748
Succinic acid	C4 H6 O4	Full match	Full match	Full match	Full match	Full match	118.027	6.84	1.75383e+09	8.01376e+08	9.62071e+08	8.85539e+08	2627992873	3127337151	2874141709	2700717886	3497756257	1.53175e+09	1.08826e+09	1.24283e+09	9.76331e+08	1836359962	1330747824	1840546065
Threonine	C4 H9 N O3	Full match	Full match	Full match	Full match	Full match	119.058	14.049	118632	118632	118632	118632	11647683	9288855	12295838	5064707	9175995	118632	118632	118632	118632	45683413	33122468	36977503
Nicotinamide	C6 H6 N2 O	Full match	Full match	Full match	Partial match	Full match	122.048	10.903	124269987	68288903	82554390	9.17044e+07	1178846489	410584727	991045736	912766252	1036647222	176995837	181133125	112323970	110710339	405257683	404316382	403375081
Nicotinic acid	C6 H5 N O2	Full match	Full match	Full match	Full match	Full match	123.032	3.451	1165451	1368482	1790999	1148996	140631190	53423857	78451283	45078908	61131815	1322537	1184220	739743	1104457	48741888	61722754	49212538
Taurine	C2 H7 N O3 S	Full match	Full match	Full match	Full match	Full match	125.015	9.719	168550195	146022103	213352049	34887721	134673481	149526604	144898716	132459247	138776590	178337343	193615357	245257638	209134819	529438072	472299721	484084235
Methylcytosine	C5 H7 N3 O	Full match	Full match	No results	Partial match	Full match	125.059	15.379	118632	118632	118632	118632	32701976	118632	30697920	118632	26891245	118632	118632	118632	118632	26920443	25636082	24351721
Oxoproline	C5 H7 N O3	Full match	Partial match	Partial match	Partial match	Full match	129.043	5.244	118632	118632	118632	118632	6743172078	7335237506	6682861447	5703538424	6434407792	772144	931836	1380488	1028156	7384576551	5786002935	6767399043
Acetylputrescine	C6 H14 N2 O	Full match	Partial match	No results	Partial match	Full match	130.111	19.471	6.80219e+08	5.47362e+08	1.03835e+09	8.21976e+07	5.82197e+06	4.62344e+06	3.82029e+06	4.62344e+06	4.22805e+06	1.24577e+09	1.3712e+09	1.12151e+09	8.48443e+08	1.75533e+07	118632	118632
Acetylalanine	C5 H9 N O3	Full match	Partial match	Partial match	Partial match	Full match	131.058	4.148	118632	118632	118632	118632	117846038	54314826	62812751	57695005	73740033	118632	118632	118632	118632	47264355	43260025	41514134
Creatine	C4 H9 N3 O2	Full match	Full match	No results	Full match	Full match	131.069	14.625	286758425	226302593	385911167	27745921	621136015	500331605	602866324	322988953	454335128	223212317	504069458	458733887	380322241	2608153618	2.4505e+09	2292849023
Isoleucine	C6 H13 N O2	Full match	Partial match	Partial match	Partial match	Full match	131.095	11.083	214839674	124166292	445627101	2.61544e+08	1067015297	655683485	948427739	602778028	729931660	629551080	639595021	532586301	304936419	2107920705	1592429501	2046075394
Leucine	C6 H13 N O2	Full match	Full match	Not the top hit	Full match	Full match	131.095	10.647	3.44433e+08	121529105	567337842	3.44433e+08	118632	360375803	118632	118632	575687125	621373360	538019840	704726880	621373360	1.45447e+09	1593886528	1315063191
Aspartic acid	C4 H7 N O4	mzMine	mzMine	mzMine	mzMine	Full match	133.038	14.5	118632	118632	118632	118632	927077585	609375630	1051804635	456992024	757126189	118632	118632	118632	118632	1406427532	1204560888	1283316743
Methylnicotinamide	C7 H8 N2 O	Full match	Full match	No results	Partial match	No results	136.064	20.548	443005254	366408866	556916496	4.55444e+08	1599374885	908966039	1575002879	529981315	1120311427	727828457	721528021	772276224	613813641	5001318654	4248562154	4863940524
Caprylic acid	C8 H16 O2	Full match	Full match	No results	Partial match	Full match	144.115	1.755	41651371820	29468377875	53721162989	47950478158	118632	118632	118632	118632	2898029	79315579400	58575941661	25138768470	47165075212	3834942	83768606	43801774
aKG	C5 H6 O5	Full match	Partial match	Partial match	Partial match	Full match	146.022	7.848	17337348	11401111	5464874	11401111	1207096742	758747809	1343142255	943457215	1178113328	44007823	7770938	52243848	8032041	794567053	817064977	1068716187
Glutamine	C5 H10 N2 O3	Full match	Partial match	Partial match	Partial match	Full match	146.069	15.05	15725248	6520673	45632107	2.2626e+07	6292383	8389222	7533246	4801849	7919686	28038053	17125659	46918211	39516512	81972519	69795548	71034825
Glutamic acid	C5 H9 N O4	Full match	Partial match	Partial match	Partial match	Full match	147.053	13.13	29818936	2999563	36130874	2.29831e+07	4023649371	3729525715	4164209299	2911768842	4057556746	39258930	23909993	69146485	43371978	4935533179	4689596214	5036002562
Orotic acid	C5 H4 N2 O4	Full match	No results	Full match	Full match	Full match	156.017	4.14	118632	118632	118632	118632	2.42352e+06	3564606	2275215	2604089	1250172	118632	118632	118632	118632	23356820	17704139	10625803
Carnitine	C7 H15 N O3	Full match	Partial match	No results	Partial match	Full match	161.105	14.982	186067919	103414443	196710667	2207851	724200808	473627341	892935830	378173454	606072728	98593174	238768170	227807399	204936286	1120290295	1026186620	1073913667
Phenylalanine	C9 H11 N O2	Full match	Full match	Full match	Full match	Full match	165.079	10.348	120872049	73787078	20613288	11169574	824575516	147742679	100757135	94175673	636764763	234778165	220951147	255848771	109686031	582976031	832151551	430186520
Glycerol 3 phosphate	C3 H9 O6 P	Full match	Partial match	Partial match	Partial match	Full match	172.014	15.928	23031806	11241797	31784458	1452886	25037547	24762809	26149222	22426441	25963465	23920070	20544893	29624040	25966798	43980690	38306166	42639511
Decanoic acid	C10 H20 O2	Full match	Full match	No results	Full match	Full match	172.146	1.629	4.69341e+08	3.89236e+08	5.37633e+08	4.47254e+08	1.23575e+08	2.03646e+08	1.74772e+08	1.7176e+08	1.61515e+08	5.67896e+08	4.32018e+08	3.86982e+08	6.44116e+08	2.04194e+08	1.78505e+08	1.98024e+08
Aconitic acid	C6 H6 O6	mzMine	mzMine	mzMine	mzMine	Full match	174.016	8	175696	118632	127830	356134	19097925	16311872	18104576	12542697	15661133	606537	600573	629096	649718	92882299	105432314	103728184
Arginine	C6 H14 N4 O2	Full match	Full match	Full match	Full match	Full match	174.112	24.37	60089784	29654939	66108685	51951136	535546280	264919651	479149406	252370694	288447821	121039484	49635240	65596819	53078189	399807141	386223970	273170158
Acetylaspartic acid	C6 H9 N O5	Full match	Partial match	No results	Partial match	Full match	175.048	10.281	18526026	11233033	23146249	1.76351e+07	1.80085e+08	183134723	1.80085e+08	169705635	187413951	21532831	18263787	22590759	23809692	735150198	671021138	690767064
Acetylglutamine	C7 H12 N2 O4	Full match	No results	No results	Partial match	Full match	188.079	6.105	240067	304826	369584	304826	93225439	118632	109149653	118632	65639717	385027	418974	350375	385731	2609245	15793711	9201478
Trimethyllysine	C9 H20 N2 O2	Full match	Full match	Partial match	Not the top hit	No results	188.152	24.904	10170832	118632	118632	118632	1970512803	958849657	2535450667	667372672	824132614	118632	118632	118632	118632	792978668	631359981	469741294
Threonine 3 phosphate	C4 H10 N O6 P	Full match	No results	Partial match	Partial match	Full match	199.025	14.453	10253842	7334875	9942052	600331	3836885	1962107	4621759	2266226	2299344	13294887	11737832	11963017	10388001	2905815	2784669	2663523
Lauric acid	C12 H24 O2	Full match	No results	Full match	Full match	Full match	200.178	1.588	362889002	392705212	283688183	410093848	117017098	126296732	109294991	320757588	220958216	450518773	497496405	358099964	335184773	244539565	268934817	275306549
Dimethylarginine	C8 H18 N4 O2	Full match	Full match	No results	Partial match	Full match	202.144	22.95	118632	118632	118632	118632	194322390	64542714	165542270	50263756	108212931	118632	118632	118632	118632	76171154	84345537	38999174
Acetylcarnitine	C9 H17 N O4	Full match	Full match	No results	Full match	Full match	203.116	13.041	34127224	28100292	52908250	2935897	438663462	293098736	488448748	217779734	321349803	186665112	252950996	258938712	201483580	299762128	294160851	288559574
Glycerophosphorylethanolamine	C5 H14 N O6 P	Full match	No results	No results	Partial match	Full match	215.056	15.53	7558438	1887256	11382016	6942570	20472331	19938189	19585131	16891036	21780433	9693480	5398284	12046384	9679688	37202297	31310934	35041917
Acetylarginine	C8 H16 N4 O3	Full match	Partial match	No results	Partial match	Full match	216.122	15.538	448239	596139	800880	615086	73856169	19423577	78326143	14991894	48439050	1064246	808493	449836	1023862	27708138	2.95276e+07	31347029
Pantothenic acid	C9 H17 N O5	Full match	Full match	Full match	Full match	Full match	219.11	4.509	118632	118632	118632	118632	589059067	602621698	693201091	522197529	639864352	118632	118632	118632	118632	725039998	637811815	683743880
Deoxyuridine	C9 H12 N2 O5	Full match	Full match	Full match	Full match	No results	228.075	11.391	4312275	118632	118632	118632	41739293	46121118	32598893	27630405	43150237	5816627	4.14907e+06	4323954	2306636	52462206	39856966	57329028
Myristic acid	C14 H28 O2	Full match	No results	No results	Partial match	Full match	228.209	1.573	464937078	511343308	631738546	514022866	417925635	486092050	442975138	386125463	476647202	526240927	772722478	531308507	409198403	758138082	660889798	740546389
Cytidine	C9 H13 N3 O5	Full match	Full match	Full match	Full match	Full match	243.085	9.703	51362774	14858054	28609946	31610258	47140337	37721826	39269275	18049133	29985739	24961291	24141238	43232462	29305919	46380248	59922317	50392439
Uridine	C9 H12 N2 O6	Full match	Full match	Full match	Full match	Full match	244.069	6.413	8.56744e+06	3.4087e+07	1.9431e+07	361538	332780243	209030335	196620101	117714916	171569257	8.85548e+06	3.40278e+07	1.07082e+07	1.16482e+07	379254362	335590692	349285971
Glycerophosphoglycerol	C6 H15 O8 P	Full match	No results	No results	Full match	Full match	246.05	8.138	160745980	85767730	158580015	6681559	2107433	2.24544e+06	4063476	1321578	1489275	159414160	96151991	148334580	120731454	2333268	2037169	2383295
Palmitic acid	C16 H32 O2	Full match	No results	Full match	Full match	Full match	256.24	1.554	8304079341	9920435826	12918559910	12916753872	5101756796	4841720145	4634447359	3576756992	4772922259	9721796542	20985344540	11311495024	7747950184	4521008572	4855448188	4975358720
Adenosine	C10 H13 N5 O4	Full match	Full match	Full match	Not the top hit	Full match	267.097	6.812	11139210	4486401	17792019	11139210	300230976	371091312	287891228	186198169	300806847	31259738	47818339	2199704	43761171	858202385	813008709	868714287
Inosine	C10 H12 N4 O5	Full match	Full match	Full match	Partial match	Full match	268.08	8.803	182199683	130068275	173742006	1.62003e+08	219877114	3941700	265923158	4966207	186719767	236628989	395941801	284014448	112040515	544943915	481431704	434226086
Linoleic acid	C18 H32 O2	Full match	Full match	Full match	Full match	Full match	280.24	1.558	1751390061	1930982191	2942994249	758887020	238211975	253670888	257667316	257728369	246682574	3149559225	2679934351	3837153100	2748870305	325764336	290644913	318741987
Oleic acid	C18 H34 O2	Full match	No results	Full match	Full match	Full match	282.256	1.549	2595141719	2825998976	4316791705	1548881115	4693525006	4985432819	5181131949	4737778454	5065801750	5647552271	4280083634	5893535638	5575588547	5026742080	4366587270	4940183096
Guanosine	C10 H13 N5 O5	Full match	No results	Full match	Partial match	Full match	283.091	11.213	10398761	8753607	34394454	1333987	68397524	25005784	56115880	13393848	33631745	32804164	42299494	34408266	21663815	98577947	101876790	98286159
Stearic acid	C18 H36 O2	Full match	No results	Full match	Full match	Full match	284.271	1.538	5.1686e+09	6.11193e+09	6.94427e+09	1.01052e+10	2.09536e+09	1.96625e+09	1.69253e+09	1.18586e+09	1.61222e+09	6.62477e+09	1.65687e+10	7.41601e+09	5.99102e+09	1.6097e+09	1.97201e+09	1.77512e+09
Tretinoin	C20 H28 O2	Full match	Full match	Partial match	Full match	Full match	300.209	1.613	5.0944e+08	3.21335e+08	7.31375e+08	2.38869e+08	2.88168e+08	4.2693e+08	2.44609e+08	2.2405e+08	1.13808e+08	1.35584e+08	4.36377e+08	5.12924e+08	2.32021e+08	1.84581e+08	2.21696e+08	2.39852e+08
Acetylglucosamine 1 phosphate	C8 H16 N O9 P	Full match	Full match	Full match	Full match	No results	301.056	15.47	16496357	6523913	16374173	13131481	3324661	2776905	2930708	2200266	3720635	16271275	14102361	16420989	14359985	17340362	11919106	14590806
Eicosapentaenoic acid	C20 H30 O2	Full match	Full match	Partial match	Full match	No results	302.224	1.534	986374155	1059800066	1720308639	269845165	96338253	102380108	97742506	90020346	96834737	1744167914	1337979251	1876173197	1972072824	150354229	132474522	141772302
Arachidonic acid	C20 H32 O2	Full match	Full match	Partial match	Full match	Full match	304.24	1.527	1.69627e+09	1.89195e+09	2.52366e+09	3.95023e+08	3.92618e+08	4.48726e+08	4.24294e+08	3.79309e+08	4.1238e+08	2.54874e+09	2.54734e+09	3.85875e+09	2.58839e+09	5.08001e+08	4.33926e+08	4.56641e+08
Arachidic acid	C20 H40 O2	Full match	Full match	No results	Full match	No results	312.302	1.523	44262006	69194447	78772618	111447996	34011486	30877180	31848929	25285177	32555414	76536623	131424139	72203782	80462102	15779059	18760590	18608374
UMP	C9 H13 N2 O9 P	Full match	Full match	Full match	Partial match	No results	324.036	15.354	118632	118632	118632	118632	13662304	7602983	8039666	9264612	13716501	118632	118632	118632	118632	9163876	118632	118632
cAMP	C10 H12 N5 O6 P	Full match	Partial match	No results	Partial match	Full match	329.052	5.04	118632	118632	118632	118632	3742342	5919789	6303711	5259604	5456825	118632	118632	118632	118632	4468601	3385951	4085083
AMP	C10 H14 N5 O7 P	Full match	Full match	Full match	Full match	No results	347.063	15.111	118632	118632	118632	118632	79407052	27146903	39041470	22019125	40830243	118632	118632	118632	118632	23132803	3603311	7113224
Nervonic acid	C24 H46 O2	Full match	Full match	No results	Full match	No results	366.349	1.506	19069902	28371436	31782154	2.64078e+07	106351524	104225078	122512399	102639090	112979417	37507440	31992919	34868871	45871616	74958033	70530846	67583233
UDPGlucNAc	C17 H27 N3 O17 P2	Not the top hit	Full match	Full match	Full match	No results	607.082	13.756	118632	118632	118632	118632	13446661	4313249	13035920	2444583	7175693	118632	118632	118632	118632	14119930	13061252	12002574
Coenzyme Q7	C44 H66 O4	Not the top hit	No results	No results	Full match	Full match	658.496	1.975	118632	118632	118632	118632	3581293	2861982	30645265	3434797	4376292	118632	118632	118632	118632	2457722	2137767	2628872
NAD	C21 H27 N7 O14 P2	Not the top hit	Full match	No results	Partial match	No results	663.109	16.008	118632	118632	118632	118632	10833591	2601749	17617423	2652072	9502133	118632	118632	118632	118632	6029953	5.8394e+06	5648852

## Sheet: 6 statistics
Name	Formula	PredComp	mzVault	MS	CS	AMRT	MW	RT	p-value cysts	log2 fold change cysts	invitrocysts_NaFAc_1	invitrocysts_NaFAc_2	invitrocysts_NaFAc_3	invitrocysts_NaFAc_4	p-value tachys	log2 fold change tachys	tachys_NaFAc_1	tachys_NaFAc_2	tachys_NaFAc_3
Acetylalanine	C5 H9 N O3	Full match	Partial match	Partial match	Partial match	Full match	131.058	4.148	1	0.00714286	0	0	0	0	0.0357143	-0.737657	-0.632701	-0.760419	-0.819851
Acetylarginine	C8 H16 N4 O3	Full match	Partial match	No results	Partial match	Full match	216.122	15.538	0.2	0.450981	0.790972	0.394447	-0.451389	0.735161	0.785714	-0.672653	-0.762577	-0.670824	-0.584558
Acetylaspartic acid	C6 H9 N O5	Full match	Partial match	No results	Partial match	Full match	175.048	10.281	0.342857	0.232955	0.288088	0.050536	0.357283	0.433099	0.0357701	1.95552	2.02936	1.89768	1.93952
Acetylcarnitine	C9 H17 N O4	Full match	Full match	No results	Full match	Full match	203.116	13.041	0.0285714	2.44707	2.66079	3.0992	3.13295	2.771	0.571429	-0.258604	-0.231217	-0.258429	-0.286166
Acetylglutamine	C7 H12 N2 O4	Full match	No results	No results	Partial match	Full match	188.079	6.105	0.0571429	0.40299	0.336975	0.458877	0.200916	0.339611	0.678571	-2.88993	-4.36188	-1.76424	-2.54365
Acetylputrescine	C6 H14 N2 O	Full match	Partial match	No results	Partial match	Full match	130.111	19.471	0.0571429	0.869239	1.08553	1.22393	0.93393	0.531378	0.571429	-2.88137	1.9247	-5.2844	-5.2844
Aconitic acid	C6 H6 O6	mzMine	mzMine	mzMine	mzMine	Full match	174.016	8	0.0285714	1.3469	1.64028	1.62603	1.69297	1.7395	0.0357143	2.62073	2.50667	2.68952	2.66601
Adenosine	C10 H13 N5 O4	Full match	Full match	Full match	Not the top hit	Full match	267.097	6.812	0.314286	0.652006	1.48866	2.10192	-2.34027	1.974	0.0357143	1.54887	1.56903	1.49099	1.5866
aKG	C5 H6 O5	Full match	Partial match	Partial match	Partial match	Full match	146.022	7.848	0.628571	0.695836	1.94859	-0.553014	2.19609	-0.505336	0.392857	-0.294958	-0.450931	-0.410649	-0.0232934
Alanine	C3 H7 N O2	Full match	Partial match	Partial match	Partial match	Full match	89.0478	14.435	0.114286	0.830192	1.43688	0.796857	1.10747	0.0240338	0.785714	-1.59548	-1.47283	-1.5919	-1.7217
AMP	C10 H14 N5 O7 P	Full match	Full match	Full match	Full match	No results	347.063	15.111	1	0.0142857	0	0	0	0	0.0714286	-2.31103	-0.849725	-3.53227	-2.55109
Arachidic acid	C20 H40 O2	Full match	Full match	No results	Full match	No results	312.302	1.523	0.485714	0.170109	0.0116842	0.791692	-0.0723917	0.0838434	0.0357143	-0.807781	-0.970326	-0.720632	-0.732385
Arachidonic acid	C20 H32 O2	Full match	Full match	Partial match	Full match	Full match	304.24	1.527	0.0285714	0.656502	0.647813	0.647023	1.24616	0.670086	0.0714286	0.17701	0.304062	0.0766777	0.15029
Arginine	C6 H14 N4 O2	Full match	Full match	Full match	Full match	Full match	174.112	24.37	0.685714	0.504379	1.22025	-0.0657905	0.336471	0.0309639	1	-0.0647684	0.135022	0.0851554	-0.414482
Aspartic acid	C4 H7 N O4	mzMine	mzMine	mzMine	mzMine	Full match	133.038	14.5	1	0.00714286	0	0	0	0	0.0357143	0.7685	0.887062	0.663534	0.754904
cAMP	C10 H12 N5 O6 P	Full match	Partial match	No results	Partial match	Full match	329.052	5.04	1	0.0285714	0	0	0	0	0.142857	-0.432632	-0.256058	-0.65632	-0.385516
Caprylic acid	C8 H16 O2	Full match	Full match	No results	Partial match	Full match	144.115	1.755	0.685714	0.137577	0.876645	0.439349	-0.781045	0.12676	0.0261792	5.16157	2.50729	6.95642	6.021
Carnitine	C7 H15 N O3	Full match	Partial match	No results	Partial match	Full match	161.105	14.982	0.2	0.468322	-0.308506	0.967545	0.899749	0.74711	0.0357143	0.802685	0.86521	0.73863	0.804215
Choline	C5 H13 N O	Full match	Full match	No results	No results	Full match	103.1	19.326	0.0571429	0.846954	1.01689	1.10834	0.954027	0.655516	0.5	-8.25834	0.895087	-12.8351	-12.8351
Coenzyme Q7	C44 H66 O4	Not the top hit	No results	No results	Full match	Full match	658.496	1.975	1	0.00714286	0	0	0	0	0.0357143	-1.90408	-1.86938	-2.0706	-1.77226
Creatine	C4 H9 N3 O2	Full match	Full match	No results	Full match	Full match	131.069	14.625	0.342857	0.560822	-0.0537139	1.12149	0.985527	0.715092	0.0357143	2.29013	2.38207	2.29212	2.19618
Creatinine	C4 H7 N3 O	Full match	Full match	No results	Partial match	Full match	113.059	6.708	0.314286	-0.37828	-0.371957	0.377106	-2.27659	-0.298527	0.678571	-4.32646	-3.89868	-2.75749	-6.3232
Crotonic acid	C4 H6 O2	Full match	Full match	Full match	Not the top hit	Full match	86.0371	15.52	1	0.157143	0	0	0	0	0.785714	-0.628159	-0.524602	-0.625623	-0.734253
Cytidine	C9 H13 N3 O5	Full match	Full match	Full match	Full match	Full match	243.085	9.703	0.885714	-0.0631287	-0.3407	-0.388893	0.451722	-0.109201	0.0714286	0.592801	0.429708	0.799291	0.549404
Cytosine	C4 H5 N3 O	Full match	Full match	Full match	Partial match	Full match	111.044	8.174	0.914286	-0.243426	-0.235873	-0.235873	-1.39337	0.397986	0.25	-3.69858	-3.72105	-3.67624	-3.69847
Decanoic acid	C10 H20 O2	Full match	Full match	No results	Full match	Full match	172.146	1.629	0.885714	0.116355	0.301281	-0.0932559	-0.252081	0.482973	0.142857	0.210215	0.289628	0.0956555	0.245361
Deoxyuridine	C9 H12 N2 O5	Full match	Full match	Full match	Full match	No results	228.075	11.391	0.0857143	1.45394	2.31733	1.82993	1.88949	0.982933	0.25	0.366408	0.455895	0.059448	0.583882
Diethanolamine	C4 H11 N O2	Full match	No results	No results	Full match	Full match	105.079	15.354	0.885714	-0.597091	-1.18556	-0.620193	-0.908554	-1.05686	0.785714	-0.275011	-0.299333	-0.274875	-0.250825
Dimethylarginine	C8 H18 N4 O2	Full match	Full match	No results	Partial match	Full match	202.144	22.95	1	0.0785714	0	0	0	0	0.392857	-0.886876	-0.613964	-0.466897	-1.57977
Eicosapentaenoic acid	C20 H30 O2	Full match	Full match	Partial match	Full match	No results	302.224	1.534	0.0571429	0.618728	0.789496	0.407012	0.89475	0.966669	0.0357143	0.54818	0.637327	0.454676	0.552537
Fumaric acid	C4 H4 O4	Full match	Full match	Full match	Full match	Full match	116.011	8.446	0.685714	-0.0879747	0.365002	-0.261917	-0.539012	-0.0396609	0.0357143	0.338862	0.177442	0.53101	0.308134
GABA	C4 H9 N O2	Full match	Full match	Full match	Full match	Full match	103.064	15.278	1	-2.36035	0.477481	-4.40259	-4.40259	-4.40259	0.928571	-2.22217	-1.67773	-2.14579	-2.843
Glutamic acid	C5 H9 N O4	Full match	Partial match	Partial match	Partial match	Full match	147.053	13.13	0.114286	0.674094	0.772446	0.0570388	1.58908	0.916188	0.0357143	0.370945	0.385835	0.312092	0.414908
Glutamine	C5 H10 N2 O3	Full match	Partial match	Partial match	Partial match	Full match	146.069	15.05	0.342857	0.359987	0.309404	-0.401823	1.05217	0.804473	0.0357143	3.40613	3.55234	3.32033	3.34572
Glycerol 3 phosphate	C3 H9 O6 P	Full match	Partial match	Partial match	Partial match	Full match	172.014	15.928	0.485714	0.451133	0.5031	0.283658	0.811647	0.621547	0.0357143	0.741261	0.822586	0.623292	0.777906
Glycerophosphoglycerol	C6 H15 O8 P	Full match	No results	No results	Full match	Full match	246.05	8.138	0.885714	0.372165	0.630923	-0.0984686	0.526998	0.229944	0.571429	0.00029325	0.0553535	-0.140433	0.085959
Glycerophosphorylethanolamine	C5 H14 N O6 P	Full match	No results	No results	Partial match	Full match	215.056	15.53	0.485714	0.285768	0.481545	-0.362969	0.795058	0.479491	0.0357143	0.803072	0.91475	0.666025	0.82844
Glycine	C2 H5 N O2	Full match	Full match	Full match	Full match	No results	75.0319	14.988	1	0.00714286	0	0	0	0	0.0357143	1.55047	1.68139	1.45605	1.51396
Guanosine	C10 H13 N5 O5	Full match	No results	Full match	Partial match	Full match	283.091	11.213	0.114286	0.980614	1.25758	1.62434	1.32645	0.658986	0.0357143	1.34081	1.32641	1.3739	1.32213
Hexanoic acid	C6 H12 O2	Full match	Full match	No results	Partial match	No results	116.084	1.949	0.0285714	-0.293471	-0.784633	-0.401308	-0.191989	-0.339425	0.25	0.434293	0.547809	0.239729	0.515339
Histamine	C5 H9 N3	Full match	No results	No results	Full match	Full match	111.08	20.911	0.228571	-1.48895	-0.776816	0.205898	-6.16847	-0.776816	0.0714286	-6.72901	-9.8628	-9.8628	-0.461417
Inosine	C10 H12 N4 O5	Full match	Full match	Full match	Partial match	Full match	268.08	8.803	0.342857	0.429904	0.546603	1.28926	0.809941	-0.532003	0.0357143	1.83066	1.99947	1.8207	1.67181
Isoleucine	C6 H13 N O2	Full match	Partial match	Partial match	Partial match	Full match	131.095	11.083	0.0571429	0.7681	1.26727	1.2901	1.02596	0.221453	0.0357143	1.24718	1.39637	0.991775	1.3534
Lactic acid	C3 H6 O3	Full match	Partial match	Partial match	Partial match	Full match	90.0318	4.229	1	0.157143	0	0	0	0	0.785714	0.10472	0.333104	-0.037587	0.0186419
Lauric acid	C12 H24 O2	Full match	No results	Full match	Full match	Full match	200.178	1.588	0.685714	0.17843	0.314227	0.457326	-0.0169979	-0.112404	0.25	0.553917	0.451197	0.588386	0.622168
Leucine	C6 H13 N O2	Full match	Full match	Not the top hit	Full match	Full match	131.095	10.647	0.0571429	0.682243	0.851235	0.643434	1.03284	0.851235	0.0324733	2.95276	2.9572	3.08925	2.81183
Linoleic acid	C18 H32 O2	Full match	Full match	Full match	Full match	Full match	280.24	1.558	0.114286	0.594826	0.770698	0.537746	1.05558	0.574387	0.0357143	0.311999	0.377336	0.212765	0.345896
Methylcytosine	C5 H7 N3 O	Full match	Full match	No results	Partial match	Full match	125.059	15.379	1	0.185714	0	0	0	0	0.928571	0.500525	0.57226	0.501733	0.427581
Methylnicotinamide	C7 H8 N2 O	Full match	Full match	No results	Partial match	No results	136.064	20.548	0.0285714	0.513639	0.676326	0.663783	0.761845	0.430528	0.0357143	2.03295	2.12479	1.88945	2.0846
Myristic acid	C14 H28 O2	Full match	No results	No results	Partial match	Full match	228.209	1.573	0.685714	0.0388428	-0.0116577	0.542569	0.00216864	-0.374581	0.0357143	0.70126	0.778567	0.580516	0.744697
N-Acetylglucosamine 1 phosphate	C8 H16 N O9 P	Full match	Full match	Full match	Full match	No results	301.056	15.47	0.885714	0.179891	0.309298	0.102907	0.322511	0.129025	0.0357143	2.2723	2.53561	1.99475	2.28654
NAD+	C21 H27 N7 O14 P2	Not the top hit	Full match	No results	Partial match	No results	663.109	16.008	1	0.157143	0	0	0	0	0.785714	-0.565956	-0.519117	-0.565443	-0.613306
Nervonic acid	C24 H46 O2	Full match	Full match	No results	Full match	No results	366.349	1.506	0.0285714	0.403264	0.506211	0.276787	0.400974	0.796636	0.0357143	-0.629036	-0.549954	-0.637783	-0.699372
Nicotinamide	C6 H6 N2 O	Full match	Full match	Full match	Partial match	Full match	122.048	10.903	0.114286	0.506137	0.948652	0.981987	0.292603	0.271727	0.0357143	-1.16399	-1.16064	-1.16399	-1.16735
Nicotinic acid	C6 H5 N O2	Full match	Full match	Full match	Full match	Full match	123.032	3.451	0.342857	-0.17664	-0.0492684	-0.208639	-0.88748	-0.309239	0.571429	-0.51779	-0.635958	-0.295318	-0.622094
Oleic acid	C18 H34 O2	Full match	No results	Full match	Full match	Full match	282.256	1.549	0.0571429	0.843737	1.00106	0.601073	1.06257	0.982558	0.571429	-0.0488227	0.0272362	-0.175881	0.00217702
Orotic acid	C5 H4 N2 O4	Full match	No results	Full match	Full match	Full match	156.017	4.14	1	0.00714286	0	0	0	0	0.0357143	2.75666	3.26867	2.86891	2.1324
Oxoproline	C5 H7 N O3	Full match	Partial match	Partial match	Partial match	Full match	129.043	5.244	0.0210706	2.5807	2.70238	2.97358	3.54061	3.11549	0.571429	0.00717464	0.166462	-0.185486	0.0405482
Palmitic acid	C16 H32 O2	Full match	No results	Full match	Full match	Full match	256.24	1.554	0.885714	0.213242	-0.180169	0.929918	0.0383257	-0.507577	0.785714	0.059931	-0.0204409	0.0825189	0.117715
Pantothenic acid	C9 H17 N O5	Full match	Full match	Full match	Full match	Full match	219.11	4.509	1	0.05	0	0	0	0	0.25	0.160853	0.250698	0.065768	0.166093
Phenylalanine	C9 H11 N O2	Full match	Full match	Full match	Full match	Full match	165.079	10.348	0.0571429	1.508	2.05216	1.96459	2.17615	0.954238	0.392857	0.717203	0.692225	1.20563	0.25375
Proline	C5 H9 N O2	Full match	Full match	Full match	Full match	Full match	115.064	13.066	0.685714	0.178324	0.388292	0.128712	0.498427	-0.373812	0.25	0.632237	0.565764	0.568562	0.762384
Pyruvic acid	C3 H4 O3	Full match	Full match	Full match	Full match	Full match	88.0161	1.65	0.457143	0.44016	0.978654	0.978654	-1.64918	1.85696	0.0357143	1.35469	1.10219	1.47469	1.4872
Stearic acid	C18 H36 O2	Full match	No results	Full match	Full match	Full match	284.271	1.538	0.685714	0.390934	-0.0963887	1.22613	0.0663844	-0.241456	1	0.0570875	-0.0875759	0.205296	0.0535423
Succinic acid	C4 H6 O4	Full match	Full match	Full match	Full match	Full match	118.027	6.84	0.375	0.317231	-0.195332	0.44147	0.369411	0.140813	0.0357143	-0.845245	-0.69147	-1.15608	-0.688185
Taurine	C2 H7 N O3 S	Full match	Full match	Full match	Full match	Full match	125.015	9.719	0.2	0.442327	0.341956	0.46054	0.801645	0.57178	0.0357143	1.82036	1.91835	1.75359	1.78914
Threonine	C4 H9 N O3	Full match	Full match	Full match	Full match	Full match	119.058	14.049	1	0.00714286	0	0	0	0	0.0357143	2.01019	2.26649	1.80263	1.96147
Threonine 3 phosphate	C4 H10 N O6 P	Full match	No results	Partial match	Partial match	Full match	199.025	14.453	0.0285714	0.754517	0.918706	0.739	0.766415	0.562752	0.785714	-0.107051	-0.0447034	-0.10614	-0.170311
Tretinoin	C20 H28 O2	Full match	Full match	Partial match	Full match	Full match	300.209	1.613	0.485714	-0.430468	-1.73155	-0.0451655	0.188004	-0.956482	0.392857	-0.27748	-0.491555	-0.227222	-0.113664
UDPGlucNAc	C17 H27 N3 O17 P2	Not the top hit	Full match	Full match	Full match	No results	607.082	13.756	1	0.05	0	0	0	0	0.25	0.689121	0.804731	0.692291	0.570342
Uracil	C4 H4 N2 O2	Full match	Full match	Full match	Full match	Full match	112.028	4.239	0.586986	0.291547	-0.309434	0.366289	-0.254004	1.36334	0.0357143	-3.65005	-4.26597	-3.44592	-3.23825
Uridine	C9 H12 N2 O6	Full match	Full match	Full match	Full match	Full match	244.069	6.413	0.943314	1.04884	0.0477055	-0.00250748	-0.859639	5.00981	0.0357143	0.785319	0.883726	0.707263	0.764969
Uridine monophosphate (UMP)	C9 H13 N2 O9 P	Full match	Full match	Full match	Partial match	No results	324.036	15.354	1	0.0214286	0	0	0	0	0.107143	-4.3714	-0.190469	-6.46186	-6.46186
Valine	C5 H11 N O2	Full match	Full match	Full match	Full match	Full match	117.079	12.586	0.0571429	0.979334	1.62247	1.56918	1.82291	-0.260749	0.142857	0.862535	0.219089	1.1842	1.18431

## Sheet: 7 heatmap
Name	metabolite class	Formula	PredComp	mzVault	MS	CS	AMRT	MW	RT	p-value cysts	log2 fold change cysts	invitrocysts_NaFAc_1	invitrocysts_NaFAc_2	invitrocysts_NaFAc_3	invitrocysts_NaFAc_4	p-value tachys	log2 fold change tachys	tachys_NaFAc_1	tachys_NaFAc_2	tachys_NaFAc_3	#
Aspartic acid	AA	C4 H7 N O4	mzMine	mzMine	mzMine	mzMine	Full match	133.038	14.5	1	0.00714286					0.0357143	0.7685	0.887062	0.663534	0.754904	1
Glutamic acid	AA	C5 H9 N O4	Full match	Partial match	Partial match	Partial match	Full match	147.053	13.13	0.114286	0.674094					0.0357143	0.370945	0.385835	0.312092	0.414908	2
Glutamine	AA	C5 H10 N2 O3	Full match	Partial match	Partial match	Partial match	Full match	146.069	15.05	0.342857	0.359987					0.0357143	3.40613	3.55234	3.32033	3.34572	3
Glycine	AA	C2 H5 N O2	Full match	Full match	Full match	Full match	No results	75.0319	14.988	1	0.00714286					0.0357143	1.55047	1.68139	1.45605	1.51396	4
Isoleucine	AA	C6 H13 N O2	Full match	Partial match	Partial match	Partial match	Full match	131.095	11.083	0.0571429	0.7681					0.0357143	1.24718	1.39637	0.991775	1.3534	5
Leucine	AA	C6 H13 N O2	Full match	Full match	Not the top hit	Full match	Full match	131.095	10.647	0.0571429	0.682243					0.0324733	2.95276	2.9572	3.08925	2.81183	6
Threonine	AA	C4 H9 N O3	Full match	Full match	Full match	Full match	Full match	119.058	14.049	1	0.00714286					0.0357143	2.01019	2.26649	1.80263	1.96147	7
Acetylalanine	AAD	C5 H9 N O3	Full match	Partial match	Partial match	Partial match	Full match	131.058	4.148	1	0.00714286					0.0357143	-0.737657	-0.632701	-0.760419	-0.819851	8
Acetylaspartic acid	AAD	C6 H9 N O5	Full match	Partial match	No results	Partial match	Full match	175.048	10.281	0.342857	0.232955					0.0357701	1.95552	2.02936	1.89768	1.93952	9
Oxoproline	AAD	C5 H7 N O3	Full match	Partial match	Partial match	Partial match	Full match	129.043	5.244	0.0210706	2.5807	2.70238	2.97358	3.54061	3.11549	0.571429	0.00717464				10
Threonine 3 phosphate	AAD	C4 H10 N O6 P	Full match	No results	Partial match	Partial match	Full match	199.025	14.453	0.0285714	0.754517	0.918706	0.739	0.766415	0.562752	0.785714	-0.107051				11
Carnitine	Carnitines	C7 H15 N O3	Full match	Partial match	No results	Partial match	Full match	161.105	14.982	0.2	0.468322					0.0357143	0.802685	0.86521	0.73863	0.804215	12
Acetylcarnitine	Carnitines	C9 H17 N O4	Full match	Full match	No results	Full match	Full match	203.116	13.041	0.0285714	2.44707	2.66079	3.0992	3.13295	2.771	0.571429	-0.258604				13
Glycerol 3 phosphate	CCM	C3 H9 O6 P	Full match	Partial match	Partial match	Partial match	Full match	172.014	15.928	0.485714	0.451133					0.0357143	0.741261	0.822586	0.623292	0.777906	14
Pyruvic acid	CCM	C3 H4 O3	Full match	Full match	Full match	Full match	Full match	88.0161	1.65	0.457143	0.44016					0.0357143	1.35469	1.10219	1.47469	1.4872	15
Aconitic acid	CCM	C6 H6 O6	mzMine	mzMine	mzMine	mzMine	Full match	174.016	8	0.0285714	1.3469	1.64028	1.62603	1.69297	1.7395	0.0357143	2.62073	2.50667	2.68952	2.66601	16
Succinic acid	CCM	C4 H6 O4	Full match	Full match	Full match	Full match	Full match	118.027	6.84	0.375	0.317231					0.0357143	-0.845245	-0.69147	-1.15608	-0.688185	17
Fumaric acid	CCM	C4 H4 O4	Full match	Full match	Full match	Full match	Full match	116.011	8.446	0.685714	-0.0879747					0.0357143	0.338862	0.177442	0.53101	0.308134	18
Arachidic acid	FAs	C20 H40 O2	Full match	Full match	No results	Full match	No results	312.302	1.523	0.485714	0.170109					0.0357143	-0.807781	-0.970326	-0.720632	-0.732385	19
Arachidonic acid	FAs	C20 H32 O2	Full match	Full match	Partial match	Full match	Full match	304.24	1.527	0.0285714	0.656502	0.647813	0.647023	1.24616	0.670086	0.0714286	0.17701				20
Caprylic acid	FAs	C8 H16 O2	Full match	Full match	No results	Partial match	Full match	144.115	1.755	0.685714	0.137577					0.0261792	5.16157	2.50729	6.95642	6.021	21
Eicosapentaenoic acid	FAs	C20 H30 O2	Full match	Full match	Partial match	Full match	No results	302.224	1.534	0.0571429	0.618728					0.0357143	0.54818	0.637327	0.454676	0.552537	22
Hexanoic acid	FAs	C6 H12 O2	Full match	Full match	No results	Partial match	No results	116.084	1.949	0.0285714	-0.293471	-0.784633	-0.401308	-0.191989	-0.339425	0.25	0.434293				23
Linoleic acid	FAs	C18 H32 O2	Full match	Full match	Full match	Full match	Full match	280.24	1.558	0.114286	0.594826					0.0357143	0.311999	0.377336	0.212765	0.345896	24
Myristic acid	FAs	C14 H28 O2	Full match	No results	No results	Partial match	Full match	228.209	1.573	0.685714	0.0388428					0.0357143	0.70126	0.778567	0.580516	0.744697	25
Nervonic acid	FAs	C24 H46 O2	Full match	Full match	No results	Full match	No results	366.349	1.506	0.0285714	0.403264	0.506211	0.276787	0.400974	0.796636	0.0357143	-0.629036	-0.549954	-0.637783	-0.699372	26
Adenosine	NA	C10 H13 N5 O4	Full match	Full match	Full match	Not the top hit	Full match	267.097	6.812	0.314286	0.652006					0.0357143	1.54887	1.56903	1.49099	1.5866	27
Guanosine	NA	C10 H13 N5 O5	Full match	No results	Full match	Partial match	Full match	283.091	11.213	0.114286	0.980614					0.0357143	1.34081	1.32641	1.3739	1.32213	28
Inosine	NA	C10 H12 N4 O5	Full match	Full match	Full match	Partial match	Full match	268.08	8.803	0.342857	0.429904					0.0357143	1.83066	1.99947	1.8207	1.67181	29
Uracil	NA	C4 H4 N2 O2	Full match	Full match	Full match	Full match	Full match	112.028	4.239	1	0.00714286					0.0357143	-3.65005	-4.26597	-3.44592	-3.23825	30
Uridine	NA	C9 H12 N2 O6	Full match	Full match	Full match	Full match	Full match	244.069	6.413	0.314286	-3.14903					0.0357143	0.785319	0.883726	0.707263	0.764969	31
Coenzyme Q7	Misc	C44 H66 O4	Not the top hit	No results	No results	Full match	Full match	658.496	1.975	1	0.00714286					0.0357143	-1.90408	-1.86938	-2.0706	-1.77226	32
Creatine	Misc	C4 H9 N3 O2	Full match	Full match	No results	Full match	Full match	131.069	14.625	0.342857	0.560822					0.0357143	2.29013	2.38207	2.29212	2.19618	33
Glycerophosphorylethanolamine	Misc	C5 H14 N O6 P	Full match	No results	No results	Partial match	Full match	215.056	15.53	0.485714	0.285768					0.0357143	0.803072	0.91475	0.666025	0.82844	34
Methylnicotinamide	Misc	C7 H8 N2 O	Full match	Full match	No results	Partial match	No results	136.064	20.548	0.0285714	0.513639	0.676326	0.663783	0.761845	0.430528	0.0357143	2.03295	2.12479	1.88945	2.0846	35
N-Acetylglucosamine 1 phosphate	Misc	C8 H16 N O9 P	Full match	Full match	Full match	Full match	No results	301.056	15.47	0.885714	0.179891					0.0357143	2.2723	2.53561	1.99475	2.28654	36
Nicotinamide	Misc	C6 H6 N2 O	Full match	Full match	Full match	Partial match	Full match	122.048	10.903	0.114286	0.506137					0.0357143	-1.16399	-1.16064	-1.16399	-1.16735	37
Orotic acid	Misc	C5 H4 N2 O4	Full match	No results	Full match	Full match	Full match	156.017	4.14	1	0.00714286					0.0357143	2.75666	3.26867	2.86891	2.1324	38
Taurine	Misc	C2 H7 N O3 S	Full match	Full match	Full match	Full match	Full match	125.015	9.719	0.2	0.442327					0.0357143	1.82036	1.91835	1.75359	1.78914	39
