# Supplementary material for: In vitro maturation of Toxoplasma gondii bradyzoites in human myotubes and their metabolomic characterization
Source: Nat Commun. 2022 Mar 4;13:1168. doi: 10.1038/s41467-022-28730-w (PMC8897399; doi:10.1038/s41467-022-28730-w)
Supplement: Supplementary file 9 — Source Data [file 41467_2022_28730_MOESM9_ESM.xlsx]

## Sheet: Fig 1B
Myoblasts	Myotubes
0	0.35818
0	0.315056
0	0.36556
0	0.39659
0	0.28526
0	0.28887

## Sheet: Fig 2C
	RHΔKu80									RH									GT1									Me49									NTE									Pru-tdTomato
0	0	0	0							0	0	0							0	0	0							0	0	0							0	0	0							0	0	0
7	0	0	0							2	2	4							2.5	3.5	4.25							9	7.5	11.5							15	21.5	25							11	8	5
14	0	2	1							29	21	15							10	9.5	5							14	15.25	18.75							35	30.5	32.5							34	46	38
21	0	1	5							34.25	30	25							25	34	20							35	38	33.5							55	45.75	65							65	59	63

## Sheet: Fig 2D
	RHΔKu80									RH									GT1									Me49									NTE									Pru-tdTomato
0	0	0	0							0	0	0							0	0	0							0	0	0							0	0	0							0	0	0
7	8.3	5	5							25.2	19	18							57	55	53.5							45	39.5	47.5							5.5	9	7							5	11	15
14	23.3	15	17.5							33.5	30	28							83	75	78.5							65	69.25	61.5							88.9	65	80							35	57.5	45
21	30.25	25	27.5							52.5	65	47							84	75	72.5							88	89	75							87.25	75	88							63	75	81

## Sheet: Fig 3B
	Digested Tachys									Undigested Tachys									Undigested Bradys									20 min									40 min									60 min
0	0.1005	0.0956	0.1014	0.0968	0.0941	0.1028	0.0985	0.0967	0.1048	0.1715	0.1576	0.1512	0.1469	0.1566	0.1512				0.1372	0.1315	0.141	0.1288	0.1297	0.1304	0.1261	0.1278	0.1219	0.1165	0.1198	0.127	0.1181	0.1164	0.1295	0.1183	0.1184	0.1208	0.1207	0.1159	0.1212	0.1251	0.1431	0.145	0.1101	0.1183	0.1196	0.1248	0.1231	0.1216	0.1205
2	0.1083	0.1032	0.11	0.1125	0.1053	0.1097	0.1086	0.1046	0.1095	0.2253	0.227	0.2158	0.2112	0.2041	0.2027				0.1451	0.1425	0.15	0.1329	0.1359	0.1324	0.1386	0.1419	0.1307	0.1316	0.1313	0.1347	0.1275	0.1312	0.1338	0.1257	0.1284	0.1328	0.1233	0.1229	0.1323	0.1349	0.1597	0.1466	0.1182	0.1221	0.128	0.1332	0.1296	0.1362	0.1233
5	0.1001	0.1021	0.1035	0.1092	0.0998	0.0987	0.0997	0.1053	0.1062	0.6174	0.3631	0.3053	0.2482	0.2941	0.2405				0.156	0.1903	0.2759	0.1407	0.1215	0.1509	0.3181	0.1767	0.1825	0.1369	0.1165	0.1252	0.1457	0.1113	0.1064	0.122	0.1215	0.1244	0.1112	0.1175	0.125	0.1092	0.1117	0.1102	0.1056	0.1112	0.1247	0.1113	0.1154	0.1209	0.1075
7	0.0971	0.0961	0.1009	0.1086	0.0966	0.0997	0.098	0.098	0.1013	2.224	2.5074	2.9145	1.8832	2.4222	1.719				1.565	1.5569	1.842	0.6256	0.3194	1.4625	2.7679	1.7762	1.8417	0.5984	0.3551	0.7321	0.4119	0.3116	0.188	0.4347	0.2324	0.3636	0.1247	0.1171	0.235	0.1337	0.1169	0.1179	0.1709	0.2234	0.237	0.1141	0.1126	0.1185	0.1011
9	0.0995	0.0981	0.0984	0.1137	0.1037	0.0995	0.0992	0.1029	0.0992	2.0767	2.3497	2.692	1.859	2.334	2.1782				3.7193	3.4145	4.2124	1.4162	1.0866	3.485	3.9765	4.0659	3.244	1.192	1.4277	2.3856	0.8105	1.2097	0.4851	1.3032	0.5891	1.2064	0.177	0.1517	0.7859	0.3338	0.1197	0.1222	0.2766	0.5211	0.9764	0.107	0.1059	0.1009	0.1001
12	0.0938	0.0903	0.0972	0.1046	0.0973	0.0993	0.0976	0.0907	0.0992	0.7235	0.9384	0.8203	0.8929	0.9733	1.1571				3.8352	3.2498	4.7193	3.5986	3.0638	3.0603	3.3916	4.0029	2.9455	2.33	3.3708	2.7012	2.3165	3.0979	1.8332	3.5535	2.8855	3.0569	0.6045	0.7172	2.4139	1.4592	0.1305	0.3464	0.6887	1.2182	2.0046	0.1034	0.1021	0.1001	0.0988
14	0.0956	0.0938	0.0952	0.1088	0.1012	0.0988	0.092	0.0948	0.1041	0.2653	0.4191	0.4359	0.3199	0.5795	0.2968				3.4034	3.2979	4.2686	3.5649	3.1993	2.1624	2.9046	2.6619	3.0606	2.5702	2.9242	2.1373	2.871	1.0876	2.59	1.0822	2.5663	3.534	1.8516	2.2775	0.9248	1.2579	0.2956	1.9811	1.7652	1.441	0.9611	0.1115	0.1107	0.1031	0.1063
16	0.0928	0.0907	0.0899	0.1008	0.0927	0.0915	0.0965	0.0894	0.0945	0.2881	0.5115	0.441	0.4055	0.6001	0.5777				2.5082	2.8071	3.5736	2.5928	2.2803	1.9585	2.6695	2.3477	2.3664	1.3118	2.1501	2.2119	1.6322	0.9301	1.0882	0.9872	1.6374	2.6678	0.9683	0.9962	0.5393	0.6905	1.0053	0.8743	0.8229	0.7656	0.6085	0.1096	0.1075	0.1046	0.127
19	0.0917	0.0903	0.0874	0.102	0.091	0.0947	0.0946	0.0857	0.0876	0.2353	0.2742	0.2948	0.3379	0.4891	0.6028				2.0209	2.6403	2.8164	2.3005	1.6209	1.517	1.6372	2.0459	1.4746	1.4219	2.1841	2.2822	1.5566	1.1324	1.3904	1.2027	1.7043	1.9811	0.5677	0.646	0.5371	0.579	1.4107	0.6137	0.6094	0.5471	0.5321	0.1425	0.1154	0.1095	0.3066
21	0.0857	0.0846	0.0855	0.0975	0.0902	0.0854	0.0894	0.0882	0.0887	0.2353	0.2742	0.2948	0.3379	0.4891	0.6028				1.5684	2.2397	1.753	1.9903	1.9368	1.4026	1.4985	1.6738	0.8734	1.6579	2.287	2.1381	1.8951	1.4478	1.7611	1.6478	2.0395	1.7343	0.5482	0.6096	0.5683	0.6852	0.7146	0.6252	0.5956	0.5425	0.4853	0.496	0.3692	0.1071	1.6949
[truncated: 5 more columns]

## Sheet: Fig 3C
	20 min									40 min									60 min
0	0	0	0	0	0	0	0	0	0	0	0	0	0	0	0	0	0	0	0	0	0	0	0	0	0	0	0
14	0	0	0	0.791667	0.75	0.708333	0.833331	0.833333	0.791667	0	0	0	0.875	0.541667	0.75	0.791687	0.708333	0.791667	0	0	0	0.5	0.6875	0	0.833333	0.708333	0.833333
21	0.333333	0	0	0.916667	0.875	0.916667	0.916667	0.958333	0.854167	0.520833	0	0	0.75	0.645833	0.875	1	0.916667	0.854167	0.333333	0	0.333333	0.229167	0.479167	0.666667	0.916667	0.916667	0.916667
28	0.6875	1	0	0.958319	0.895819	0.958319	0.791667	0.666667	1.10417	1	0.8125	0	0.874986	1.02082	0.833319	0.854167	1.07292	0.8125	1	0.8125	0	0.895819	0.614569		0.979167	0.979167	0.708333

## Sheet: Fig 3D
	0.877193	1.03509	0.877193	1.03509	0	0.877193	0	1.14035
	1.03509	1.03509	0.877193	0.77193	1.03509	1.03509	0	1.14035
	1.03509	0.77193	1.03509	1.03509	1.03509	0.877193	0	0.77193
	1.03509					1.03509	0	1.14035
	0.77193					1.03509	0	1.14035
	0.77193					0.77193	0	0.77193
	0.614035	0.614035	0.614035	0.614035	0.614035	0.614035	0	1.08772
	0.614035	0.614035	0.614035	0.614035	0.614035	0.614035	0	1.08772
	0.614035	0.614035	0.614035	0.614035	0.614035	0.614035	0	1.08772

## Sheet: Fig 4A
7	14	21	28	35
4.13159	12.839	11.918	20.6209	11.0356
4.8018	10.4485	7.48672	10.4119	11.3598
6.13022	11.8268	8.10756	7.03947	12.4307
7.37529	9.85241	24.6194	6.09897	6.7248
7.32329	10.2702	5.50622	14.0699	10.6239
6.66773	17.0051	9.29352	16.8848	7.6633
5.62071	12.5429	16.3442	18.0657	12.2656
6.90241	13.883	5.1227	8.68412	14.0699
4.45787	5.83204	7.69647	13.0604	7.2005
5.63203	15.31	10.158	14.7117	6.63901
4.11615	14.6292	7.7624	13.7401	7.69647
4.91974	14.0518	13.511	4.13159	9.2109
15.8376	6.41455	6.92084	10.1893	10.7134
6.39466	9.27293	8.60307	9.68287	20.6271
11.213	13.3498	9.52369	7.20934	8.7426
20.6826	9.07155	7.34934	4.57075	9.16932
5.87882	8.30164	6.58119	7.73774	12.6138
5.78819	11.1789	7.70474	10.7253	9.26606
5.08526	18.0551	5.04754	4.95843	6.32456
5.91877	9.43634	7.73774	7.04851	7.98885
12.0772	9.64992	11.6313	9.55707	8.14674
7.62998	10.2888	12.4153	9.83948	15.2933
7.84402	15.1679	10.264	7.90871	10.7609
15.3847	15.2182	7.62998	12.9919	4.69449
9.833	5.85385	4.35671	16.0968	9.57704
4.86768	10.5938	7.98087	14.7808	10.1643
17.7455	13.0652	9.21782	8.58083	9.09959
9.33455	10.9777	15.3598	10.479	10.3751
5.40111	17.2283	9.31405	12.629	15.1762
12.0561	9.34137	6.96671	13.8417	12.9329
7.59651	5.00955	15.6799	11.2923	5.71064
6.58119	10.233	9.85888	11.5378	12.928
6.15097	6.83751	6.41455	11.0113	17.5107
7.26215	7.98087	14.1196	12.4716	12.3226
10.1329	4.98405	23.6158	14.5506	16.3832
21.6427	5.60936	7.32364	8.55853	7.57972
8.8296	6.13022	4.58466	7.34934	20.7318
10.9312	10.0127	11.6641	6.57151	12.9034
10.8786	7.08457	14.8539	6.60052	11.0067
9.89113	4.89378	18.71	7.00318	6.79078
6.26384	10.5818	24.1571	12.5885	14.5899
15.6308	9.68287	10.4972	14.3123	8.97981
6.13022	6.274	9.78104	12.4256	11.9019
5.50622	17.0275	10.3997	12.0403	15.688
6.44427	10.5275	9.52369	12.8935	14.2319
7.64666	7.46968	9.05046	11.7566	8.52124
8.64737	8.7426	7.38392	7.4355	11.4045
9.53705	6.28414	6.41455	8.52124	10.2702
13.2251	10.861	19.2833	10.6657	7.99681
5.75509	14.3789	10.5818	15.4878	13.9791

## Sheet: Fig 4B
n.i.	Tz	Tz	Cyst	Cyst	Cyst
0.937077	0.383169	4.03817	5.6721	3.58551	4.28038
0.889429	0.651189	0.853693	6.02946	0.557879	5.46761
0.877517	0.399052	0.561849	3.39424	3.95875	5.64232
0.784207	0.399052	4.52259	0.490377	3.72647	4.35781
	0.442729	0.543981		2.26924
0.772352	0.784529	0.563608	1.0665	5.74463
0.897598	0.664501	0.603618	1.12705	4.33631
0.448799	0.547953	0.544473	1.14268	4.08238
0.504464	1.2542	0.582743	1.08212	3.12527
0.718427	0.774092	0.567087	2.97486	3.35966
0.976646
0.849682
0.828195
0.845775
0.898514

## Sheet: Fig 4C
Tz	Tz	Cyst	Cyst	Cyst
760	480	0	280
	560	0		240
		80	40	40
			80	40
			320	200

## Sheet: Fig 5B
	0.2% DMSO					20 µM Pyrimethamine
0	2172	2131	2177	2086	2150	2153	2090	2166	2144	2137
	2098	2101	2079	2041	2095	2110	2033	2201	1994	2067
	2416	2354	2349	2324	2355	2389	2258	2212	2289	2316
7	2154	2063	2604	2020	2094	2066	2001	2023	2066	2162
	2180	2217	2192	2154	2225	2229	2034	2202	2165	2247
	1932	2000	2023	2043	2077	1950	1958	1942	1973	2098
14	1912	1876	1947	1939	1953	2006	1972	1909	1987	1980
	2139	1989	1910	2042	1992	2041	2045	1957	1983	1965
	1932	1853	1911	1896	1948	2045	1965	2093	2115	2096
21	2199	2120	2151	2196	2104	2227	2250	2163	2176	2249
	1060	1126	1117	1126	1131	1424	1265	1213	1149	1192
	1003	999	1065	1041	1007	1107	1111	1077	1071	1042
28	999	985	1033	1031	990	1100	1034	1075	1059	1018
	1028	912	968	1056	1020	1033	993	1040	1016	983
	1799	926	954	1132	1780	1082	1090	1054	1046	1009
35	3768	2300	2281	3037	4062	1042	1021	1025	1005	970
	12538	2327	2280	2413	10532	1035	1037	1012	1009	980
	14891	12094	13095	10922	6796	970	991	1635	1012	986
42	12837	8374	16030	11125	12607	1103	1020	3418	1001	1146
	15743	12362	15594	16325	10533	1155	1017	9889	1016	2051
	19990	19541	18356	25576	19694	3287	1126	8130	1117	8874
49	27750	22635	20317	28336	25523	7640	1186	10012	1756	11668

[truncated: 23 more sheets: Fig 5C, Fig 5D, Fig 6A, Fig 6C, Fig 6D, Fig 6E, Fig 7A, Fig 7B, Fig 7C, Fig 7D, Fig S3A, Fig S3B, Fig S6A, Fig S6B, Fig S7B, Fig S7C, Fig S7D, Fig S8A, Fig S8B, Fig S8C …]
